# Supplementary material for: A charged tail on anti-α-Synuclein antibodies does not enhance their affinity to α-Synuclein fibrils
Source: PLoS One. 2024 Aug 29;19(8):e0308521. doi: 10.1371/journal.pone.0308521 (PMC11361660; doi:10.1371/journal.pone.0308521)
Supplement: S1 Table — (XLSX) [file pone.0308521.s008.xlsx]

## Sheet: S1 Table
S1 Table. Raw data of mass distribution measurements by mass photometry shown in Fig 1d.
Raw contrast values								Raw calibrated values (measured masses) [kDa]								Frequency distribution of molecule masses plotted in Fig. 1 d
9E4	9E4-tail	SynO2	SynO2-tail	9E4scFc	9E4scFc-tail	SynO2scFc	SynO2scFc-tail	9E4	9E4-tail	SynO2	SynO2-tail	9E4scFc	9E4scFc-tail	SynO2scFc	SynO2scFc-tail	Bin center	9E4	9E4-tail	SynO2	SynO2-tail	9E4scFc	9E4scFc-tail	SynO2scFc	SynO2scFc-tail
-4.522280662835506150e-03	-4.996432951133899375e-03	-6.595493423979882468e-03	-4.266279688778356824e-03	-3.176124344178430335e-03	-2.514105724508719063e-03	-2.809779096476929840e-03	-2.995811217766215350e-03	129.449	143.409	190.491	121.911	89.8131	70.3211	79.0267	84.5041	-100	0	0	0	0	0	0	0	0
-5.309655704627231493e-03	-3.527241098664813269e-03	-4.352398455196294230e-03	-3.584863463025537815e-03	-2.873472525637990778e-03	-2.055136869265378804e-03	1.173121110386456979e-03	-3.087908997173005078e-03	152.632	100.151	124.447	101.848	80.902	56.8075	-30.8379	87.2158	-95	0	0	0	0	2	0	0	0
-4.239615190190903354e-03	-4.748931589587447946e-03	-5.336134941016022239e-03	-5.836644498556667511e-03	-3.395334457035597588e-03	-3.128833770866212144e-03	-3.756315690220182746e-03	-2.355502320490546198e-03	121.126	136.122	153.411	168.148	96.2674	88.4207	106.896	65.6512	-90	0	0	0	0	2	0	0	2
-3.624214130621059710e-03	-5.201609261740448159e-03	-4.671998176986669367e-03	-4.919819871885919120e-03	-2.629264519842650777e-03	-5.835532729036253287e-03	-3.091146903029906405e-03	-3.179424785969834494e-03	103.006	149.45	133.857	141.153	73.7117	168.115	87.3111	89.9103	-85	0	0	0	1	1	1	0	2
-4.779430525940058308e-03	-5.353550841917427590e-03	-7.687275126198631764e-03	-5.177862862228911622e-03	-2.840068144076679253e-03	-2.905014320955126659e-03	-2.984669751106739429e-03	1.073795730086633295e-03	137.02	153.924	222.637	148.751	79.9185	81.8307	84.1761	-27.9134	-80	0	0	1	0	1	2	1	3
-4.329534175873619821e-03	-4.738747597248079736e-03	-4.884587044254429244e-03	-5.444569555200967463e-03	-2.836045687270741331e-03	-2.431678179052279998e-03	-3.481687991266554753e-03	-2.764192709605674085e-03	123.773	135.822	140.116	156.604	79.8001	67.8941	98.81	77.6845	-75	0	0	0	0	2	1	1	3
-4.875465014963090496e-03	-5.398694900752705819e-03	-5.881933491107635241e-03	-3.531122301960957360e-03	-2.899556721228935263e-03	-3.064771981590848089e-03	-3.188524759630028023e-03	-1.445989557803768841e-03	139.847	155.253	169.481	100.265	81.67	86.5345	90.1782	38.8721	-70	2	1	0	2	5	2	0	6
-4.991791286781543588e-03	-4.894841011478904234e-03	-4.124054719674108763e-03	-4.979991509799319531e-03	-3.234821043000961436e-03	-5.850795232404381110e-03	-2.875469546321959315e-03	-2.731664411069509996e-03	143.273	140.418	117.723	142.925	91.5414	168.565	80.9608	76.7267	-65	1	1	2	1	1	1	0	2
-4.723146175660130654e-03	-2.009901346198435072e-03	-5.101061096759029224e-03	-4.316680437561825137e-03	-2.477324137362826775e-03	-2.984206369067188801e-03	-2.437101268077847792e-03	-1.856876562494278295e-03	135.363	55.4756	146.49	123.395	69.2381	84.1624	68.0538	50.97	-60	2	3	0	4	4	4	0	5
-5.108167487109837104e-03	-4.698182368717112797e-03	-5.860037972527387846e-03	-4.965041876364440984e-03	-2.774669826453907921e-03	-3.075593809750210624e-03	-2.854008059964675912e-03	-3.110149669609978997e-03	146.699	134.628	168.837	142.485	77.993	86.8532	80.3289	87.8706	-55	2	3	5	7	6	2	0	6
-4.222693167901890761e-03	-5.578115620419915772e-03	-4.256101539724293885e-03	-4.681614482129609414e-03	-3.232106993398898946e-03	-3.009018538872013440e-03	-2.710339906853789522e-03	-2.725311552579176653e-03	120.628	160.536	121.611	134.14	91.4615	84.893	76.0989	76.5397	-50	3	5	5	9	10	1	1	2
-5.075737930012762418e-03	-5.075817860634865286e-03	-5.534041640792709653e-03	-5.665837478030876992e-03	-2.807548619474137773e-03	1.401225412627655001e-03	-2.648770547571349752e-03	-2.603082152480905125e-03	145.744	145.747	159.238	163.119	78.961	-37.5541	74.2861	72.9408	-45	6	9	22	16	22	0	0	5
-5.257999105019722265e-03	-4.794132319233120401e-03	-5.116098504287524412e-03	-4.993530741003111666e-03	-2.768110168426381190e-03	-3.461800241124917462e-03	-2.872486668200386565e-03	1.327222913087189272e-03	151.111	137.453	146.933	143.324	77.7998	98.2244	80.873	-35.3752	-40	10	5	37	19	47	1	6	11
-5.197943436492202633e-03	-5.667304392337650827e-03	-5.524043995928016454e-03	-5.081860562786049210e-03	-2.724439554367233049e-03	-3.072527883653268857e-03	-2.507256665994135516e-03	-3.107431511747215259e-03	149.342	163.162	158.944	145.924	76.514	86.7629	70.1194	87.7906	-35	28	12	52	22	53	6	21	29
-5.363520677869399594e-03	-5.283627741863873226e-03	-5.248873168082421499e-03	-5.276581051403198344e-03	-3.163842207667309173e-03	-2.520249342141181719e-03	-2.814080864652814679e-03	-3.159884472736014787e-03	154.218	151.865	150.842	151.658	89.4515	70.502	79.1533	89.335	-30	35	24	11	23	20	5	23	29
-4.162807789507896698e-03	-5.532328583503670280e-03	-4.969531692905558573e-03	-4.826645521800760653e-03	-2.290465162161890028e-03	-3.031699476182835463e-03	-2.846573576194148629e-03	-2.813680726591130839e-03	118.864	159.188	142.617	138.41	63.7363	85.5608	80.11	79.1416	-25	10	5	1	8	1	2	11	3
-4.918665953710293047e-03	-5.757503056200094678e-03	-5.413115459112436897e-03	-4.819250618285342812e-03	-2.617749016508919609e-03	-3.213955949818910699e-03	-7.748436987039481437e-03	-2.615722599073055932e-03	141.119	165.818	155.678	138.192	73.3727	90.927	224.438	73.313	-20	0	0	0	0	0	0	0	0
-3.768493334013287011e-03	-5.228255881018543071e-03	-4.965119734802613330e-03	-4.299047978002998316e-03	-2.826129396618888914e-03	-1.219386689763577456e-03	-2.813267864583043551e-03	-2.732595528946434819e-03	107.254	150.235	142.487	122.876	79.5081	32.2001	79.1294	76.7541	-15	0	0	0	0	0	0	0	0
-1.457946794938386930e-03	-5.454631721259887468e-03	-5.255214457322123986e-03	-5.267037163253117209e-03	-3.358830318291975391e-03	-3.249104236137151554e-03	-2.933055730803386073e-03	-1.298430959923998953e-03	39.2242	156.9	151.029	151.377	95.1926	91.9619	82.6564	34.5275	-10	0	0	0	0	0	0	0	0
-4.577374070926383196e-03	-5.271519037465855623e-03	-4.779273391457511920e-03	-4.769866000378953155e-03	-2.665353941629613772e-03	-3.251811417986047968e-03	-2.789809339587765325e-03	-3.281159798506784204e-03	131.071	151.509	137.015	136.738	74.7743	92.0416	78.4387	92.9057	-5	0	0	0	0	0	0	0	0
-3.716315379870795393e-03	-5.427003727964967508e-03	-5.582993080103174598e-03	-5.081484318012572700e-03	-2.598836966561795213e-03	-3.130088699386537020e-03	-2.805917683168554933e-03	-1.586989892671643440e-03	105.718	156.087	160.68	145.913	72.8158	88.4577	78.913	43.0236	0	0	0	0	0	0	0	0	0
-4.517350185704215731e-03	-5.520454769805262230e-03	-4.773406512595777459e-03	-5.238153816060718733e-03	-2.382450100659373130e-03	-3.266701446576138809e-03	-1.150424588406653631e-03	1.368077729606963916e-03	129.303	158.838	136.843	150.526	66.4447	92.48	30.1697	-36.5781	5	0	0	0	0	0	0	0	0
-5.000243176645120108e-03	-1.074949898701876676e-02	-5.183713537489607025e-03	-4.205325547819637952e-03	-2.760510781324411293e-03	-2.927283505667611224e-03	-1.555877474656170703e-03	-3.466889988960830237e-03	143.521	312.799	148.923	120.116	77.5761	82.4864	42.1076	98.3743	10	0	0	0	0	0	0	0	0
-4.632702565881187222e-03	-5.343501677966494209e-03	-5.461212205420717773e-03	-4.843394672555821796e-03	-4.025761085197641573e-03	-2.575820999180055467e-03	-2.797629663575308245e-03	-3.427688718053543970e-02	132.7	153.628	157.094	138.903	114.829	72.1382	78.669	1005.53	15	0	0	0	0	0	0	0	0
-4.970653277584710650e-03	-5.185687625651797319e-03	-5.182969684468466225e-03	-5.182029354320711982e-03	-1.632112982436914606e-03	-1.279723673010972227e-03	-2.796632447589691289e-03	-1.985286362253678178e-03	142.65	148.981	148.901	148.874	44.3522	33.9767	78.6396	54.7508	20	0	0	0	0	0	0	0	1
-4.681077956073407577e-03	-4.980075299469809667e-03	-5.813202793403673442e-03	-5.216122245973777924e-03	-3.379200329777057397e-03	-3.456028671021179471e-03	-1.449807597722210274e-03	2.112499251002275709e-03	134.124	142.928	167.458	149.878	95.7924	98.0545	38.9845	-58.4964	25	6	6	1	7	0	2	4	6
-5.099111690832249834e-03	-5.134442605318247262e-03	-4.372867815775652658e-03	-5.092223962596216166e-03	-3.050319916470127773e-03	-2.975994898919417236e-03	-3.489984388044800080e-03	-3.076563607595742423e-03	146.432	147.473	125.049	146.23	86.109	83.9206	99.0542	86.8817	30	32	24	16	27	26	8	48	30
-5.550306268962935767e-03	-4.976316538420314135e-03	-5.091142642840783966e-03	-5.608684753566863489e-03	-2.873561182534253942e-03	-2.773580735784487473e-03	-3.094859621034756758e-03	-3.070511291392670136e-03	159.717	142.817	146.198	161.436	80.9046	77.9609	87.4204	86.7035	35	21	18	65	29	84	8	47	27
-4.423597887107189389e-03	-1.159933164003018342e-03	-5.011691501031314069e-03	-1.765497685495477642e-03	-2.869542448906748245e-03	-2.836802707078052172e-03	-2.124944695390422467e-03	-2.915510005118064456e-03	126.543	30.4496	143.858	48.2795	80.7863	79.8224	58.8628	82.1398	40	7	9	54	20	74	6	59	16
-5.296568246412523828e-03	1.065377265366139383e-03	-4.863823799365345375e-03	-4.961981669548219676e-03	-3.173880433339751252e-03	-2.768554451764103450e-03	-2.873291953811574900e-03	-2.608227739757873302e-03	152.246	-27.6656	139.505	142.395	89.7471	77.8129	80.8967	73.0923	45	14	2	27	15	57	4	47	26
-5.415428707382458073e-03	-5.383539486102286581e-03	-4.720212233424776575e-03	-5.400080152070384741e-03	-1.989583955045440365e-03	-3.436457304450352915e-03	-3.088005196609888963e-03	-2.956474385040491846e-03	155.746	154.807	135.276	155.294	54.8774	97.4782	87.2186	83.3459	50	16	7	9	8	50	9	47	17
-6.806656797581994711e-02	-5.082880466471762816e-03	-4.884976282568894573e-03	-5.071665713710112218e-03	-2.802381520679830471e-03	-3.224858240973261462e-03	-3.113905248783150042e-03	-1.187698581338313478e-03	2000.41	145.955	140.128	145.624	78.8089	91.248	87.9812	31.2671	55	8	5	7	9	38	8	47	17
-4.754452920321175328e-03	-4.983150315152618838e-03	-5.473048513554289694e-03	-5.060466236993550228e-03	-2.719844833440922087e-03	-3.029656612720253370e-03	-2.853370333456412694e-03	-3.058247042906649636e-03	136.284	143.018	157.442	145.295	76.3787	85.5006	80.3102	86.3424	60	8	2	1	5	51	4	56	30
-4.436608223763262131e-03	-4.543340308474043930e-03	-5.053754288128911934e-03	-5.437098996560649558e-03	-3.335802270369225830e-03	-3.497070168629338050e-03	1.318977285024819542e-03	-1.284460134407177951e-03	126.926	130.069	145.097	156.384	94.5146	99.2629	-35.1324	34.1161	65	6	0	1	1	100	19	102	52
-4.937479899867376620e-03	-4.732081365502916089e-03	-4.809783990599639410e-03	-4.814899380485045469e-03	-3.011496471343111034e-03	-2.952221831048370843e-03	1.180946644499439920e-03	-2.912231610475502549e-03	141.673	135.626	137.914	138.064	84.9659	83.2207	-31.0683	82.0432	70	3	0	3	4	143	57	238	155
-5.033037243754638623e-03	-5.122493956355320122e-03	-4.731727966019839450e-03	-5.127973707856750725e-03	-3.902493948645570018e-03	-2.426576897133184314e-03	-3.025636307205560420e-03	-2.929554004654275675e-03	144.487	147.121	135.615	147.282	111.2	67.7439	85.3823	82.5533	75	3	1	4	2	218	118	429	393
-5.243687878124387788e-03	-5.253612401795877337e-03	-5.593857340927167396e-03	-5.234746636894518218e-03	-2.780224936745455053e-03	-3.031509144783986823e-03	-3.034928495779896842e-03	-2.659250405187633601e-03	150.689	150.981	160.999	150.426	78.1565	85.5552	85.6559	74.5946	80	2	1	3	3	261	203	598	515
-5.308252478921218938e-03	-5.247148914925042935e-03	-4.431544820979932409e-03	-5.014412623066073771e-03	-2.401243432716301546e-03	-1.667379749007271653e-03	-2.957242823890709679e-03	-1.115444299104276227e-03	152.59	150.791	126.777	143.939	66.998	45.3906	83.3685	29.1397	85	2	1	1	2	248	216	464	568
-5.184064435671003994e-03	-5.542056988466805001e-03	-4.660299176273616922e-03	-5.074660594040891932e-03	-2.794908901816806589e-03	-2.617819200563425638e-03	-3.045485388072538199e-03	-3.910391873650294510e-03	148.934	159.474	133.512	145.712	78.5889	73.3747	85.9667	111.432	90	2	0	9	0	173	148	290	409
-4.121068511893147095e-03	-4.645022880015345704e-03	-4.773354567661949183e-03	-5.140195029875308137e-03	1.164778963113713992e-03	-3.349546973240586766e-03	-2.745453199360414591e-03	-2.689829516835498795e-03	117.635	133.062	136.841	147.642	-30.5923	94.9193	77.1327	75.495	95	5	2	10	4	101	63	110	183
-1.723515064783295381e-03	-5.422308716629144730e-03	-5.570713494575033412e-03	-5.988912113124438517e-03	-3.102236506691103107e-03	-2.919965742065315506e-03	-2.596318443546133219e-03	-2.840592329009717330e-03	47.0434	155.948	160.318	172.631	87.6376	82.271	72.7417	79.9339	100	9	3	9	6	60	23	35	62
1.660469811900164424e-03	-4.914102811643720169e-03	-5.035884183787637906e-03	-5.797965049799358624e-03	-2.131540099903479497e-03	-2.999453912490320732e-03	-2.202387680785620680e-03	-3.259904204577181684e-03	-45.1871	140.985	144.571	167.009	59.057	84.6114	61.143	92.2799	105	10	1	9	1	17	1	17	19
-4.905507349977663092e-03	-5.473104343498955311e-03	-3.718697363905111748e-03	-9.912980577858525408e-04	-2.707682471683013278e-03	-2.951033075814857472e-03	-2.024389882657791611e-03	-2.961407397542284350e-03	140.732	157.444	105.788	25.4844	76.0206	83.1857	55.9022	83.4911	110	4	1	15	10	9	3	10	7
-4.487754528481565849e-03	-5.437212480100502184e-03	-4.897375361649407288e-03	-5.348746133625339669e-03	-1.655905378929657017e-03	-3.301590938083194104e-03	-2.623279223433640141e-03	1.248546461220533888e-03	128.432	156.387	140.493	153.782	45.0527	93.5073	73.5355	-33.0587	115	13	1	33	16	4	0	18	9
-4.687118425323329174e-03	-5.349932072302034970e-03	-5.071032716983231957e-03	-5.168910062052433155e-03	-2.659415132824947698e-03	-2.810931597667181391e-03	-2.487264536446008589e-03	-3.230953121549809230e-03	134.302	153.817	145.606	148.488	74.5995	79.0606	69.5308	91.4275	120	22	9	61	26	4	1	7	3
-5.132305321173482107e-03	-5.248835032004725565e-03	-4.468228301790432358e-03	-5.104831637701996022e-03	-2.754963244433380250e-03	-2.777875279822770386e-03	-3.394137152610959222e-03	-3.096043615755256825e-03	147.41	150.841	127.857	146.601	77.4127	78.0873	96.2322	87.4553	125	47	16	104	58	1	1	3	5
-4.710105938119248103e-03	-4.968262194985139345e-03	-4.810695552733184124e-03	-5.105458556793844756e-03	-2.163199531563405470e-03	-2.654760226763534965e-03	-2.632871622310980694e-03	-3.226376787705765616e-03	134.979	142.58	137.94	146.619	59.9892	74.4624	73.8179	91.2927	130	126	64	220	99	3	0	6	4
-5.032324566794402557e-03	-5.278550694356436840e-03	-4.221274370679276022e-03	-5.496566154008600616e-03	-2.228957241569530165e-03	-3.081650724871811461e-03	-3.017995988000674642e-03	1.634727847054717699e-03	144.466	151.716	120.586	158.135	61.9253	87.0315	85.1573	-44.4292	135	285	161	366	289	1	1	7	3
-4.992065646347830683e-03	-5.005918679041922344e-03	-5.229558022188628141e-03	-5.211495555745794019e-03	-2.906667467758464705e-03	-2.894061539271210876e-03	-1.666382189022884040e-03	-1.159167581339953183e-03	143.281	143.688	150.273	149.741	81.8794	81.5082	45.3612	30.4271	140	409	229	524	474	2	1	5	2
-4.320348523787630353e-03	-5.480443037409610772e-03	-5.765228908709565774e-03	-5.286933851949724046e-03	-2.595230181965260154e-03	-3.144868126712004053e-03	-2.806560597731657183e-03	-1.431657613775262194e-03	123.503	157.66	166.045	151.963	72.7096	88.8928	78.9319	38.4501	145	461	353	631	676	3	1	6	0
-4.607138631964161762e-03	-5.040296462791240759e-03	-6.037245012308124249e-03	-5.754889358567350302e-03	-2.904109595161855767e-03	-3.043182156979787421e-03	-2.901461299644524181e-03	-1.230310321143274817e-03	131.947	144.701	174.054	165.741	81.8041	85.8989	81.7261	32.5218	150	322	340	569	695	1	1	7	1
-2.187399345961110915e-03	-4.914081929988800210e-03	-5.135968861412114686e-03	-4.708303048537442782e-03	-2.035462083448540214e-03	-3.014215817136625935e-03	-2.737752199112246203e-03	-2.965799241061748553e-03	60.7017	140.985	147.518	134.926	56.2282	85.046	76.906	83.6205	155	183	231	406	500	2	2	1	2
-4.308152039344146852e-03	-4.836993774385384311e-03	-5.139780004385179762e-03	-4.212757760706585530e-03	-3.630757735399064642e-03	-2.723896721434149789e-03	-3.203381702855450860e-03	-1.063382653365769776e-03	123.144	138.715	147.63	120.335	103.199	76.498	90.6157	27.6069	160	73	135	274	281	2	0	6	1
-5.282224128111729852e-03	-5.532854429648255586e-03	-4.718279350456726709e-03	-5.803919854561480005e-03	-2.673258892012931806e-03	-3.207967237870625911e-03	-3.096928280545060367e-03	-2.480108390835089518e-03	151.824	159.203	135.219	167.184	75.0071	90.7507	87.4813	69.3201	165	27	49	135	123	1	2	3	2
-5.032246017556948718e-03	-5.396718163293978167e-03	-5.490659030761052724e-03	-5.271574355032711788e-03	-3.042842501828926967e-03	-2.705569173710485349e-03	-2.769519233286118955e-03	-2.531389578051798910e-03	144.464	155.195	157.961	151.51	85.8889	75.9584	77.8413	70.83	170	11	16	85	34	2	7	2	3
-5.389824728184331934e-03	-5.000511332424730990e-03	-6.099294325630601372e-03	-4.891688511334185870e-03	-2.656476460328076935e-03	2.164881703582655255e-03	-2.791500444268514916e-03	-1.316532018749905306e-03	154.992	143.529	175.881	140.325	74.5129	-60.0387	78.4885	35.0604	175	8	9	28	9	2	4	4	1
-4.711537208755105233e-03	-4.996342247630352826e-03	-5.037854334960725419e-03	-4.893725280505422520e-03	-2.761196650357974989e-03	-3.280010805040037974e-03	-2.497363301179415015e-03	-3.450480094229670634e-03	135.021	143.407	144.629	140.385	77.5963	92.8719	69.8281	97.8911	180	2	2	17	10	3	0	3	3
-4.534379739750260888e-03	-5.200361245576488531e-03	-5.671179563112024175e-03	-5.680185896155602772e-03	-2.943263582759351842e-03	-1.154618176807405139e-03	-2.604319419308092493e-03	-2.438877000852510656e-03	129.805	149.414	163.276	163.541	82.9569	30.2931	72.9773	68.1061	185	0	2	7	7	2	0	1	0
-1.190256952165194343e-03	-5.210909945685664006e-03	-1.018794232126783716e-02	-5.319555296398837015e-03	-2.802154247585628491e-03	-2.979008840375830993e-03	-4.532854112862516431e-03	-3.194958615996549255e-03	31.3425	149.724	296.265	152.923	78.8022	84.0094	129.76	90.3677	190	2	1	2	4	2	0	2	1
-7.476899629798915668e-03	-5.269383496108418982e-03	-5.757116322870486046e-03	-5.269800263609594054e-03	-3.247971032935272236e-03	-1.418046928246583177e-03	-2.618046199934968930e-03	1.119761894584161456e-03	216.443	151.446	165.806	151.458	91.9285	38.0494	73.3814	-29.2668	195	2	1	5	7	0	0	2	0
-4.728447492024645191e-03	-4.710055616677915648e-03	-5.526439098421136870e-03	-5.244467506430663083e-03	-3.106069409085400034e-03	1.095777047752531782e-03	-2.385389145526643166e-03	-2.159701178081046419e-03	135.519	134.977	159.014	150.712	87.7505	-28.5607	66.5312	59.8862	200	1	0	1	3	0	0	0	1
-5.208250998390577882e-03	-5.404798214152811524e-03	-5.574112849335825619e-03	-5.395858319831685346e-03	-2.943158402556262602e-03	-2.569722144629447286e-03	-3.053782584210048504e-03	-1.134431828359828412e-03	149.646	155.433	160.418	155.17	82.9538	71.9586	86.211	29.6988	205	2	2	2	4	0	0	0	0
-5.043997128016131266e-03	-4.628717110765304989e-03	-5.416247179763964033e-03	-5.617064123841168828e-03	-3.407090683067105687e-03	-2.833182317301097351e-03	-2.582135301033542871e-03	-2.957144336609379351e-03	144.81	132.582	155.77	161.683	96.6136	79.7158	72.3241	83.3656	210	1	1	5	2	0	1	2	0
-4.602166149449099346e-03	-4.707702727725745356e-03	-5.424577597184885615e-03	-5.303339819754778611e-03	-2.857678475680973124e-03	-3.039286055030638017e-03	-2.901137027562835941e-03	-3.206162341543369355e-03	131.801	134.908	156.015	152.446	80.437	85.7842	81.7166	90.6976	215	1	0	0	1	0	0	1	0
-4.525982948642775019e-03	-5.534037943939029702e-03	-5.701821718811130556e-03	-4.956203827824536522e-03	-3.201566912946372020e-03	-3.404227497723911252e-03	-3.107613715719215186e-03	1.414654796001256444e-03	129.558	159.238	164.178	142.225	90.5623	96.5293	87.796	-37.9495	220	0	1	4	6	0	0	2	0
-5.113231404171431765e-03	-5.623847857746395139e-03	-4.537042151123380981e-03	-5.489008940769552619e-03	-2.437830951234760436e-03	-3.444641310112726319e-03	-2.815884940353879234e-03	1.324195116196411667e-03	146.848	161.882	129.883	157.912	68.0753	97.7192	79.2065	-35.2861	225	1	2	4	4	0	0	4	0
-4.762737592888918042e-03	1.644693656303433064e-03	-5.127376458690441861e-03	-5.453896590608186233e-03	-3.191042956351551607e-03	-2.503053263117211921e-03	-1.947397169381013139e-03	-3.360405919160233072e-03	136.528	-44.7226	147.265	156.878	90.2524	69.9956	53.6352	95.239	230	0	1	2	4	0	0	2	0
-4.882311435720970011e-03	-5.121870148323404495e-03	-5.489795285540682683e-03	-4.785265773277907336e-03	-3.432355466722500272e-03	-3.241291928656312750e-03	-2.672379276743977895e-03	-1.198048084013977150e-03	140.049	147.102	157.935	137.192	97.3574	91.7319	74.9812	31.5719	235	0	0	0	1	0	0	0	0
-4.837075670987040811e-03	-5.027807374244765842e-03	-4.774524165583549085e-03	-4.852277566796699311e-03	-3.535214931680602957e-03	-2.713908870505157660e-03	-2.631719126794183038e-03	-2.983885131025700195e-03	138.717	144.333	136.875	139.165	100.386	76.2039	73.784	84.153	240	1	0	1	0	0	0	2	0
-4.627058129337614269e-03	-5.371286469288009784e-03	-4.446642007241057362e-03	-5.277329443463781196e-03	-2.602817766042195714e-03	1.236243315362856423e-03	-3.041387307276803825e-03	-3.030787682592584083e-03	132.534	154.446	127.221	151.68	72.933	-32.6965	85.846	85.5339	245	1	0	2	2	0	0	1	1
-4.936287884425531215e-03	-5.532403443198621006e-03	-5.316932200646038754e-03	-5.025827196888438785e-03	-2.611083247928675573e-03	-2.896305189972170433e-03	-2.892523397995234134e-03	1.324346410370830316e-03	141.638	159.19	152.846	144.275	73.1764	81.5743	81.463	-35.2905	250	0	1	0	1	0	1	4	0
-4.688364564611266147e-03	-4.558200108680973174e-03	-5.256597068989185030e-03	-4.585775048223337050e-03	-2.915135175737242589e-03	-3.151617252415417347e-03	-2.747880123838088943e-03	-2.743268102554461112e-03	134.339	130.506	151.069	131.318	82.1287	89.0916	77.2042	77.0684	255	0	1	4	4	0	1	1	0
-4.219970059187625258e-03	-5.098202209896231067e-03	-5.373745618317359203e-03	-5.136676075221207477e-03	-2.886915328149177850e-03	-3.180017585853602002e-03	-1.617036997852798084e-03	1.918218345447880117e-03	120.547	146.406	154.519	147.538	81.2978	89.9278	43.9083	-52.7761	260	1	0	3	3	1	2	1	0
-4.659030417973442084e-03	-5.060537946617037729e-03	-5.762663839746693523e-03	-5.287986091625934866e-03	-3.482447692723694005e-03	-2.449765481594767553e-03	-2.831137622315872508e-03	-2.851693757630189251e-03	133.475	145.297	165.97	151.994	98.8323	68.4267	79.6556	80.2608	265	2	0	1	0	1	0	1	0
-4.825056765832935572e-03	-4.968585409297476309e-03	-5.247238780069748802e-03	-5.071410203559205236e-03	-2.947161202047028205e-03	-3.130283541755208166e-03	-3.204057822367123790e-03	-2.991027544432169755e-03	138.363	142.589	150.794	145.617	83.0717	88.4634	90.6356	84.3633	270	1	3	3	0	0	0	1	0
-4.910996100438986059e-03	-4.935858063507088042e-03	-4.172716507368804881e-03	-5.710813546356482973e-03	-3.709935657630916012e-03	-2.585136685215849370e-03	-3.174476953421967538e-03	-1.807946472540378300e-03	140.894	141.626	119.156	164.443	105.53	72.4125	89.7646	49.5293	275	0	0	3	0	0	0	1	0
-4.763748137079539501e-03	-5.200328152211373435e-03	-9.570341772172559838e-03	-5.011907011266960796e-03	-3.084611566770951042e-03	-3.091698249159634693e-03	-2.897593000923129151e-03	1.990787959881817198e-03	136.558	149.413	278.081	143.865	87.1187	87.3273	81.6122	-54.9128	280	1	1	5	0	0	0	1	0
-4.464079095947159209e-03	-5.176392362132016360e-03	-5.286921050063138512e-03	-5.077797167638266329e-03	-2.962840177128207072e-03	-2.975504182866955429e-03	-4.184956342362892469e-03	-3.180189579997330911e-03	127.735	148.708	151.962	145.805	83.5333	83.9062	119.517	89.9328	285	0	0	7	3	0	0	0	0
-4.242611475971898478e-03	-5.568701649360059333e-03	-4.868311325801660122e-03	-2.030854836082058527e-03	2.873664230050042984e-03	-3.066117559904447606e-03	-2.754638457303010789e-03	-2.733131020133349170e-03	121.214	160.259	139.637	56.0925	-80.9077	86.5742	77.4032	76.7699	290	1	0	12	3	1	0	0	0
-5.052615201851447767e-03	-5.186215063959487975e-03	-4.983716818908846997e-03	-5.293183480706917764e-03	-2.956654593628384262e-03	-2.996789486674244444e-03	-2.991105819557575429e-03	-3.051518248251294547e-03	145.063	148.997	143.035	152.147	83.3512	84.5329	84.3656	86.1443	295	0	0	6	2	0	0	0	0
-4.474953285794218416e-03	-4.437598519050778983e-03	-4.740809285027243469e-03	-4.174813734605029893e-03	-2.997422422409958161e-03	-3.172912602807135760e-03	-1.634431766902191482e-03	-3.057358144238535216e-03	128.055	126.955	135.883	119.218	84.5515	89.7186	44.4205	86.3163	300	0	2	8	1	0	0	1	0
-5.162355658212922083e-03	-4.467719758826863528e-03	-5.364839420382756102e-03	-5.673262749785738801e-03	-2.814838932750288528e-03	-2.806746364430949547e-03	-3.251658979752276423e-03	-3.082550754913229892e-03	148.295	127.842	154.256	163.337	79.1757	78.9374	92.0371	87.058	305	1	0	5	2	0	0	0	0
-4.105632862552104946e-03	-5.328140141033484677e-03	-4.589003305863133785e-03	-5.362910741575272790e-03	-2.532257099479248621e-03	-2.874110654450364160e-03	-2.462521022007753760e-03	-2.381540251230217752e-03	117.181	153.176	131.413	154.2	70.8555	80.9208	68.8022	66.4179	310	0	0	6	2	0	0	0	0
-5.361511819998636061e-03	-4.924438111664233148e-03	-5.433923875293547069e-03	-4.876064016056315398e-03	-3.181511642527566890e-03	-2.470653998593736519e-03	-3.433663825201068928e-03	-2.710840962311163432e-03	154.158	141.289	156.29	139.865	89.9718	69.0417	97.396	76.1136	315	0	1	6	1	0	0	2	0
-4.756397586418394628e-03	-5.007952954757573759e-03	-4.874590163204151408e-03	-6.609342947173041209e-03	-2.826406518547931214e-03	-2.733810484072979764e-03	-2.713089686461193136e-03	-2.670415960111480972e-03	136.342	143.748	139.822	190.899	79.5163	76.7899	76.1798	74.9234	320	0	0	3	1	0	0	1	0
-4.337052617912769657e-03	-4.886764738057470213e-03	-5.031574075378437462e-03	-5.200290588931632402e-03	-3.314418202295818083e-03	-3.126590407824447228e-03	-2.908871406407512183e-03	-2.834488183856614420e-03	123.995	140.18	144.444	149.411	93.885	88.3547	81.9443	79.7542	325	0	0	0	0	0	0	2	0
-1.665546088712816560e-03	-5.645689645129199803e-03	-5.481118720676226262e-03	-5.158509137421554529e-03	-2.256854144856736827e-03	-2.728152306243710693e-03	-3.058993806462534642e-03	-2.970669294412009963e-03	45.3366	162.526	157.68	148.181	62.7467	76.6233	86.3644	83.7638	330	0	0	0	0	0	0	0	0
-4.901143158500721395e-03	-4.499483721124179769e-03	-8.831107261645626538e-03	-5.071557319220966475e-03	-2.501011339632228624e-03	-3.178002570712414043e-03	-2.925215313533339589e-03	-3.026411247826673798e-03	140.604	128.777	256.315	145.621	69.9355	89.8684	82.4255	85.4051	335	0	0	0	0	0	0	0	0
-2.484536680803178018e-03	-5.530908118454610015e-03	-4.473961781260961564e-03	-5.095605578159027177e-03	-2.840671735829482323e-03	-3.039514851376088223e-03	-2.523366751569554832e-03	-8.334759959649267131e-04	69.4504	159.146	128.026	146.329	79.9363	85.7909	70.5937	20.8376	340	0	0	0	1	1	0	0	1
-5.238324015387031858e-03	-5.896275422895834104e-03	-4.579054950946803010e-03	-5.301479085821498780e-03	-2.699351944682155426e-03	-3.141961172466049227e-03	-3.274600743111987216e-03	-3.026401075158639039e-03	150.531	169.904	131.12	152.391	75.7753	88.8073	92.7126	85.4048	345	0	0	0	0	0	0	1	0
-5.154265617882815981e-03	-4.892731986489168988e-03	-4.931458485125680621e-03	-5.569451145956612684e-03	-2.324993733951763539e-03	-3.421555868502929899e-03	-2.746377041264065882e-03	1.157534225566357903e-03	148.056	140.356	141.496	160.281	64.753	97.0395	77.1599	-30.379	350	0	0	0	0	0	0	0	0
-4.819091301570373881e-03	-5.253426467686483567e-03	-5.625962268134426965e-03	-4.375566655442962062e-03	-3.389287378294302509e-03	-2.842409577866092819e-03	-2.917418883877885127e-03	-3.360751400005926315e-03	138.188	150.976	161.945	125.129	96.0894	79.9874	82.196	95.2492	355	0	0	0	0	0	0	1	0
-5.151104545435790383e-03	1.419082042215877391e-03	-4.913558219187974356e-03	-5.073237525117974683e-03	-2.833419381737534160e-03	-2.837221365236533739e-03	-3.047456092424737605e-03	-1.912795722741715120e-03	147.963	-38.0798	140.969	145.671	79.7227	79.8347	86.0247	52.6165	360	0	0	0	0	0	0	0	0
-5.136140968886981906e-03	-5.095866192591119379e-03	-1.021097965111151216e-02	-4.280846654294574727e-03	-2.819809378078932689e-03	-3.077859226629556764e-03	-3.394579861196776651e-03	-2.903905727394494492e-03	147.523	146.337	296.943	122.34	79.322	86.9199	96.2452	81.7981	365	0	0	1	0	1	0	0	0
-4.304608650341970946e-03	-5.156727301307121453e-03	-1.053817370136858785e-02	-5.285597596078601794e-03	-2.039524732957915740e-03	-3.604263761906149627e-03	-1.831333639628749581e-03	-2.980302725078874324e-03	123.04	148.129	306.577	151.923	56.3478	102.419	50.2179	84.0475	370	0	0	1	0	0	0	0	0
-4.477501934431511385e-03	-4.986410676050695608e-03	-1.031920820448587600e-02	-5.006677398843899056e-03	-2.796687203982729103e-03	-2.412784719928173782e-03	-2.995728518180041430e-03	-3.152726159262409476e-03	128.13	143.114	300.13	143.711	78.6412	67.3378	84.5017	89.1242	375	0	0	0	0	0	0	0	0
-4.664899925164468601e-03	-5.435611707002107815e-03	-4.883778624534145830e-03	-4.878930522739946887e-03	-3.651789836643186057e-03	-2.417117615965973850e-03	-2.738519175430847389e-03	-3.164908116896179933e-03	133.648	156.34	140.092	139.95	103.818	67.4654	76.9286	89.4829	380	0	0	0	0	1	0	1	0
-3.991462264325546135e-03	-5.345568827527121675e-03	-7.534240611945555201e-03	-5.026198177832475258e-03	-3.458275903676817642e-03	-2.685352795023916717e-03	-2.248629394510268456e-03	1.156579951681853142e-03	113.819	153.689	218.131	144.286	98.1206	75.3632	62.5045	-30.3509	385	0	1	1	0	0	0	0	0
-4.878016202257078049e-03	-4.965986773708620100e-03	-5.357875587422769939e-03	-5.546358807764840623e-03	-2.284984049666283559e-03	-5.816999754360520879e-03	-2.992143994075650848e-03	1.163897475205905550e-03	139.923	142.513	154.051	159.601	63.5749	167.569	84.3961	-30.5663	390	0	0	0	0	0	0	0	0
-5.169435968465732091e-03	-5.123397897894388202e-03	-5.327821404106369840e-03	-5.444897175580477866e-03	-3.026328572087355791e-03	1.239995681193232927e-03	-2.651819611858281626e-03	-2.896237287688645766e-03	148.503	147.147	153.166	156.614	85.4026	-32.8069	74.3758	81.5723	395	0	0	0	0	0	0	0	0
-5.095442856609530211e-03	-4.551678684986825915e-03	-5.329648952461596770e-03	-5.554370479553718230e-03	-3.136405981503468006e-03	-1.666172207323255621e-03	-2.641102689260551618e-03	-2.873375025122925069e-03	146.324	130.314	153.22	159.837	88.6437	45.355	74.0603	80.8992	400	0	0	0	0	0	0	0	0
-4.743572568327891412e-03	-5.568583157698485560e-03	-4.247477202250406897e-03	-5.018324599351934624e-03	-3.006531465809632840e-03	-1.227958547849049026e-03	-2.693840826186215658e-03	-1.135356387664952348e-03	135.964	160.255	121.357	144.054	84.8197	32.4525	75.6131	29.726	405	0	0	0	0	0	0	1	0
-4.394409310763221915e-02	-4.940819401470460982e-03	-5.295587882444729305e-03	-4.827891595545677830e-03	-3.281181975776852316e-03	-2.774406475669202038e-03	-2.223676519965325088e-03	-2.712397391723538227e-03	1290.16	141.772	152.217	138.447	92.9064	77.9852	61.7698	76.1594	410	0	0	0	0	0	0	0	0
-4.641106784317825841e-03	-4.851872842996005596e-03	1.919425751466897600e-03	-4.838668892055476324e-03	-2.828012467080210854e-03	-3.382299894492755542e-03	-2.892413459764675912e-03	1.518113897875908794e-03	132.947	139.153	-52.8117	138.764	79.5635	95.8836	81.4597	-40.9957	415	0	1	0	0	0	0	0	0
-5.072186454381392984e-03	-5.541087199668288076e-03	-5.054231284309862286e-03	-5.170314586758234521e-03	-2.175003503490710935e-03	-3.032160767518697359e-03	-2.354113741572151468e-03	-2.943959036188415011e-03	145.64	159.446	145.111	148.529	60.3367	85.5744	65.6104	82.9774	420	0	0	0	0	0	0	2	0
-2.202120363706848091e-02	-5.465227242372253796e-03	-5.482722221407159736e-03	-5.238044309885898052e-03	-2.763573969945530649e-03	-3.007334033355714854e-03	-2.911040988898259008e-03	-2.970730640663067721e-03	644.676	157.212	157.727	150.523	77.6663	84.8434	82.0082	83.7656	425	0	0	0	0	0	0	0	0
-3.727939651644686988e-03	-4.962746448071335761e-03	-5.113116137390557280e-03	-4.781519711476302052e-03	-2.812530800280929784e-03	-3.219969846261541788e-03	-2.999145526075839511e-03	-2.922705721289281609e-03	106.06	142.417	146.845	137.081	79.1077	91.1041	84.6023	82.3516	430	0	0	0	0	0	0	0	0
-5.028121097496876871e-03	-5.569257739994601386e-03	-4.859561281393539635e-03	-4.981265920482150916e-03	-2.800773693715821657e-03	-3.105852941959801484e-03	-3.086019796725779710e-03	-3.294774169863404472e-03	144.342	160.275	139.379	142.963	78.7615	87.7441	87.1602	93.3066	435	0	0	0	0	0	0	1	0
-3.639465712178940535e-03	-5.175441636594101461e-03	-5.006551404531814006e-03	-5.269052410381147231e-03	-2.917646770564292797e-03	-1.778196065345582794e-03	-2.779435818978208406e-03	-2.566958830912583790e-03	103.455	148.68	143.707	151.436	82.2027	48.6534	78.1333	71.8772	440	0	0	1	0	0	0	0	0
-5.065017054426258422e-03	-5.094889338241883302e-03	-4.172168535142927771e-03	-4.742320612828496672e-03	-5.011402031256356748e-03	-2.681564092850495518e-03	-3.134592719816340061e-03	-1.151710362219546908e-03	145.429	146.308	119.14	135.927	143.85	75.2516	88.5903	30.2075	445	0	0	1	0	0	1	0	0
-5.148886812158416128e-03	-4.730804659921763848e-03	-9.049995039372078429e-03	-5.014425895854420466e-03	-4.136713061767553073e-03	-3.008141541799993959e-03	-3.291588440963200222e-03	-1.085078606411940582e-03	147.898	135.588	262.76	143.939	118.096	84.8672	93.2128	28.2457	450	0	0	0	0	0	0	0	0
-4.357202578423293761e-03	-5.455477271016499416e-03	-4.948757059292754543e-03	-5.210326712682749120e-03	-3.099246881914658868e-03	-3.320977948861071876e-03	1.280681912684427260e-03	-2.722674687147509480e-03	124.588	156.925	142.005	149.707	87.5496	94.0781	-34.0049	76.462	455	0	0	0	1	0	0	1	0
-4.786793223796661882e-03	-4.862567163386808354e-03	-5.854616217965497200e-03	-4.750661128046447350e-03	-1.245469217695072822e-03	-2.763416637786187888e-03	-2.866204129778398765e-03	1.373740538184863892e-03	137.237	139.468	168.677	136.173	32.9681	77.6616	80.688	-36.7448	460	0	0	0	0	0	0	1	0
-4.390004574261571757e-03	-5.544524335502034468e-03	-5.127182223671345428e-03	-7.526650801127844799e-03	-2.769409008881892204e-03	-2.844825607195070744e-03	-2.984738801006764190e-03	-2.928411344194489872e-03	125.554	159.547	147.259	217.907	77.8381	80.0586	84.1781	82.5196	465	0	0	0	0	0	0	0	0
-5.109088758225267639e-03	-4.821854639651513598e-03	-4.687559479460546782e-03	-4.796787365520069346e-03	-3.206706969630157989e-03	-2.500807216479697739e-03	-7.754724538903523534e-03	-2.799348529799039823e-03	146.726	138.269	134.315	137.531	90.7136	69.9295	224.623	78.7196	470	0	0	0	0	0	0	0	0
-4.965502062503231000e-03	-4.920517719020766657e-03	-4.775035459185578840e-03	-5.179548368983837373e-03	-2.596409866839628766e-03	-3.080936060939401793e-03	-1.671873405410325688e-03	-1.491952897498741290e-03	142.498	141.174	136.891	148.801	72.7444	87.0105	45.5229	40.2254	475	0	0	0	0	0	0	0	0
-5.192185498957017399e-03	-5.311479051457602095e-03	-5.039835572470059526e-03	-4.975444888749986673e-03	-2.357511896576534437e-03	-3.063228317451059234e-03	-2.718294201413694756e-03	-2.710248985178506653e-03	149.173	152.685	144.687	142.791	65.7104	86.4891	76.3331	76.0962	480	0	0	0	0	0	0	0	0
-4.853153601224918616e-03	-5.933559710006939235e-03	-3.925590403794902532e-03	-5.656427010449062084e-03	-3.030628381979225648e-03	-3.478522278920533756e-03	-2.970598944425761629e-03	-2.802784746604294885e-03	139.191	171.001	111.88	162.842	85.5292	98.7168	83.7618	78.8208	485	0	0	0	0	0	0	1	0
-5.075744603230783990e-03	-5.352322097560761188e-03	-5.142381435293846663e-03	-5.013153495220578314e-03	-2.298341944463124648e-03	-2.857435499165295219e-03	1.242227249118933209e-03	-1.580180666009050250e-03	145.744	153.888	147.706	143.902	63.9682	80.4299	-32.8726	42.8231	490	0	0	0	0	0	0	0	0
-4.485058163360010515e-03	-5.173739416602986599e-03	-4.490624128958254149e-03	-4.903588126597899222e-03	-2.356544813035224995e-03	-3.583122398375046275e-03	-2.813989908153669266e-03	1.317493472016145230e-03	128.353	148.63	128.516	140.676	65.6819	101.797	79.1507	-35.0887	495	0	0	0	0	0	0	0	0
-4.615506669317438401e-03	1.159468783298592308e-03	-5.365831741935132848e-03	-4.515682329447299331e-03	-2.996125349061664212e-03	-3.343993699746388836e-03	-3.090238834087842123e-03	-2.720582243950727275e-03	132.193	-30.436	154.286	129.254	84.5134	94.7558	87.2844	76.4004	500	0	0	0	0	0	0	0	0
1.307093017839865059e-03	-5.496314585622729537e-03	-4.288501653216293674e-03	-6.483288704647752719e-03	-2.339939524554949905e-03	-3.250361878872324532e-03	-2.702309399736358125e-03	-1.420124660921569899e-03	-34.7825	158.127	122.565	187.187	65.193	91.9989	75.8624	38.1105	505	0	0	0	0	0	0	0	0
-4.919968889476757264e-03	-5.292424234206941601e-03	-5.635264028954267874e-03	-5.436737456267646575e-03	-3.365691393068320162e-03	-3.043759519053611338e-03	-3.260644544982871373e-03	-2.824752221008214586e-03	141.158	152.124	162.219	156.373	95.3946	85.9159	92.3017	79.4675	510	0	0	0	0	0	0	0	0
-5.635607014651575035e-03	-4.659208728648339334e-03	-5.134091947129969420e-03	-4.485684559084901837e-03	-3.123410116781156001e-03	-2.914868826063311651e-03	-2.953363466552936124e-03	-1.114692204789673961e-03	162.229	133.48	147.462	128.371	88.2611	82.1209	83.2543	29.1176	515	0	0	0	0	0	0	0	0
-5.120073938106046996e-03	-5.193368131342147517e-03	-5.547942189102871534e-03	-5.625953473795668007e-03	-5.484910851399825600e-03	-3.056733437406347533e-03	-1.299964666873051596e-03	-3.027657425539625677e-03	147.05	149.208	159.648	161.944	157.792	86.2979	34.5726	85.4418	520	0	0	0	0	1	0	0	1
-4.827333819746694628e-03	-5.341601676546346364e-03	-4.723620313328516333e-03	-5.416278590787330580e-03	-2.883750505139976751e-03	1.199435996309159303e-03	-2.763000004652714676e-03	-3.213546075116428553e-03	138.43	153.572	135.377	155.771	81.2047	-31.6127	77.6494	90.915	525	0	0	0	0	0	0	0	0
-5.071932161856420977e-03	-5.183615110195018832e-03	-5.064378362296792849e-03	-4.994027792171707412e-03	-2.808168423165967320e-03	-2.689807545876872139e-03	-2.734527190059037570e-03	2.430967567244454990e-03	145.632	148.92	145.41	143.338	78.9793	75.4943	76.811	-67.8732	530	0	0	0	0	0	0	0	0
-4.897993314589734262e-03	-1.451107165276065711e-03	-5.146216517988766795e-03	-5.055112762140323568e-03	2.488511052922163722e-03	-3.313019240020062799e-03	-1.665245007883852518e-03	-1.494883618719178558e-03	140.511	39.0228	147.819	145.137	-69.5675	93.8438	45.3277	40.3117	535	0	0	0	0	0	0	0	0
-4.856574584251369293e-03	1.210509073039074375e-03	-4.913796501258695798e-03	-4.819695571926624691e-03	-2.061271726378884062e-03	-2.925136228619812373e-03	-2.926839190895841325e-03	-2.818156689161338720e-03	139.291	-31.9388	140.976	138.205	56.9881	82.4232	82.4733	79.2734	540	0	0	1	0	0	0	0	0
-5.095807265490864477e-03	-7.733560862770606260e-03	-3.920864394888113127e-03	-5.126368399238291802e-03	-2.974151376514517445e-03	-3.057282210375069503e-03	-2.618894256685431673e-03	1.141597588294723754e-03	146.335	224	111.741	147.235	83.8664	86.314	73.4064	-29.9098	545	0	0	0	0	0	0	0	0
-4.789305057117847556e-03	-5.048815149088668394e-03	-5.189190104129710705e-03	-5.211657243445013896e-03	-3.375318546111374420e-03	-2.704568813069245254e-03	-2.338243269590659524e-03	-1.323416134150262515e-03	137.311	144.952	149.085	149.746	95.6781	75.9289	65.1431	35.2631	550	0	0	0	0	0	0	1	0
-5.015152362566624444e-03	-5.444692052656159055e-03	-5.412511031409928536e-03	-4.875667104616612443e-03	-2.652477416080723134e-03	-3.009614274797025712e-03	-3.005608576755713392e-03	-2.865095958898509002e-03	143.96	156.607	155.66	139.853	74.3952	84.9105	84.7926	80.6554	555	0	0	0	0	0	0	0	0
-4.999803955960718284e-03	-5.323570932746044156e-03	-5.748232741484364181e-03	1.920085791307917173e-03	-2.377806327311906848e-03	-2.668914086328065451e-03	-3.164600502588053258e-03	-2.788114549554111376e-03	143.508	153.041	165.545	-52.8311	66.3079	74.8791	89.4738	78.3888	560	0	0	0	0	0	0	1	0
-4.592797902600222019e-03	-4.540046569789649329e-03	-4.954017909214913223e-03	-4.876468738624035321e-03	-1.941193068550692161e-03	-2.979014155545905897e-03	-2.501560519705520701e-03	-3.172195968613942575e-03	131.525	129.972	142.16	139.877	53.4526	84.0095	69.9517	89.6975	565	0	0	1	0	0	0	0	0
-4.994153491703692826e-03	1.525248137473948990e-03	-7.984411012226333079e-03	-5.647754819755608502e-03	-3.279312771995580248e-03	-2.762621383091622487e-03	-2.881955159792429569e-03	-2.920989403013407940e-03	143.342	-41.2057	231.385	162.586	92.8514	77.6382	81.1518	82.3011	570	0	0	0	0	0	0	0	0
-5.484870567119450556e-03	-5.166734014499851924e-03	-5.335538264032745233e-03	-4.422337302013245285e-03	-2.403169226667101026e-03	-3.452639919429188135e-03	-2.625876879184168254e-03	-2.699392342459537835e-03	157.79	148.423	153.394	126.506	67.0547	97.9547	73.612	75.7765	575	0	0	0	0	0	0	0	0
-4.894173993552757354e-03	-5.199117311686741148e-03	-5.025243626830651171e-03	-5.253017495389866731e-03	-1.869318739567797649e-03	-3.409863372303613242e-03	-1.981363480397590072e-03	-2.865959156374237732e-03	140.398	149.377	144.257	150.964	51.3363	96.6952	54.6353	80.6808	580	0	0	0	0	0	0	0	0
-4.796901871684967379e-03	-5.588812968967938298e-03	-5.523359446337671071e-03	-8.926014371770717853e-03	-3.224483949291454248e-03	-3.038551819122414874e-03	-1.371687940063395089e-03	-2.736602277687920706e-03	137.534	160.851	158.924	259.109	91.237	85.7625	36.6844	76.8721	585	0	1	0	0	0	0	0	0
-5.031165830952293722e-03	-4.937296162808355211e-03	-4.976611319377470359e-03	-4.683181741058546795e-03	-2.881388596325898301e-03	-3.258821997522492846e-03	-1.454775339061936462e-03	-3.027752229372206866e-03	144.432	141.668	142.826	134.186	81.1351	92.248	39.1308	85.4446	590	0	0	1	0	0	0	0	0
-5.106241425754160304e-03	-5.263694202128522438e-03	-4.753723553078371793e-03	-4.919709303119410189e-03	-3.114557973753461981e-03	-3.544218623876167762e-03	-2.788064612991651616e-03	-3.453451428801243388e-03	146.642	151.278	136.263	141.15	88.0004	100.651	78.3873	97.9786	595	0	1	0	0	0	0	0	0
-4.933233014366529209e-03	-4.733594993577790178e-03	-5.067541943824643499e-03	-4.364400061890677529e-03	-3.079767040532809062e-03	-3.149270635242232101e-03	-2.551499948465116383e-03	-2.649570276276963510e-03	141.548	135.67	145.503	124.8	86.976	89.0225	71.4221	74.3096	600	0	0	0	0	0	0	0	0
-4.964141310990791318e-03	-5.210085174157509311e-03	-5.133606161689119318e-03	-4.912652957163789191e-03	-6.436077320030128383e-03	-2.855710285988175435e-03	-2.704966926516096104e-03	1.324171070878648942e-03	142.458	149.7	147.448	140.942	185.797	80.3791	75.9407	-35.2853
-5.199358086887428086e-03	-4.905311498214282202e-03	-5.042347537032593717e-03	-5.187890493486027772e-03	-2.999734407810571764e-03	-2.825634077352069239e-03	-2.636772393662392515e-03	-2.938561693728437667e-03	149.384	140.726	144.761	149.046	84.6196	79.4935	73.9328	82.8185
-4.938653309731752712e-03	-5.520151334438666915e-03	-5.054307101640631746e-03	-5.690513629787402258e-03	-2.724327993296311000e-03	-2.879524048217038060e-03	-2.929598908898164468e-03	-2.736623630187638278e-03	141.708	158.829	145.113	163.845	76.5107	81.0802	82.5546	76.8727
-4.986626557779970728e-03	-4.823667480697462970e-03	-5.060363513793270096e-03	-4.637323840799607508e-03	-2.537095890351725568e-03	-3.174128880348835949e-03	-2.008688856173025932e-03	-2.686489668708552745e-03	143.12	138.322	145.292	132.836	70.998	89.7544	55.4399	75.3966
-4.797551163816159148e-03	-5.467701926536882966e-03	-1.603187945439571525e-03	-5.838685420668239534e-03	-2.515811690020763793e-03	-2.806887058256607101e-03	-3.367362652481122997e-03	-3.187574106033079762e-03	137.553	157.285	43.5006	168.208	70.3713	78.9415	95.4438	90.1503
-4.637279601098272079e-03	-5.009633777249743181e-03	-4.949619118823998104e-03	-5.367759436295132559e-03	-3.315460850754903266e-03	-2.672507366811037455e-03	-3.374985548133978362e-03	-3.253679084081755653e-03	132.835	143.798	142.031	154.342	93.9157	74.9849	95.6683	92.0966
-9.077045076904178070e-03	-5.243985305759714041e-03	-5.403441621765331208e-03	-4.268643591645494666e-03	-2.686747860741268805e-03	-2.085681633737342371e-03	-2.875470179486582911e-03	-2.704327068731336020e-03	263.556	150.698	155.393	121.981	75.4042	57.7068	80.9609	75.9218
-4.590593877061534961e-03	-4.878800807140897498e-03	-4.642979175398903070e-03	-4.354477143708493717e-03	-2.295982778738664930e-03	-3.006634025837756196e-03	-1.235903278723496758e-03	-3.044195394379371582e-03	131.46	139.946	133.002	124.508	63.8988	84.8228	32.6864	85.9287
-4.949334226652359753e-03	-5.188185115708858833e-03	-4.645039731928833626e-03	-5.555154935486476125e-03	-2.529415130797895653e-03	-2.684069457888465723e-03	-2.713781244794159948e-03	1.275713301064569693e-03	142.022	149.055	133.063	159.86	70.7718	75.3254	76.2002	-33.8586
-4.183687733061546531e-03	-5.529564884032132054e-03	-1.049786863446199904e-02	-3.839745540899568068e-03	-2.597441353249379213e-03	-3.340786541674419831e-03	-1.904992509031470721e-03	-2.830707826789828456e-03	119.479	159.106	305.39	109.352	72.7747	94.6613	52.3867	79.6429
-5.282986622624277588e-03	-4.772105061556331657e-03	-4.886979048254592659e-03	-5.137809698476833789e-03	-3.296141150191571247e-03	-2.834447814544258787e-03	-3.268920110947467605e-03	-3.115825824278098920e-03	151.846	136.804	140.187	147.572	93.3468	79.753	92.5454	88.0377
-4.729935972334171727e-03	-4.653782597024204784e-03	-5.035133523522593128e-03	-4.943526936281930628e-03	-3.524989835890232539e-03	-3.323246286689993979e-03	-2.923583610888728489e-03	-3.094727535360732983e-03	135.563	133.32	144.549	141.851	100.085	94.1449	82.3775	87.4165
-3.202298031177087945e-02	-5.378452509782406972e-03	-5.725406130249896530e-03	-5.082762870789559601e-03	-3.352085476750910759e-03	-2.581669240150177499e-03	-3.041795320181440304e-03	-3.390094900936522614e-03	939.162	154.657	164.873	145.951	94.994	72.3104	85.858	96.1132
-4.333864857056810710e-03	-5.208656313072993621e-03	-1.279281574099124311e-03	-4.463747612925977014e-03	-2.574099726084492275e-03	-2.607898165165545724e-03	-2.594782692114885707e-03	-2.631920648257818351e-03	123.901	149.658	33.9636	127.725	72.0875	73.0826	72.6965	73.7899
-4.937066284070328395e-03	-4.827204629514211462e-03	-5.316058181481298113e-03	-5.381941911068563802e-03	-2.709254691736515640e-03	-8.858419399922290785e-03	-2.802290694566020833e-03	-2.987944443916831002e-03	141.661	138.427	152.82	154.76	76.0669	257.119	78.8062	84.2725
-4.707811425305440285e-03	-5.483551703135702143e-03	-5.463501412745107137e-03	1.612729270635707450e-03	-2.812740195939886050e-03	-3.010947828065105129e-03	-2.791099365623055713e-03	-2.118787828128906609e-03	134.911	157.752	157.161	-43.7815	79.1139	84.9498	78.4767	58.6816
-1.106245644174624725e-03	-5.118951826847332846e-03	-5.558309113701076325e-03	-6.729324803427224992e-03	-2.903777425825253278e-03	-3.173821873942334580e-03	-2.543640912091587377e-03	-2.868990101784699674e-03	28.8689	147.017	159.953	194.431	81.7943	89.7453	71.1907	80.7701
1.178860589480434191e-03	-5.704850237704286835e-03	-4.341750722284949855e-03	-5.915148057403160631e-03	-2.610073243766466294e-03	-2.658271848575318765e-03	-2.843468321424898020e-03	-2.926788821379860440e-03	-31.0069	164.267	124.133	170.459	73.1467	74.5658	80.0186	82.4719
-5.043935867747437532e-03	-4.976262182675603336e-03	-4.606735574837155130e-03	-4.484330811333626064e-03	-2.551119632533088970e-03	-2.745521063022033671e-03	-2.660787274538160396e-03	-3.040463605040900821e-03	144.808	142.815	131.935	128.331	71.4109	77.1347	74.6399	85.8188
-4.933539281753889123e-03	-7.337044522250911818e-03	-5.486106952261462534e-03	-5.605976577248064814e-03	-3.296661416700215775e-03	-3.019357763745028015e-03	-2.736048601893123922e-03	-2.941096972461047700e-03	141.557	212.325	157.827	161.356	93.3622	85.1974	76.8558	82.8931
-4.625943119069132574e-03	-4.652592436385070106e-03	-5.022639224166969459e-03	-5.057829125350251677e-03	-2.821552473809570312e-03	-2.756031409403449442e-03	-2.182300389096947235e-03	-2.693889604178806470e-03	132.501	133.285	144.181	145.217	79.3733	77.4442	60.5516	75.6145
-4.849148782566485745e-03	-4.529691607479823141e-03	-5.091506267611170186e-03	-4.809319945196533289e-03	-3.088441322291701936e-03	-2.546966675276423221e-03	-2.811145094130210274e-03	-1.273811189671153477e-03	139.073	129.667	146.208	137.9	87.2315	71.2886	79.0669	33.8026
-1.383495161026984709e-03	-5.261518679301328480e-03	-5.104330808502766277e-03	-5.042055895110877060e-03	-3.082247433909427251e-03	-3.038376010652125200e-03	-2.795401241181711197e-03	-2.936081288816305614e-03	37.0321	151.214	146.586	144.752	87.0491	85.7574	78.6034	82.7455
1.322267272106571450e-03	-3.559792645894447292e-03	-5.515768117773861730e-03	-5.119015808281043856e-03	-2.929944724172436725e-03	-3.487127589875177371e-03	-2.469384278617957080e-03	-3.288234061324145537e-03	-35.2293	101.11	158.7	147.018	82.5648	98.9701	69.0043	93.114
-5.331228919233702533e-03	-4.789664041559525687e-03	-5.671563612031202753e-03	-4.915880853203350928e-03	-3.097058355582320288e-03	-2.399654870441451319e-03	-2.626130844681101497e-03	-2.918271846594599605e-03	153.267	137.321	163.287	141.037	87.4852	66.9512	73.6195	82.2211
1.400855245867025202e-03	-5.249047710735369604e-03	-5.297166410419397106e-03	-7.550087950834068196e-03	-2.961475823911333561e-03	-2.839997517966454804e-03	-2.440490548678418258e-03	-2.587735988067140121e-03	-37.5432	150.847	152.264	218.597	83.4932	79.9164	68.1536	72.489
-5.001659735005705917e-03	-5.199159437325471915e-03	-5.400197467249184466e-03	-4.898368294112436828e-03	-2.377100947364378398e-03	-2.875681127476055043e-03	-3.205464236186827791e-03	-3.326567261829165012e-03	143.563	149.378	155.297	140.522	66.2872	80.9671	90.677	94.2427
-4.506386969181809705e-03	-5.320172527568887630e-03	-4.324774147260929992e-03	-5.036274130633353399e-03	-2.838829034894802938e-03	-3.198027249655752656e-03	-2.668642282838193987e-03	-2.755543756017028115e-03	128.981	152.941	123.633	144.582	79.882	90.458	74.8711	77.4298
-4.650734695977557821e-03	-4.664272670887670627e-03	-4.680692317151519642e-03	-5.486145970581810666e-03	-2.367829324890602383e-03	-2.865716560259654998e-03	-2.866942258035823973e-03	-2.998272487879434078e-03	133.231	133.629	134.113	157.828	66.0142	80.6737	80.7098	84.5766
-4.220011262211417584e-03	-5.117150692347586377e-03	-5.033064489582337632e-03	-5.040905807356989461e-03	-3.178710874302743006e-03	-3.207914676438677719e-03	-2.930421632478690842e-03	-3.362587579571344690e-03	120.549	146.964	144.488	144.719	89.8893	90.7492	82.5788	95.3032
-5.079594131421483715e-03	-4.932959807857023246e-03	-4.876413165500265851e-03	-5.544956291650045450e-03	-2.183755807611909971e-03	-2.926474158289557332e-03	-2.804618306995114267e-03	-2.916935552858168808e-03	145.858	141.54	139.875	159.56	60.5944	82.4626	78.8747	82.1817
-4.263429435832538465e-03	-5.518765129690564840e-03	-5.040775722763631006e-03	-5.655842652962414507e-03	-2.179934162198629653e-03	-3.039541640372231575e-03	-1.285396255207587549e-03	-2.718561837131501253e-03	121.827	158.788	144.715	162.824	60.4819	85.7917	34.1437	76.3409
-5.019653346397178091e-03	-1.107992545799884373e-03	-5.149622336597986863e-03	-4.668615806988691240e-03	-2.452837103724281580e-03	-2.883360446685381134e-03	-2.384801406098337011e-03	-2.796946908521846971e-03	144.093	28.9203	147.92	133.757	68.5171	81.1932	66.5139	78.6489
-2.065010366131719496e-03	-4.803913417176780033e-03	-5.413394850563499165e-03	-4.647988939756255052e-03	-2.701317710328752369e-03	-2.645839889648520307e-03	-2.839740276665926166e-03	-2.715956080968109226e-03	57.0982	137.741	155.686	133.15	75.8332	74.1998	79.9088	76.2642
-5.165443212312055554e-03	-1.349672804814579675e-03	-5.135770980758309207e-03	-5.347413717924801718e-03	-2.557198918296645432e-03	-3.460909750704533119e-03	-3.170064032111876307e-03	1.140181920339915266e-03	148.385	36.0362	147.512	153.743	71.5899	98.1982	89.6347	-29.8681
-4.760326962992133572e-03	-5.066032034450663503e-03	-5.347720676141427820e-03	-4.857947824038219217e-03	-2.854135769559204821e-03	-2.612117241923080698e-03	-3.047559909619481332e-03	-3.327574484481702830e-03	136.457	145.458	153.752	139.332	80.3327	73.2069	86.0278	94.2723
-5.119716807419860856e-03	-4.709657692143713777e-03	-4.471127502764919194e-03	-4.968117875771186666e-03	-1.520104295530214870e-03	-3.056921916971240896e-03	-2.803703498145660410e-03	-1.546789902912301369e-03	147.039	134.966	127.942	142.576	41.0543	86.3034	78.8478	41.84
-5.021428302115019289e-03	-5.236564372178451228e-03	-4.421515930820353948e-03	-5.158345308987515206e-03	-4.229902035149609579e-03	-2.996400236857155175e-03	-2.643669829818510314e-03	-2.759977987402454334e-03	144.145	150.479	126.482	148.176	120.84	84.5214	74.1359	77.5604
-4.612907941914899668e-03	-5.148704468008341757e-03	-5.185451863500168714e-03	-5.093707361286527874e-03	-3.298083836472640983e-03	-2.900599955841615292e-03	-1.580237603463115811e-03	-2.274140672911009482e-03	132.117	147.893	148.975	146.273	93.404	81.7008	42.8248	63.2557
-4.504266618684605109e-03	-5.497982012030461045e-03	-4.957007638891354137e-03	-4.840591019039472247e-03	-2.113723754006275463e-03	-2.718645606195993145e-03	-2.865676865965566342e-03	-1.353970772104761550e-03	128.918	158.177	142.248	138.821	58.5325	76.3434	80.6725	36.1628
-4.762545938680043389e-03	-4.502871882425828025e-03	-5.083315354727840560e-03	-5.473200475661407945e-03	-3.440239018880564964e-03	-2.783700206768006859e-03	-2.817093437214329091e-03	-2.905470529130559088e-03	136.523	128.877	145.967	157.447	97.5896	78.2588	79.242	81.8442
-4.884062469732820995e-03	-5.033932717871963773e-03	-5.330779947995086844e-03	-4.507320236807155905e-03	-2.513394075521601084e-03	-2.888741028457693025e-03	-1.286912779689507701e-03	1.185846443684306908e-03	140.101	144.513	153.254	129.008	70.3001	81.3516	34.1883	-31.2126
-4.910962151979903975e-03	-5.080165265585321298e-03	-5.645665152181449965e-03	-4.637741704937942133e-03	-2.670973313048798353e-03	-2.917464232752803831e-03	-3.099845353027923245e-03	1.102201510555102237e-03	140.893	145.875	162.525	132.848	74.9398	82.1973	87.5672	-28.7498
-4.843951347880360789e-03	-4.839456755014267045e-03	-5.243151923101092675e-03	-5.417740371491519720e-03	-3.383619279438194408e-03	-2.750063297784632096e-03	-2.515786381521091953e-03	-3.203828468842203486e-03	138.92	138.787	150.673	155.814	95.9225	77.2685	70.3705	90.6288
-4.288972704555926892e-03	-5.477883341966621050e-03	-5.956445806003189854e-03	-5.771965070644025780e-03	-2.940260100818412742e-03	-2.914921865397171463e-03	-2.543467401341799414e-03	-2.934807111930582638e-03	122.579	157.585	171.675	166.243	82.8685	82.1224	71.1856	82.7079
-4.978173670762964069e-03	-5.244643477242979732e-03	-4.972372622036277598e-03	-5.074803071934689234e-03	-2.530379940891974277e-03	-3.058061114022236904e-03	-2.835460583573414135e-03	-2.822318534617136460e-03	142.872	150.717	142.701	145.717	70.8002	86.337	79.7828	79.3959
-4.771437523471273173e-03	-5.378250431746127783e-03	-4.889751707794389411e-03	-5.510255192190501722e-03	-3.404916518138054182e-03	-2.352055330754980727e-03	-2.977657571875700748e-03	-3.069545852356838668e-03	136.785	154.651	140.268	158.538	96.5496	65.5497	83.9696	86.6751
-5.476555538450144853e-03	-5.471735329748002481e-03	-5.921091604850809917e-03	-4.684353272937346810e-03	-2.410605562733250749e-03	-3.139392963547771483e-03	-2.292982409251939462e-03	-2.880538450198958170e-03	157.546	157.404	170.634	134.221	67.2737	88.7316	63.8104	81.1101
-5.109129277249119944e-03	-4.803407268587003322e-03	-5.522901066276142759e-03	-5.147923637652606493e-03	-3.203458999290177689e-03	1.957972458399786109e-03	-3.145700007688507788e-03	1.207543527127512804e-03	146.727	137.726	158.91	147.87	90.618	-53.9466	88.9173	-31.8514
-4.842205802014120514e-03	-4.978787127562540535e-03	-4.775721746103391008e-03	-5.164264369868703380e-03	-2.035624653113531340e-03	-2.584315121574697581e-03	-2.505949862629990813e-03	-2.021510138075295789e-03	138.868	142.89	136.911	148.351	56.233	72.3883	70.0809	55.8174
-5.235447807127573822e-03	-4.830877958821582809e-03	-5.139051811019860160e-03	-1.475476111870434011e-03	-2.387360390851464304e-03	-2.745413038898425213e-03	-2.999730865257948555e-03	-3.027899800632405988e-03	150.447	138.535	147.608	39.7403	66.5892	77.1315	84.6195	85.4489
-4.918692172422697330e-03	-4.235335354185998033e-03	-5.108138691138144893e-03	-4.583642468755678989e-03	-2.740184517521618551e-03	-2.636071230503276436e-03	-3.072161224849028621e-03	1.057534570764180224e-03	141.12	121	146.698	131.255	76.9776	73.9121	86.7521	-27.4347
1.650174708927820439e-03	-5.110479753853503296e-03	-5.580790534711807353e-03	-5.097043939949242458e-03	-2.633008534030924566e-03	-2.895456444718015263e-03	-2.760310537803962148e-03	-3.217135781051755263e-03	-44.884	146.767	160.615	146.372	73.822	81.5493	77.5702	91.0207
1.514964502726291523e-03	-4.985237707531828266e-03	-5.435485197705307303e-03	-5.145179634149882504e-03	-3.030463595057235858e-03	2.437024017235944317e-03	-2.714453465132549582e-03	-2.783910729063508033e-03	-40.903	143.08	156.336	147.789	85.5244	-68.0515	76.22	78.265
-5.052562642807485217e-03	-5.264147217425423422e-03	-4.734651326280961761e-03	-5.233267441882293557e-03	-3.820208667906990849e-03	-2.647736173973305740e-03	-3.017763491849998793e-03	-2.615834389508064732e-03	145.062	151.292	135.701	150.382	108.777	74.2556	85.1505	73.3163
-4.872055471497506104e-03	-4.545378671384323228e-03	-4.644413796797396306e-03	-5.200643628839611912e-03	-2.665299215984008770e-03	-2.979884764797516468e-03	-2.678667359001462699e-03	-3.251095189099131606e-03	139.747	130.129	133.045	149.422	74.7727	84.0352	75.1663	92.0205
-4.503546502940642023e-03	-5.105300771501063671e-03	-5.283995679354583537e-03	-4.475823786476117172e-03	-2.726506009376447603e-03	-3.161490057978468687e-03	-3.069306299008798134e-03	-2.656783135104055348e-03	128.897	146.615	151.876	128.081	76.5748	89.3823	86.6681	74.522
-4.889103815052024682e-03	-4.778526334267745382e-03	-5.460619160088739897e-03	1.791158574023536546e-03	-2.966446762715521570e-03	-2.895849890004905964e-03	-3.269547346560553076e-03	-2.982747074384179374e-03	140.249	136.993	157.076	-49.035	83.6395	81.5609	92.5638	84.1195
-5.048390655336250366e-03	1.190373949469813748e-03	-5.073851266241677892e-03	-1.367663205040747050e-03	-3.388733657633106501e-03	-2.521851208661189322e-03	-2.458019713112042162e-03	-3.335086403144740374e-03	144.939	-31.3459	145.689	36.5659	96.0731	70.5491	68.6697	94.4935
-4.883727200765570868e-03	-5.138109669102013458e-03	-5.236374055172316605e-03	-4.740986868027246420e-03	-4.042700042283688469e-03	-3.242552056204920166e-03	-2.449295694175603055e-03	-3.280224625553283205e-03	140.091	147.581	150.474	135.888	115.328	91.769	68.4128	92.8782
-3.687006693543169126e-03	-4.935979590219909466e-03	-5.580785060880185874e-03	-4.964812022926417580e-03	-2.403944695619795579e-03	-3.109849337665472439e-03	-3.174624229554545100e-03	-3.367557658342001763e-03	104.855	141.629	160.615	142.478	67.0775	87.8618	89.769	95.4496
-4.615105197705520780e-03	-5.064562247111947975e-03	-5.298131735353539540e-03	-5.014701732030801308e-03	-3.150201050325214091e-03	-1.209479009412141705e-03	-2.899807180406308287e-03	-2.994217742901411367e-03	132.182	145.415	152.292	143.947	89.0499	31.9084	81.6774	84.4572
-4.003910214286988609e-03	-5.290642785393027438e-03	-5.022991193707102529e-03	1.694176693905252197e-03	-2.962126423958483159e-03	-2.946783505273039682e-03	-3.855823170903302337e-03	-2.700143094643811786e-03	114.186	152.072	144.191	-46.1796	83.5123	83.0606	109.826	75.7986
-1.659429202788692548e-03	-5.464988607227558651e-03	-6.290145425622643491e-03	-5.525564924385435554e-03	-2.835431597982294560e-03	-2.758738079787598999e-03	-2.760815170799383548e-03	-2.845775811178412676e-03	45.1565	157.205	181.5	158.989	79.782	77.5239	77.585	80.0866
-4.609124636497887416e-03	-5.224826628948421245e-03	-5.199404297399315596e-03	-4.590636326212661419e-03	-2.859268893251862981e-03	-3.004246000176129857e-03	-1.939534019640739475e-03	-2.649809008197813454e-03	132.006	150.134	149.385	131.461	80.4838	84.7525	53.4037	74.3166
-4.041737088881943579e-03	-4.986939808576380459e-03	-5.329142678217937794e-03	-5.257162501618958296e-03	-2.131372729805377023e-03	-3.027679263645590736e-03	-1.502295785464169246e-03	-2.706845817013493576e-03	115.3	143.13	153.205	151.086	59.0521	85.4424	40.5299	75.996
-1.143030100512117250e-03	-5.656321944982199007e-03	-5.127559624339242048e-03	-8.004819715786731793e-03	-3.416244842950717613e-03	-3.016031613481385230e-03	-2.784993595793401524e-03	-3.107295201826838164e-03	29.9519	162.839	147.27	231.986	96.8831	85.0995	78.2969	87.7866
-4.891695439579134101e-03	-5.381774194230349445e-03	-4.588349905347803050e-03	-5.614976347344119434e-03	-2.737388784041830045e-03	2.101699635443436860e-03	-2.248474692916373890e-03	-2.903004503287364303e-03	140.325	154.755	131.394	161.621	76.8953	-58.1784	62.5	81.7716
1.907350235583443092e-03	-5.236960635867279543e-03	-5.530457811505867620e-03	-4.933762708378259219e-03	-2.369485822892426242e-03	-2.033153274381212412e-03	-2.702770272129508770e-03	-3.191223285056791082e-03	-52.4561	150.491	159.133	141.564	66.063	56.1602	75.876	90.2577
-2.799341319019512959e-03	-5.296088384934405542e-03	-4.609273191261162826e-03	-4.913714671349385388e-03	-3.125316992647739992e-03	-2.759019978716872878e-03	-2.532070923077676776e-03	-3.231248364986708324e-03	78.7194	152.232	132.01	140.974	88.3172	77.5322	70.85	91.4362
-5.013106897421068693e-03	-4.354663325411552675e-03	-5.099271696632782548e-03	-5.046613004948888662e-03	-2.616039514983530337e-03	-2.480293179941321560e-03	-2.700482590329637746e-03	1.181702482450915342e-03	143.9	124.513	146.437	144.887	73.3223	69.3255	75.8086	-31.0906
-4.915914626049757569e-03	-4.913517001340889263e-03	-4.937496274562975206e-03	-5.178523249590265970e-03	-2.855576656594356437e-03	-2.573113133786537540e-03	-2.772929221831061698e-03	-2.714994544565679097e-03	141.038	140.968	141.674	148.771	80.3751	72.0584	77.9417	76.2359
-4.986951967319042459e-03	-5.059441098815268059e-03	-5.685584853649255054e-03	-5.160973829848588407e-03	-3.145466486290056807e-03	-3.250268210553090321e-03	-2.842169307304440867e-03	1.247840291158159275e-03	143.13	145.264	163.7	148.254	88.9105	91.9962	79.9804	-33.0379
-4.607237184319850319e-03	-5.189160948020759070e-03	-5.214446582655195978e-03	-5.073449921170644812e-03	-3.248754440503064545e-03	-2.463571519709503201e-03	-2.872850482505098085e-03	-2.501799430079881727e-03	131.95	149.084	149.828	145.677	91.9516	68.8332	80.8837	69.9587
-4.830906494261044681e-03	-5.654336021704357319e-03	-5.282708078039014161e-03	-4.663061172196226491e-03	-3.107394561357659877e-03	-2.983327736354126573e-03	-2.673476997835070364e-03	-1.539574358260221336e-03	138.536	162.78	151.838	133.594	87.7895	84.1365	75.0135	41.6276
-4.836934829276497497e-03	-4.791231374999535726e-03	-5.304003951997037468e-03	-5.346418811839524776e-03	-2.655356052721627187e-03	-2.886965809503035368e-03	-2.767841682470976485e-03	1.044115888772903771e-03	138.713	137.367	152.465	153.714	74.48	81.2993	77.7919	-27.0396
-4.761756328566423870e-03	-4.760291119803504618e-03	-5.819846821351275235e-03	-5.490288729380012403e-03	-1.895245914960748705e-03	-2.854907089160360362e-03	-1.165816280399555212e-03	-2.651968304917460845e-03	136.5	136.456	167.653	157.95	52.0997	80.3554	30.6228	74.3802
-4.594344330429728056e-03	-4.913874512415086424e-03	-5.230458583543327704e-03	-5.476439338963703073e-03	-3.696868157276210574e-03	-2.657472487724767823e-03	-2.964418923118813942e-03	-3.435114368412323614e-03	131.57	140.978	150.3	157.542	105.146	74.5423	83.5798	97.4387
-5.232614195659720212e-03	-5.478989979135321514e-03	-4.409697248529218655e-03	-5.438761362152080316e-03	-2.589589858408652967e-03	-3.017577389370871069e-03	-3.045872383165143527e-03	-2.845835809009353116e-03	150.363	157.617	126.134	156.433	72.5436	85.145	85.9781	80.0883
-4.912096567015851283e-03	-5.182765700261941083e-03	-1.463592793674604224e-03	-4.251022413311288106e-03	-2.557353195074944970e-03	-2.853699787795700542e-03	-3.065764300787283004e-03	-2.400759773398579693e-03	140.926	148.895	39.3904	121.462	71.5944	80.3199	86.5638	66.9838
-5.698822630288358920e-03	-5.627778415045392099e-03	-5.452645516602076976e-03	-5.089636992085456134e-03	-2.404132955165059257e-03	-3.250861839613337478e-03	-2.974984544716930378e-03	-3.670029008907128940e-03	164.09	161.998	156.842	146.153	67.0831	92.0137	83.8909	104.355
-4.584081823175239177e-03	-4.984619257159680732e-03	-5.500140452048457411e-03	-4.824397320040045914e-03	-2.647443960024920863e-03	-2.619487543113893906e-03	-2.963776446783171221e-03	-2.940190507972354796e-03	131.268	143.061	158.24	138.344	74.247	73.4239	83.5609	82.8664
-5.127289237173665408e-03	-5.640635162118413926e-03	-5.176120696937504435e-03	-5.296029079459496115e-03	-3.082816233659853994e-03	-2.421074953893486825e-03	-2.853952709151427562e-03	-2.481521936011604583e-03	147.262	162.377	148.7	152.23	87.0658	67.5819	80.3273	69.3617
-4.960465544783542770e-03	-5.568662361568312881e-03	-5.130312192471655520e-03	-5.362323983926265553e-03	-3.144205264293167823e-03	-2.507592826939106061e-03	-1.276409219028740508e-03	1.354257124691981770e-03	142.35	160.258	147.351	154.182	88.8733	70.1293	33.8791	-36.1712
-5.306927157078825119e-03	-4.834357852664150287e-03	-5.357069315111085556e-03	-5.545230270981126378e-03	-2.738805398543515002e-03	-3.005709253328636785e-03	-2.736154665759363194e-03	-3.039167539552275858e-03	152.551	138.637	154.028	159.568	76.937	84.7955	76.8589	85.7807
-5.205179540348618163e-03	-5.520290430392863455e-03	-4.793261497386357844e-03	-5.414627710633386319e-03	-2.557924041720677309e-03	-3.148663875953578231e-03	-2.564551479229254353e-03	-3.123453727884129266e-03	149.555	158.833	137.427	155.722	71.6112	89.0046	71.8064	88.2623
-5.042863254349880427e-03	-5.033343772314703528e-03	-5.378937915740973803e-03	-5.048184539548032819e-03	-3.106162046063141568e-03	-3.206823874225847235e-03	-2.945729430665937603e-03	-2.564922597046740901e-03	144.776	144.496	154.671	144.933	87.7532	90.717	83.0295	71.8173
-5.487462705296430876e-03	-4.708424877513169016e-03	-4.974821843939579609e-03	-5.224387294880785196e-03	-2.557631645940590392e-03	-2.949473686764320524e-03	-2.859572640295030433e-03	2.747761507880543217e-03	157.867	134.929	142.773	150.121	71.6026	83.1398	80.4928	-77.2007
-4.518472085176947900e-03	-5.271182142599734229e-03	-5.024491318262121371e-03	-5.276462649894363144e-03	-2.592841257587091656e-03	-2.918576538959290374e-03	-2.890524830103828775e-03	-2.886973964926024643e-03	129.336	151.499	144.235	151.654	72.6393	82.2301	81.4041	81.2996
-4.612409883241207209e-03	-4.726702159540894545e-03	-5.002533848134309291e-03	-5.245255587067270547e-03	-2.721156805515758011e-03	-3.007030504352543616e-03	-3.399769124942299096e-03	1.112747915843147282e-03	132.102	135.467	143.589	150.735	76.4173	84.8344	96.398	-29.0603
-4.838116794197966884e-03	-5.098884844836791379e-03	-5.721288877527412435e-03	-4.893248257033942956e-03	-2.120099680150624912e-03	-3.057910709699293312e-03	-2.836469970160305706e-03	-3.194491678375378264e-03	138.748	146.426	164.751	140.371	58.7202	86.3325	79.8126	90.3539
-4.725344670772000689e-03	-5.812759042387836105e-03	-5.729093797290929664e-03	-4.967961637550561728e-03	-2.611881498536309815e-03	-2.923405500287271259e-03	-2.114930527730044234e-03	-3.663728791278192919e-03	135.427	167.445	164.981	142.571	73.1999	82.3722	58.568	104.17
1.692696023335638804e-03	-5.191929022199497958e-03	-5.510296865892784154e-03	-7.099177862111091634e-03	-2.977142941325310564e-03	-2.852281793558716916e-03	-6.790219501905026336e-03	-2.579136763349163496e-03	-46.136	149.165	158.539	205.321	83.9544	80.2781	196.224	72.2358
-4.895380847902983459e-03	-5.084874974465383897e-03	-4.523786462260802679e-03	-5.251481841343941248e-03	-2.531234430519226433e-03	-2.929619577265960787e-03	-3.146499410922718246e-03	-2.679899420399125144e-03	140.434	146.013	129.493	150.919	70.8254	82.5552	88.9409	75.2026
-4.347375344629672567e-03	-5.414598175470256881e-03	-5.644409611540362158e-03	-5.127141860310813898e-03	-3.002308756128016076e-03	-2.864608377061109157e-03	-3.347202884078773373e-03	-3.084094247661033072e-03	124.299	155.721	162.488	147.258	84.6954	80.641	94.8503	87.1035
-5.053808906017700012e-03	-5.231470213973991520e-03	-4.978248331939095356e-03	-4.189531129332289480e-03	-2.746559375706503214e-03	-3.372538567892473076e-03	-2.868908728181261258e-03	-1.211529712030750367e-03	145.099	150.329	142.874	119.651	77.1653	95.5962	80.7677	31.9688
-3.018310505858974244e-03	-4.962964805371235244e-03	-5.783828158099951940e-03	-4.904436002422696457e-03	-3.508038634707084415e-03	-3.045747845061696091e-03	-2.970174755255856024e-03	-3.387316028191482160e-03	85.1666	142.424	166.593	140.7	99.5858	85.9744	83.7493	96.0313
-5.086779591364169045e-03	-5.269933451814063675e-03	-5.128687910119867320e-03	-4.735818813716058222e-03	-1.256886619214764474e-02	-3.182161582701020005e-03	-2.667526658487944652e-03	-2.781911599811935556e-03	146.069	151.462	147.303	135.736	366.367	89.9909	74.8383	78.2062
-4.917012414125919439e-03	-4.777892323047486928e-03	-4.655163413992372858e-03	-5.079019212366574568e-03	-1.969490776966808555e-03	-2.954224860213306054e-03	-2.903695678477001985e-03	-2.473443290739927442e-03	141.071	136.975	133.361	145.841	54.2857	83.2797	81.7919	69.1238
-4.488554333401711255e-03	-9.936312674131550157e-04	-5.259585555109928291e-03	-5.333954833250142621e-03	-4.298834988902214965e-03	-2.771804729806506135e-03	-2.822027009642139039e-03	-2.901812920093163693e-03	128.456	25.5531	151.157	153.347	122.87	77.9086	79.3873	81.7365
-5.298913077950149521e-03	-5.058391900945536680e-03	-3.422528543605689744e-03	-4.097185752784936533e-03	-2.617512185902734836e-03	-3.322757605196596797e-03	-1.492485925532124457e-03	-2.583920713352101748e-03	152.315	145.233	97.0681	116.932	73.3657	94.1305	40.2411	72.3767
-5.057944814407815473e-03	-4.775385543177334755e-03	-5.402078757719808166e-03	-5.055363449423429245e-03	-2.031334359344715967e-03	-1.418978873674610949e-03	-2.904213475829940660e-03	-1.241430241324289075e-03	145.22	136.901	155.353	145.144	56.1066	38.0768	81.8072	32.8492
-6.847271218585577850e-03	-4.728948431742831769e-03	-4.405364125578495674e-03	-5.330053891148559854e-03	-1.457334670340176179e-03	-2.722682597897568401e-03	-2.796775430083105023e-03	-2.957982266267351109e-03	197.904	135.534	126.006	153.232	39.2061	76.4623	78.6438	83.3903
-5.142565069630958101e-03	-5.190365683532957401e-03	-5.434888875671462991e-03	-5.004278437403160591e-03	-3.009372494185612312e-03	-2.660545271901256989e-03	-2.069297707946625691e-03	-2.828137866323373380e-03	147.712	149.119	156.319	143.64	84.9034	74.6327	57.2244	79.5672
-4.986802916803965459e-03	-5.068505244073500185e-03	-4.235182321616561170e-03	-5.757437651376899265e-03	-6.036830385010071541e-03	-2.902464232537447630e-03	-2.869016910403091297e-03	-2.974136354390534767e-03	143.126	145.531	120.995	165.816	174.042	81.7557	80.7709	83.8659
-4.750322007563881344e-03	-2.024771597037822689e-03	-5.386315732547821908e-03	-5.057083069597347394e-03	-2.317391685897180875e-03	-2.992905919896024069e-03	-2.797555465662873025e-03	-3.436793672916305196e-03	136.163	55.9134	154.889	145.195	64.5291	84.4186	78.6668	97.4881
-5.353600886603211879e-03	-5.058946835007380009e-03	-4.800380889741018633e-03	-5.410842874381637316e-03	-3.241011669535641144e-03	-3.133435867144125121e-03	-2.391390895112374595e-03	-2.711726435561520251e-03	153.925	145.25	137.637	155.611	91.7236	88.5562	66.7079	76.1397
-5.987673187551592960e-03	-5.247252279163143115e-03	-1.263837291485114638e-02	-5.244812384422193469e-03	-3.364672968466792848e-03	-2.964857203309643422e-03	-1.732527930602163670e-03	-3.060611604511007632e-03	172.595	150.794	368.414	150.722	95.3646	83.5927	47.3088	86.412
-5.310120405130799338e-03	-5.173990788331501479e-03	-4.897473494760844551e-03	-5.352131139712429549e-03	-2.558271810183791999e-03	-2.553781254158731147e-03	-2.706910626009319774e-03	-2.872756658521095040e-03	152.645	148.637	140.495	153.882	71.6215	71.4892	75.9979	80.881
1.653943911513601093e-03	1.204611269831622504e-03	-4.560336425138184976e-03	-5.419427137689033017e-03	-2.806423130560262418e-03	-3.111287976476298598e-03	-2.029776216146179577e-03	-3.117780433291166518e-03	-44.995	-31.7651	130.569	155.864	78.9279	87.9041	56.0608	88.0953
-4.954909225240032751e-03	1.138174899527895573e-03	-1.027845852028591925e-02	-4.659421263782558692e-03	-2.961905373316454492e-03	-3.040884738586527650e-03	-2.726402397266900531e-03	-2.817026684881972567e-03	142.187	-29.809	298.93	133.486	83.5058	85.8312	76.5718	79.2401
-4.929709399594309031e-03	-2.189263640640341443e-03	-8.998178620955209900e-03	-4.640698321824945558e-03	-2.657837323228325315e-03	-5.132827234458341159e-03	-2.496292960010216503e-03	-2.580606449964576929e-03	141.445	60.7566	261.234	132.935	74.553	147.425	69.7966	72.2791
-5.251929771837421032e-03	1.779353140529156465e-03	-4.523496417788280648e-03	-1.226335258612003681e-01	-3.259979756957854559e-03	-2.819646715895226651e-03	-1.823719626529000243e-03	-2.770204872175454323e-03	150.932	-48.6875	129.484	3607.04	92.2821	79.3172	49.9938	77.8615
1.205594971153089523e-03	-5.598897735168510519e-03	-4.871580446658884712e-03	-4.826217849726384575e-03	-2.605065303667911288e-03	-2.981344965746497884e-03	-1.660816605309555589e-03	-2.559470143271584154e-03	-31.7941	161.148	139.733	138.397	72.9992	84.0782	45.1973	71.6567
-5.218740830364649794e-03	-5.159981579383151815e-03	-5.144243460136313333e-03	-4.989569068282498701e-03	-2.627931988407501696e-03	-3.155616529883296939e-03	-3.116595995714274703e-03	-2.973880008743885316e-03	149.955	148.225	147.761	143.207	73.6725	89.2093	88.0604	83.8584
-5.145838344542281659e-03	-5.467140153477226261e-03	-3.636435875083415380e-03	-4.922542776641847424e-03	-3.223883645248984322e-03	-7.289345296056577717e-03	-2.653201751512108183e-03	1.240434936395430707e-03	147.808	157.268	103.366	141.234	91.2193	210.92	74.4165	-32.8199
1.343023315966895490e-03	-5.507106345792377698e-03	-5.973160072146030397e-03	-1.351275886438617693e-03	-2.705677072338950016e-03	-3.160696996360535475e-03	-2.984779209170968211e-03	-2.768151507108532194e-03	-35.8404	158.445	172.167	36.0834	75.9616	89.3589	84.1793	77.801
-1.387125526275847891e-03	-5.093912235966314983e-03	-5.323312427765604371e-03	-4.877327121749182662e-03	-2.720891727191857099e-03	-2.965438516192676205e-03	-2.674701306075266075e-03	-2.712638522957300583e-03	37.1389	146.279	153.034	139.902	76.4095	83.6098	75.0495	76.1665
-4.765380259066202134e-03	-4.843491792301124130e-03	-4.008102541773004429e-03	-5.399017553499844795e-03	-2.441961109902359654e-03	-3.349663342254711670e-03	-1.580959966179060856e-03	-2.844353928318639393e-03	136.606	138.906	114.309	155.263	68.1969	94.9227	42.8461	80.0447
-4.913475591977470129e-03	-5.487162003550953224e-03	-4.686836949169544825e-03	-4.685021488536107552e-03	-2.853400072610157330e-03	-3.374777577207996489e-03	-2.857299272645183984e-03	-2.880263523397505118e-03	140.967	157.858	134.294	134.24	80.311	95.6622	80.4258	81.102
-4.807157884210011035e-03	-5.063787097824996516e-03	-5.458288228429093725e-03	-4.707131512728939850e-03	-2.858660433675762249e-03	-3.197820991795065869e-03	-2.657236659011644620e-03	-2.788493665463290770e-03	137.836	145.392	157.008	134.891	80.4659	90.452	74.5353	78.4
-4.802315204982624333e-03	-5.098772149060130238e-03	-5.157511640234462708e-03	-5.647639634559884977e-03	-3.222986095055384737e-03	-2.928390538173483541e-03	-3.365993686251824313e-03	-3.200338422068563313e-03	137.694	146.422	148.152	162.583	91.1929	82.519	95.4035	90.5261
-4.782054920311454640e-03	-4.944424691282811590e-03	-5.850293699700402986e-03	-5.074513836848070988e-03	-3.322992947788124766e-03	-1.141830675704844436e-03	-1.026735452037104120e-03	-3.006036371425628659e-03	137.097	141.878	168.55	145.708	94.1374	29.9166	26.5278	84.8052
-5.514725470616718174e-03	-5.151195494879735187e-03	-7.565593885608981779e-03	-6.562215140293791923e-03	-3.111406096111430167e-03	-2.973843416519705764e-03	-2.777603328894172330e-03	-3.227652571904287507e-03	158.669	147.966	219.054	189.511	87.9076	83.8573	78.0793	91.3303
1.283963717988415845e-03	-4.951928312178568124e-03	-3.933808062508928165e-03	-5.442105079086431881e-03	-3.009718831864831561e-03	-2.889633142519787163e-03	-3.205754385824838987e-03	-3.275489550179036362e-03	-34.1015	142.099	112.122	156.531	84.9136	81.3779	90.6855	92.7388
-1.656377393367383264e-03	-5.169197452259384831e-03	-4.767045180286044043e-03	-5.330705266095054663e-03	-2.891410937849744987e-03	-3.275086876361769147e-03	-2.473644393210066607e-03	1.523115994063005971e-03	45.0666	148.496	136.655	153.251	81.4302	92.7269	69.1297	-41.143
-4.724441910374467882e-03	-5.128197541434121633e-03	-5.299503229183938000e-03	-3.959958930499167702e-03	-2.448804693898123594e-03	-2.744948267359555161e-03	-3.018132109047114413e-03	-2.881475611299378400e-03	135.401	147.289	152.333	112.892	68.3984	77.1178	85.1613	81.1377
-5.223050880050964309e-03	-5.363920037741939234e-03	-5.077943926827447815e-03	-5.607182473088901872e-03	-2.051762016553929611e-03	-3.235108662736005825e-03	-3.058851765747026569e-03	-2.542443430818710267e-03	150.082	154.229	145.809	161.392	56.7081	91.5498	86.3602	71.1554
-4.761423096157988560e-03	-4.988823206452902385e-03	-5.299047133841904011e-03	-5.173097322622209095e-03	-2.926397991448884649e-03	-3.224709733093859138e-03	-1.772328335471859374e-03	-3.237333824570938663e-03	136.49	143.185	152.319	148.611	82.4603	91.2437	48.4806	91.6154
-5.310999479175086170e-03	-4.570268239739333146e-03	-4.959819869750419982e-03	-5.115490819948316156e-03	-3.190584755662022320e-03	-2.803208071627345289e-03	-3.124991612663649554e-03	-2.918989064036275720e-03	152.671	130.861	142.331	146.915	90.2389	78.8332	88.3076	82.2422
-4.939790473697024641e-03	-5.048391924358569885e-03	-5.090256227191266268e-03	-5.483500888739547760e-03	-2.292510138476159132e-03	-3.165793688194663662e-03	-2.391767790940580330e-03	-2.829974804359947863e-03	141.741	144.939	146.172	157.75	63.7965	89.509	66.719	79.6213
-4.237485164184450794e-03	-5.326467430831468251e-03	-5.134548108066165455e-03	-5.752140584477749390e-03	-3.184561903530504570e-03	-2.822988290580824827e-03	-2.697168877300449522e-03	-2.840385752921276066e-03	121.063	153.127	147.476	165.66	90.0616	79.4156	75.7111	79.9279
-1.644278137246576186e-03	-1.062831924500432781e-03	-4.684834879611431135e-03	-5.326008263585788743e-03	-3.093822416935932372e-03	-2.899749549734645902e-03	-2.426457135171342788e-03	-2.752974919557296674e-03	44.7104	27.5906	134.235	153.113	87.3899	81.6757	67.7404	77.3542
-4.336250511588026976e-03	-4.642864768302066951e-03	-4.684637997748366742e-03	-5.290382103331743059e-03	-2.663299323969836249e-03	-2.845410959353380630e-03	-3.274475254343250669e-03	1.071069048981531085e-03	123.971	132.999	134.229	152.064	74.7138	80.0758	92.7089	-27.8332
-4.611831012075524872e-03	-5.176712620390488094e-03	-4.236413638516385236e-03	-5.170387234829171112e-03	-3.305624595695806980e-03	-2.893434377496412451e-03	-2.650501551273798297e-03	-2.736003220213415084e-03	132.085	148.717	121.032	148.531	93.6261	81.4898	74.337	76.8545
-5.122156226223413371e-03	-5.249394088584740346e-03	-5.616085881399519170e-03	-8.061920578352378339e-03	-2.707016428280693918e-03	-3.138203887253145519e-03	-2.719031355549580021e-03	-2.995993273911753269e-03	147.111	150.857	161.654	233.668	76.001	88.6966	76.3548	84.5095
-5.080876847949090946e-03	-5.033497814198649965e-03	-4.823769901914465308e-03	-4.687160765820352556e-03	-3.055225937982145468e-03	-3.266417530574276546e-03	-1.639264085399514802e-03	-2.789506578360315559e-03	145.896	144.501	138.325	134.303	86.2535	92.4717	44.5628	78.4298
1.159674519585182032e-03	-5.370845087457555914e-03	-5.620421072206362861e-03	-4.547079433324996423e-03	-3.002073943898142874e-03	-2.942659097035952437e-03	-3.200666297635732915e-03	-2.806023269075552141e-03	-30.442	154.433	161.782	130.179	84.6885	82.9391	90.5357	78.9161
-4.950433418725538361e-03	-4.545571854016170268e-03	-5.534629930337485980e-03	-5.383632814559392334e-03	-2.312201144369757742e-03	-3.071764229073055495e-03	-2.719462388998443014e-03	-1.722117758121694984e-03	142.055	130.134	159.256	154.81	64.3763	86.7404	76.3675	47.0022
-1.798058505794580212e-03	-4.754269731086076430e-03	-5.357248125061382475e-03	-4.780235920064252950e-03	-3.026698375549375427e-03	-2.640164672235538901e-03	-1.324618880506759364e-03	-3.275251572725479746e-03	49.2382	136.279	154.033	137.044	85.4135	74.0327	35.2985	92.7318
-4.580318915004781034e-03	-5.057260363723166223e-03	-4.872759479307054060e-03	-4.857254212378170691e-03	-2.619400097318202569e-03	-2.289546908774635781e-03	-2.819358528117868988e-03	-2.694211893286715606e-03	131.157	145.2	139.768	139.311	73.4213	63.7093	79.3087	75.624
-4.370388941964324474e-03	-4.446217154180779826e-03	-1.007114831272301787e-02	-5.296007097084641686e-03	-2.991649163796059486e-03	-3.054303916559960707e-03	-2.611191506031732695e-03	1.525918529702087988e-03	124.976	127.209	292.826	152.23	84.3816	86.2263	73.1796	-41.2255
-4.715363250039096392e-03	-5.548767653156642943e-03	-9.917597332413940342e-03	-4.755568501743175601e-03	-2.654284883809115547e-03	-2.911180703774650293e-03	-3.087644713711048226e-03	-3.012693046582961328e-03	135.134	159.672	288.305	136.317	74.4484	82.0123	87.208	85.0012
-4.353727701513855630e-03	-4.965681540237508809e-03	-4.973487950760119465e-03	-5.113186804884099074e-03	-2.489714095942041280e-03	-3.048752688869164028e-03	1.253449518717777511e-03	-2.762726420451842684e-03	124.486	142.504	142.734	146.847	69.6029	86.0629	-33.2031	77.6413
-5.430835748592705362e-03	-4.388463250402352064e-03	-5.341675861472726210e-03	-1.383770926006185889e-03	-3.069474367749634117e-03	-3.232588104541900091e-03	-2.779060917306215659e-03	-1.753178803030205251e-03	156.199	125.509	153.574	37.0402	86.673	91.4756	78.1222	47.9168
-4.962695349265439093e-03	-5.160101163000523940e-03	-5.526800013457424526e-03	-4.449869994476037503e-03	-3.024535096346377995e-03	-2.568003261409781100e-03	-3.168646936161719548e-03	-3.117238817264134446e-03	142.416	148.228	159.025	127.317	85.3498	71.908	89.593	88.0793
-4.827470091674905019e-03	-5.393248335048137464e-03	-5.767515370476908668e-03	-5.009870209538691554e-03	-3.354292491046368535e-03	-3.055467685248800924e-03	-3.352751311189343993e-03	-3.085052953403009338e-03	138.434	155.093	166.112	143.805	95.059	86.2606	95.0136	87.1317
-5.001070614501929197e-03	-1.748245030069120421e-03	-4.390214045232439244e-03	-4.980956651132079603e-03	-2.117253059995750052e-03	-2.663490493829253226e-03	-2.122892179962798925e-03	-1.018642100577707345e-03	143.546	47.7715	125.56	142.954	58.6364	74.7195	58.8024	26.2895
-5.708788103479797878e-03	-5.645300672805428355e-03	-4.558397498038247418e-03	-5.214128352762988257e-03	-3.372079501583330474e-03	-3.140602110625260405e-03	-3.160023269632663504e-03	-2.824068942039212587e-03	164.383	162.514	130.512	149.819	95.5827	88.7672	89.3391	79.4474
-4.899094775357716938e-03	-5.279939492333313861e-03	-5.574914179890923596e-03	-5.033901982703214290e-03	-3.020968014679401101e-03	-2.656690754722182933e-03	-2.567211884242011442e-03	-2.611854241882516012e-03	140.543	151.757	160.442	144.512	85.2448	74.5192	71.8847	73.1991
-5.336772541160630240e-03	-5.682344235889585406e-03	-4.749629477833921740e-03	-4.675226766275358478e-03	-3.528947357671141562e-03	-2.689960054093174305e-03	-2.961180543652349156e-03	-3.326703104911471302e-03	153.43	163.605	136.142	133.952	100.201	75.4988	83.4845	94.2467
-5.342998918538389291e-03	-5.808258246400492195e-03	-5.519671573017553845e-03	-5.493400189979726241e-03	-2.611278311808649076e-03	-3.009671362137427038e-03	-2.435531752004836334e-03	-3.013280989192269454e-03	153.613	167.312	158.815	158.042	73.1822	84.9122	68.0076	85.0185
-4.586188930810569837e-03	-5.109107021796784748e-03	-3.323099090468715783e-03	-5.275481538709225933e-03	-2.987315654719760114e-03	-3.444495733619829490e-03	-2.601360560022911335e-03	-3.146225438123611065e-03	131.33	146.727	94.1406	151.625	84.254	97.7149	72.8901	88.9328
-4.744937837810803659e-03	-4.448742838237232551e-03	-4.927302522293324633e-03	-5.127747565165713915e-03	-3.193774327690516567e-03	-3.180296856786185393e-03	-3.246757151281360124e-03	-2.731762873641165480e-03	136.004	127.283	141.374	147.276	90.3328	89.936	91.8928	76.7296
-1.843034293599820142e-03	-5.037230841341350934e-03	-5.601636180237677329e-03	-5.046499382733181382e-03	-2.381900851245154823e-03	-2.728713503911987023e-03	-3.183743222198331078e-03	-2.775882693008432673e-03	50.5624	144.61	161.228	144.883	66.4285	76.6398	90.0375	78.0287
-1.005988122290990203e-02	-4.786069650230059466e-03	-4.658636968410352630e-03	-5.361498793113818676e-03	-2.948411588960074894e-03	-3.311872449231901671e-03	-3.063933709430891224e-03	-2.912962233246314033e-03	292.494	137.215	133.463	154.158	83.1085	93.81	86.5099	82.0648
-4.778348477077769621e-03	-5.449901106576708447e-03	-5.470695174746673974e-03	-7.285226226918126331e-03	-3.189901251789132707e-03	-2.601914827361548072e-03	-3.204797917075195846e-03	-2.708055579709212936e-03	136.988	156.761	157.373	210.799	90.2188	72.9065	90.6574	76.0316
-5.300090895165542743e-03	-6.747173935547875687e-03	-5.399222399249732629e-03	-4.685974890565464991e-03	-3.155670093377054529e-03	-2.972531353445101790e-03	-3.146802880812130890e-03	-3.412301357015856077e-03	152.35	194.957	155.269	134.268	89.2109	83.8187	88.9498	96.767
-4.746386037734031185e-03	-4.940755973500493559e-03	-5.004934005004650285e-03	-5.186802600310375100e-03	-2.401987085144753186e-03	-3.034093618012807022e-03	-2.669213864143345563e-03	-3.010636316849913622e-03	136.047	141.77	143.659	149.014	67.0199	85.6313	74.888	84.9406
1.317578376452270853e-03	-5.420809226012623071e-03	-5.181927758560173243e-03	-4.967240361091748886e-03	-3.330711785159223316e-03	-2.989830215629410773e-03	1.140580755973513369e-03	-2.615132312399756718e-03	-35.0912	155.904	148.871	142.55	94.3647	84.328	-29.8798	73.2956
-4.782402564774212474e-03	-5.382058338384959270e-03	-4.614331674320229157e-03	-5.303621568989199189e-03	-2.463293128020930308e-03	-4.821452586433139405e-03	-2.935727767259146796e-03	-1.755242895224172310e-03	137.107	154.763	132.159	152.454	68.825	138.257	82.735	47.9776
-4.892698348242554597e-03	-5.160206686521287382e-03	-5.301045106649561467e-03	-5.047243974812402542e-03	-3.026393699680643770e-03	-2.614443073304973351e-03	-2.998537910710783599e-03	-2.929115909801494055e-03	140.355	148.231	152.378	144.905	85.4046	73.2753	84.5844	82.5404
-4.959448035253389599e-03	-4.941036878963774373e-03	-4.760858840202836749e-03	-3.942685850815726492e-03	-2.025764837041603341e-03	-2.971527444769596002e-03	-2.633093043473920189e-03	-2.880649917541711329e-03	142.32	141.778	136.473	112.383	55.9426	83.7891	73.8245	81.1134
-5.154880400132493684e-03	-5.179149572599705577e-03	-4.903233368900089192e-03	-5.023616049023500382e-03	-2.866220270797563245e-03	-2.706404828863419234e-03	-2.687653385464624546e-03	-3.097292978934702151e-03	148.074	148.789	140.665	144.21	80.6885	75.983	75.4309	87.4921
-4.689430458776544172e-03	-5.567748494064769967e-03	1.735269023729549363e-03	-4.959866612830361385e-03	-2.798743060109012623e-03	-3.193801500324422969e-03	1.076228533151679960e-03	-2.682166247229166977e-03	134.37	160.231	-47.3895	142.333	78.7018	90.3336	-27.9851	75.2693
-5.401324250566777278e-03	-5.384213052480578583e-03	-5.766350373673376044e-03	-5.333817487801098371e-03	-2.573094702851397905e-03	-2.843807985147872412e-03	-2.528133962301219728e-03	-3.699753033365430280e-03	155.331	154.827	166.078	153.343	72.0579	80.0286	70.7341	105.231
-4.273714422748922312e-03	-4.730242523336028113e-03	-5.380286509592108711e-03	-5.263044670440465006e-03	2.034716272984278193e-03	-3.239924261626934456e-03	-2.785733561098741561e-03	-2.759324838229064349e-03	122.13	135.572	154.711	151.259	-56.2062	91.6916	78.3187	77.5411
-4.658934229737518931e-03	-5.529360646686468789e-03	-5.106025147137372745e-03	-5.075385642764417178e-03	-3.357463540664127818e-03	-2.796532602920186444e-03	-1.623670661734042146e-03	2.679305225230445720e-03	133.472	159.1	146.636	145.734	95.1524	78.6367	44.1036	-75.1851
-4.599089520242481688e-03	-4.976774150735171522e-03	-5.377356468552368582e-03	-4.942815754692925050e-03	-3.264943023806225839e-03	-3.300278508517587653e-03	-2.957139208662284621e-03	-2.799278616800711730e-03	131.71	142.83	154.625	141.831	92.4283	93.4687	83.3655	78.7175
-4.820441828066054056e-03	-4.454165114872790480e-03	-4.790902969493035859e-03	-5.456504914630013262e-03	-2.377939310006424098e-03	-2.993604088053135499e-03	-3.310549191809274931e-03	-2.858967193700568624e-03	138.227	127.443	137.358	156.955	66.3119	84.4391	93.7711	80.475
-5.063588696173715840e-03	-5.696198097323342500e-03	-4.807286114837118138e-03	-5.462983456343837967e-03	-2.730040994708815734e-03	-2.750593404059518444e-03	-2.386679137814715860e-03	-2.023954714490642549e-03	145.386	164.013	137.84	157.146	76.6789	77.2841	66.5692	55.8894
-5.036003346310347420e-03	-5.011953380717493536e-03	-5.208291186090618051e-03	-5.620332727831885491e-03	-1.645736670612943505e-03	-2.536776952844156576e-03	1.443663609651752670e-03	-5.648621898786877760e-03	144.574	143.866	149.647	161.779	44.7533	70.9886	-38.8036	162.612
-5.469281583979244618e-03	-5.941053263685201237e-03	-4.540038946722355605e-03	-1.177577272712017212e-03	-2.825159524912340420e-03	-3.244565594589360422e-03	-2.006134301795957278e-03	-2.312413058879887219e-03	157.331	171.222	129.971	30.9691	79.4795	91.8283	55.3647	64.3825
9.917005239774216545e-04	-4.944169229255852144e-03	-6.281538425122012818e-03	-5.222260145889880308e-03	-3.111704854146834717e-03	-2.819252374346028090e-03	-2.718487994116816110e-03	1.101074034468637860e-03	-25.4963	141.87	181.247	150.058	87.9164	79.3056	76.3388	-28.7166
9.882215728493916850e-04	-5.226513229630975164e-03	-6.024394482380419219e-03	-4.966934383976325668e-03	-3.270962019129789421e-03	1.001859065644793330e-03	-2.975083556915401276e-03	-3.070735183779271533e-03	-25.3939	150.184	173.676	142.541	92.6055	-25.7954	83.8938	86.7101
-4.549747608356810059e-03	-5.348535638260984611e-03	-5.245222126956035867e-03	-2.126750965903782473e-03	-3.545755148273577705e-03	2.270458006344680795e-03	-2.652992379119017714e-03	-2.465778443698892364e-03	130.257	153.776	150.734	58.916	100.696	-63.1472	74.4104	68.8981
1.342125816194741569e-03	-5.065920272745859550e-03	-5.657755334326971045e-03	-5.063450225276319022e-03	-1.816587939508058740e-03	-3.120299442575674015e-03	-2.795841109766688225e-03	-3.292196166069874703e-03	-35.814	145.455	162.881	145.382	49.7838	88.1695	78.6163	93.2307
-5.297378459590915828e-03	-5.059420148919847177e-03	-5.026675410352941277e-03	-5.811566812183715028e-03	-2.938679766309406586e-03	-2.750956555340600043e-03	-2.890079235630737403e-03	-3.289928267427133946e-03	152.27	145.264	144.3	167.41	82.822	77.2948	81.391	93.1639
-4.858199556659952185e-03	-5.130647366738845354e-03	-5.401829095204418486e-03	-5.424371463785819525e-03	-2.371695753474521110e-03	-2.715209411840316302e-03	-2.767380856641729180e-03	1.254454538953317204e-03	139.339	147.361	155.345	156.009	66.128	76.2422	77.7783	-33.2327
-4.949038883302051516e-03	-5.628291671494298209e-03	-4.633579145817357837e-03	-4.929340301698520270e-03	-3.079424147332229193e-03	-3.394811199451766917e-03	-1.795290150997240920e-03	-2.712905926494401428e-03	142.014	162.013	132.726	141.434	86.966	96.252	49.1567	76.1744
-5.027428658298283524e-03	-5.206514707681058479e-03	1.392844395572604473e-03	-5.275930357644053985e-03	-3.039887713432152996e-03	1.251489499169558496e-03	-2.011728858366323286e-03	-3.060770641461893569e-03	144.322	149.595	-37.3073	151.639	85.8019	-33.1454	55.5294	86.4167
-4.972163570805140063e-03	-5.471976114264224741e-03	-4.532407028950430176e-03	-5.160359219101675818e-03	-2.980635390656373711e-03	-3.242095346520186636e-03	-2.776802193530815595e-03	1.969189475166029449e-03	142.695	157.411	129.747	148.236	84.0573	91.7555	78.0557	-54.2769
-4.981659268199164527e-03	-5.965390719441073658e-03	-5.288113973608169448e-03	-4.736232036216264304e-03	-2.416638347947258712e-03	-2.647509024462616541e-03	-2.399057079484660186e-03	-3.415376036624433002e-03	142.974	171.939	151.997	135.748	67.4513	74.2489	66.9336	96.8575
-4.489756140290769582e-03	-5.452132234548877007e-03	-5.395882903601411859e-03	-5.132639697605996011e-03	-3.555772108109123229e-03	-3.054033198874999203e-03	-3.104165602868756528e-03	-3.204347463992767136e-03	128.491	156.827	155.17	147.42	100.991	86.2184	87.6944	90.6441
-5.552894727288729300e-03	-5.002614996498472126e-03	-4.798838500889203960e-03	-5.560092581416948426e-03	-2.213562003109207851e-03	-3.571047822522068621e-03	-3.613518605287771319e-03	-2.928377911532440044e-03	159.793	143.591	137.591	160.005	61.472	101.441	102.692	82.5186
1.132108250628349397e-03	-5.297121965060965290e-03	-4.080404182676037640e-03	2.375809203110409995e-03	-2.649059823414781720e-03	-2.870211642839526518e-03	-3.184095801264085531e-03	-2.652203434797220476e-03	-29.6304	152.263	116.438	-66.2491	74.2946	80.806	90.0478	74.3871
-4.810445883755880975e-03	-5.220334986914087864e-03	-5.274439805472065472e-03	-2.662091269074537067e-03	-2.818456199859251110e-03	-2.868986195752795069e-03	-2.971707180369887076e-03	-2.837712011668368142e-03	137.933	150.002	151.595	74.6783	79.2822	80.7699	83.7944	79.8491
-4.746351262227202841e-03	-4.910597549118232708e-03	-4.721187967351631910e-03	-5.185699479552251419e-03	-2.576256973842541622e-03	-1.693019472400261521e-03	1.259304742116373497e-03	-2.823427135303694779e-03	136.046	140.882	135.305	148.982	72.151	46.1455	-33.3755	79.4285
-4.840052366484079265e-03	-5.343321513993012049e-03	-5.730737796071949317e-03	-5.543636848255700279e-03	-3.029030205684019560e-03	-3.044047112537411493e-03	1.277033796312394614e-03	-2.909651777159268440e-03	138.805	153.623	165.03	159.521	85.4822	85.9243	-33.8975	81.9673
-1.228102322332916448e-03	-4.493151995406617291e-03	-1.390701726257366575e-03	-5.444357546641818979e-03	-2.087246138803333650e-02	-2.967544203743680258e-03	-2.763245198800558158e-03	-2.554003361844025665e-03	32.4568	128.591	37.2442	156.598	610.853	83.6718	77.6566	71.4958
-5.316298861327322517e-03	-5.796305177969919044e-03	-4.802675673099893704e-03	-4.618106874355943844e-03	-2.834288858506214381e-03	-2.506180275339630649e-03	-3.038694744999937813e-03	-2.784189725766478447e-03	152.827	166.96	137.704	132.27	79.7483	70.0877	85.7667	78.2733
-4.872541105742264102e-03	-4.796939133613045171e-03	-4.901422295303260040e-03	-4.675135325585916268e-03	-2.661784975668201984e-03	-2.145345213935675923e-03	-2.662303395565754609e-03	-3.165457186261955939e-03	139.761	137.535	140.612	133.949	74.6692	59.4635	74.6845	89.4991
-5.025685762087713469e-03	-4.885912693877975978e-03	-5.452405760492056927e-03	-5.386719181617998300e-03	-3.342749842985420512e-03	-3.126067946926402909e-03	-3.116481090433966677e-03	-2.206860600645675716e-03	144.27	140.155	156.835	154.901	94.7192	88.3393	88.057	61.2747
-4.893721373810071620e-03	-4.477650561289074800e-03	-4.948637635898122007e-03	-4.738780961650714517e-03	-2.788952661852282106e-03	-2.906215058183409233e-03	-3.063854075739786374e-03	-2.759747786122865917e-03	140.385	128.134	142.002	135.823	78.4135	81.8661	86.5075	77.5536
-5.038656982333738522e-03	-4.857090027363818348e-03	-4.235187943303361270e-03	-4.725257924723881738e-03	-2.313367811723709717e-03	-3.242256573867765158e-03	-3.002158534142220035e-03	-2.616241712020517252e-03	144.652	139.306	120.996	135.425	64.4107	91.7603	84.691	73.3283
-4.964891460956064040e-03	-5.027596232993794892e-03	-4.822235875863009960e-03	-5.573073304530013622e-03	-2.955846009814498427e-03	-2.513721012786804179e-03	-3.534120436985336341e-03	-3.414428283684859192e-03	142.481	144.327	138.28	160.387	83.3274	70.3097	100.354	96.8296
-4.799486732471633203e-03	-4.475534946574875536e-03	-5.673141874961443176e-03	-5.187077372534635959e-03	-2.571866448796983427e-03	-2.660340085608756816e-03	-2.115154780096530074e-03	-3.222933770089892770e-03	137.61	128.072	163.334	149.022	72.0217	74.6267	58.5746	91.1914
-4.630885433604365470e-03	-4.597287871220798010e-03	-5.014269807650218423e-03	-4.572866588363164696e-03	-4.622881434772990739e-03	-3.127128187998162029e-03	-3.146034471694293677e-03	-1.392671590906115328e-03	132.646	131.657	143.934	130.938	132.411	88.3705	88.9272	37.3022
-5.058455693852772009e-03	-5.378988083734118075e-03	-4.975073007788858095e-03	-5.391943183209633832e-03	-2.981432180782670957e-03	-3.239917782713810576e-03	-2.643978913467370274e-03	-3.269268719567802132e-03	145.235	154.673	142.78	155.054	84.0807	91.6914	74.145	92.5556
-4.572466812428927808e-03	-4.945791011220510361e-03	-5.116863014749380677e-03	-5.412398887594003193e-03	-2.507129266881581373e-03	-2.423375965141431367e-03	-2.957090785351227085e-03	1.360763142963348701e-03	130.926	141.918	146.955	155.657	70.1157	67.6497	83.364	-36.3627
-5.344175376661319810e-03	-5.016548032806260327e-03	-5.055459859504598565e-03	-5.361912114246187092e-03	-3.268245785473229779e-03	-2.840094337287737709e-03	-2.893797773475058344e-03	-3.003979956438240610e-03	153.648	144.001	145.147	154.17	92.5255	79.9193	81.5005	84.7446
-5.396688842365195138e-03	-5.690228579738759902e-03	-5.743293189234371238e-03	-5.047435174269929506e-03	-2.651594705039801887e-03	-2.947452959889217301e-03	-2.685889027256278729e-03	-2.693177613262799641e-03	155.194	163.837	165.399	144.911	74.3692	83.0803	75.3789	75.5935
-5.079274662769096491e-03	-5.084900439566773442e-03	-5.704560275355125866e-03	-5.253055959615638218e-03	-3.278453217519430168e-03	-2.834941441563133390e-03	-1.913365423899127376e-03	-3.372578221064170649e-03	145.848	146.014	164.259	150.965	92.826	79.7676	52.6332	95.5974
-5.025082997335426210e-03	-5.660389423937708768e-03	-5.622563171644912386e-03	-2.663061427636263627e-03	-3.138096854797366945e-03	-3.053282409560446366e-03	-1.588622521289101332e-03	-2.982767630507522378e-03	144.253	162.958	161.845	74.7068	88.6935	86.1963	43.0717	84.1201
-5.174144081969128846e-03	-5.372541354191504893e-03	-4.604508328013377089e-03	-4.973800799403778859e-03	-2.679816784079971752e-03	-2.821168612849364772e-03	-1.698902017613365591e-03	-3.139671241571843387e-03	148.642	154.483	131.87	142.743	75.2002	79.362	46.3187	88.7398
-4.716630530854471794e-03	-5.065913666621659796e-03	-4.768395132615211272e-03	-5.444811232915451604e-03	-2.932890660409160580e-03	-3.166129411553440798e-03	-2.905872879801368793e-03	-2.928461612985436974e-03	135.171	145.455	136.695	156.611	82.6515	89.5189	81.856	82.5211
-4.318047896761437014e-03	-4.673113039179593170e-03	-5.329706381255999888e-03	-4.706814278368914861e-03	-2.497062659859651274e-03	-3.527564483609523915e-03	-2.925713641544181419e-03	-2.850045018144864786e-03	123.435	133.89	153.222	134.882	69.8193	100.161	82.4402	80.2123
-5.007424084625029977e-03	-4.952247693176183019e-03	-5.638637714389261452e-03	-5.250537760852604444e-03	-3.114441390312847925e-03	-2.925125193616088647e-03	-1.434281863051180793e-03	-2.584453343534961773e-03	143.733	142.108	162.318	150.891	87.997	82.4229	38.5274	72.3923
-5.136265439608132984e-03	-4.817084142616487319e-03	-5.062576479943487785e-03	-4.880490347291981112e-03	-2.368659169365723224e-03	-2.953480294515544412e-03	-2.529822286459618760e-03	-2.317810578781772952e-03	147.526	138.129	145.357	139.995	66.0386	83.2577	70.7838	64.5415
-4.988866045213084799e-03	-4.505274518715728441e-03	-4.871969536561143906e-03	-4.302003511717362484e-03	-3.414899721496236339e-03	-1.314100902085560017e-03	-3.322790893091045940e-03	-2.750703893774848145e-03	143.186	128.948	139.745	122.963	96.8435	34.9888	94.1315	77.2873
-4.714402209077784081e-03	-5.388665078746091193e-03	-4.756435390067963870e-03	-5.157059756485360760e-03	-3.461366878079969421e-03	-1.323234786487782625e-03	-2.288089137126995184e-03	-2.443704651120013911e-03	135.105	154.958	136.343	148.139	98.2116	35.2578	63.6664	68.2482
-4.900107770311328513e-03	-5.548471264239710973e-03	-4.837596303890848680e-03	-5.377349348295755102e-03	-2.632546081059643304e-03	-2.711793628288718030e-03	-3.146845224302418764e-03	-1.576309152426484542e-03	140.573	159.663	138.733	154.625	73.8083	76.1417	88.9511	42.7091
-1.825126304550160963e-03	-5.028738328010090922e-03	-5.013891881916614744e-03	-5.149761740156152609e-03	-2.873363814054738855e-03	-2.670844826947641783e-03	-3.317174881581356951e-03	-4.881925800139255700e-03	50.0352	144.36	143.923	147.924	80.8988	74.936	93.9661	140.038
-4.930913756463379226e-03	-4.562540294223835745e-03	-4.535006171878290526e-03	-5.044949421074328144e-03	-2.797929846020696422e-03	-2.817744814867626565e-03	-2.467823979813600112e-03	-3.034091043820492418e-03	141.48	130.634	129.823	144.838	78.6778	79.2612	68.9584	85.6312
-5.202543613242154551e-03	-5.365658228918816774e-03	-4.625969495317312948e-03	-5.215720963822610343e-03	-3.203872385646184661e-03	-2.613295606665694531e-03	-2.600555942083408300e-03	-5.332060129240873657e-03	149.478	154.28	132.501	149.866	90.6301	73.2415	72.8664	153.291
-5.416282942427776137e-03	-4.518751507980988541e-03	-4.825234674504001557e-03	-2.222146632588144991e-03	-3.180264758050048001e-03	-3.042239443775068310e-03	-1.545320521357266804e-03	-2.426356566099845125e-03	155.771	129.345	138.369	61.7248	89.935	85.8711	41.7967	67.7374
-4.744154342660604311e-03	1.704544606356175884e-03	-5.189519483744710164e-03	-6.397257876377296197e-03	-3.012271316401780169e-03	-2.849687463798739485e-03	-1.192497939366795115e-03	-2.942700524108072830e-03	135.981	-46.4848	149.094	184.654	84.9887	80.2017	31.4084	82.9403
-5.169750044480342019e-03	-5.270367941029355761e-03	-5.032151457371340786e-03	-4.621622655277077968e-03	-2.800002015928830523e-03	-2.313911294330197026e-03	-2.798151270169126244e-03	-3.298347544449470401e-03	148.512	151.475	144.461	132.374	78.7388	64.4267	78.6843	93.4118
-5.041235888522697939e-03	-5.206061078239614982e-03	-5.416763703119147760e-03	-5.418913488267352793e-03	-3.303483603607645924e-03	1.937053878905684338e-03	-3.196741245337406112e-03	-2.898920650516407811e-03	144.728	149.581	155.785	155.848	93.563	-53.3307	90.4202	81.6513
-1.090779021896651864e-03	-4.503993653359966362e-03	-4.868787044529057813e-03	-4.562070186639640042e-03	-3.211965518684042984e-03	-1.786227462456331733e-03	-3.126028117162154424e-03	-3.310679239848498667e-03	28.4135	128.91	139.651	130.62	90.8684	48.8899	88.3381	93.7749
-4.998409605361458542e-03	-3.003253312391860209e-03	-4.680334308665172818e-03	-5.221379593088277225e-03	-2.397902732995004903e-03	-2.934890871038012879e-03	-1.753059005468407148e-03	-2.635198570727280160e-03	143.467	84.7232	134.102	150.032	66.8997	82.7104	47.9133	73.8864
-5.216800484412374532e-03	-5.535057069951225713e-03	-4.910402782603918645e-03	-4.791756278855080833e-03	-3.531873684053432431e-03	-2.074896650691982185e-03	-2.723032783298965850e-03	-2.832060402126725541e-03	149.898	159.268	140.876	137.383	100.288	57.3893	76.4726	79.6827
-4.824020590502495036e-03	-5.217173632277114642e-03	-4.969654453043247447e-03	-5.030828101965571612e-03	-3.580366540130751080e-03	-3.320528508056756929e-03	-1.532840490996156867e-03	-2.249935997503269003e-03	138.333	149.909	142.621	144.422	101.715	94.0649	41.4293	62.543
-4.584151659418771174e-03	-5.450398009935713238e-03	-5.059015282164873971e-03	-4.955021625618281564e-03	-3.507139763011053908e-03	-3.277850021555101141e-03	-1.571963285724429712e-02	-3.445468111853372626e-03	131.27	156.775	145.252	142.19	99.5594	92.8083	459.137	97.7435
-3.947717245712252521e-03	-4.552823128277171984e-03	-5.036292130135292672e-03	-5.664720872293650331e-03	-3.475581704412438692e-03	-2.958079976910717428e-03	-2.923393814121843549e-03	-2.952861091500382125e-03	112.531	130.348	144.583	163.086	98.6302	83.3932	82.3719	83.2395
-4.590629783483835685e-03	-5.354250829043904342e-03	-4.961842080636385752e-03	-4.733923400855178168e-03	-2.895948518439449976e-03	-3.544871254742612207e-03	-2.636694617302020455e-03	-2.914176763600437748e-03	131.461	153.945	142.391	135.68	81.5638	100.67	73.9305	82.1005
-4.641897057731689952e-03	-5.433730456851259411e-03	-6.108552530543765770e-03	-5.011936470102821943e-03	-2.975046291505857934e-03	-2.938276283280996833e-03	-2.745110467163696874e-03	-2.754513114248507890e-03	132.97	156.285	176.154	143.866	83.8927	82.8101	77.1226	77.3995
-4.419207018705983460e-03	-5.342512245952711972e-03	-6.204313250107115936e-03	-4.848474681028567927e-03	-3.427035495976194293e-03	-2.741268247658132980e-03	-2.472352069343349348e-03	-3.427060110087218423e-03	126.414	153.599	178.973	139.053	97.2008	77.0095	69.0917	97.2015
-4.084494357728555257e-03	-5.661009532912431898e-03	-5.637429731040193015e-03	-5.260035892756686864e-03	-2.346726933582468644e-03	-3.251917310621949171e-03	-2.875001214469640690e-03	-2.810911924605716348e-03	116.559	162.977	162.282	151.171	65.3929	92.0447	80.947	79.06
-4.986942730133591892e-03	-5.009550695202948795e-03	-5.290064304119223432e-03	-5.105552901892917300e-03	-2.635719903367170474e-03	-3.176029000276396445e-03	-1.177399185750277770e-03	-2.745450378963148596e-03	143.13	143.795	152.055	146.622	73.9018	89.8103	30.9639	77.1326
-5.452007485752369785e-03	-4.563931233061831357e-03	-5.099862973201516048e-03	-5.363196377880592031e-03	-2.950521461106270140e-03	-3.072550173372817252e-03	-1.517129332085848711e-03	1.289916041341259518e-03	156.823	130.675	146.455	154.208	83.1706	86.7636	40.9667	-34.2768
-4.863597855894145373e-03	-5.822888324860706934e-03	-5.462387756026698682e-03	-4.941889893471463138e-03	-3.038853122167484242e-03	-3.100047156362026497e-03	-2.409584921072440745e-03	-1.586586694678990186e-03	139.498	167.743	157.128	141.803	85.7714	87.5732	67.2436	43.0118
-4.630754082588970331e-03	-4.927665034398120113e-03	-5.609192673628034254e-03	-6.329062304731187215e-03	-3.002368717267053962e-03	-3.411453089315304339e-03	-3.038764529689891563e-03	-2.183891842899677443e-03	132.642	141.384	161.451	182.646	84.6972	96.742	85.7688	60.5984
-5.208694864669533714e-03	-5.205820752494194452e-03	-5.461600922424375212e-03	-5.597821676762022511e-03	-3.115575035109354862e-03	-3.114989132853283795e-03	-3.223696009177923899e-03	1.434714222302224283e-03	149.659	149.574	157.105	161.116	88.0304	88.0131	91.2138	-38.5401
-5.054914876114586890e-03	-5.040951164867427982e-03	-6.514805052308393976e-03	-4.770805758553005489e-03	-3.171362883178926312e-03	-3.129760602265324512e-03	-4.710170489550923045e-02	-2.790201496671169436e-03	145.131	144.72	188.115	136.766	89.6729	88.448	1383.13	78.4503
-1.226098565404824857e-03	-5.487124832574135844e-03	-5.684179671086842488e-03	-5.367816169141158625e-03	-1.761119065626977386e-03	-2.784363904354084009e-03	-3.209275878024198635e-03	-2.699185393907738238e-03	32.3978	157.857	163.659	154.344	48.1506	78.2784	90.7892	75.7704
-5.314292969510378203e-03	-4.917990144079935171e-03	-5.945667998946648457e-03	-5.283375052737607561e-03	-3.075091939747118946e-03	-2.885317790870208388e-03	-2.411913653443828465e-03	-3.308086444697342764e-03	152.768	141.1	171.358	151.858	86.8384	81.2508	67.3122	93.6985
-1.587263241382654965e-03	-4.675844687202769696e-03	-5.403189758947551588e-03	-5.743773222444546918e-03	-3.056598489830419495e-03	-3.212305413997483799e-03	-2.936866147084044379e-03	-2.834664786994394326e-03	43.0317	133.97	155.385	165.413	86.2939	90.8784	82.7686	79.7594
-5.014948276466558823e-03	-5.448369444090042299e-03	-6.014424210258099979e-03	-4.886673177340189640e-03	-2.937300025542397084e-03	1.782161825556802595e-03	-2.696474725317288355e-03	1.264450166541746185e-03	143.954	156.716	173.382	140.177	82.7813	-48.7701	75.6906	-33.527
9.588190730825113658e-04	-4.655605187423445847e-03	-5.023323131120496082e-03	-5.046435077548134737e-03	-2.979446220486356781e-03	-2.639138955143660419e-03	2.616566144905741777e-03	-2.110813950130601552e-02	-24.5281	133.374	144.201	144.881	84.0223	74.0025	-73.3378	617.793
-5.266728481242761821e-03	-5.082076074441967822e-03	-5.033672829961393334e-03	-4.914349234930396465e-03	-5.447587379775058018e-03	-9.001205533667656911e-03	-3.087703240682541407e-03	-2.653200064751858479e-03	151.368	145.931	144.506	140.992	156.693	261.323	87.2097	74.4165
-4.826186139531343615e-03	-5.109006633632741899e-03	-4.613738890096999619e-03	-4.715010026479074523e-03	-2.911118771694032759e-03	-3.042686881248355714e-03	-2.401137118185256523e-03	-3.055899027246143651e-03	138.397	146.724	132.141	135.123	82.0105	85.8843	66.9949	86.2733
-5.377938373680709282e-03	-4.736429094316285150e-03	-5.257296440837152217e-03	-4.852454469251320061e-03	-2.526005982845508108e-03	-2.775257071729783295e-03	-9.523985469335369616e-03	-2.991723478536828171e-03	154.642	135.754	151.09	139.17	70.6714	78.0102	276.716	84.3837
-5.139243288710845965e-03	-5.066021761290976852e-03	-5.261378020035631722e-03	-5.174016013906041281e-03	-2.568528253718656371e-03	-3.149605836894389492e-03	1.269734182959225905e-03	-2.856280466683574701e-03	147.614	145.458	151.21	148.638	71.9234	89.0323	-33.6825	80.3958
-5.109352063473185206e-03	-5.368099819213025849e-03	-5.315546789862873010e-03	-4.733986434690952427e-03	-3.021519539850344837e-03	1.210106998301953328e-03	-3.072156318382893766e-03	-2.547239727369005058e-03	146.734	154.352	152.805	135.682	85.261	-31.9269	86.752	71.2966
-4.615417214369607266e-03	-5.037949632707909402e-03	-4.944117225031267535e-03	-5.331544593354307221e-03	-3.254816487077926822e-03	-2.636109084760904653e-03	-2.629162315681858684e-03	-3.292434537705968625e-03	132.191	144.632	141.869	153.276	92.1301	73.9133	73.7087	93.2377
-5.138140074457159430e-03	-5.657765630536417713e-03	-5.800782671514699736e-03	-5.465441585536706497e-03	-3.160034374046981689e-03	-2.763483242727220440e-03	-2.968699394828442934e-03	-1.683163817628304795e-03	147.582	162.881	167.092	157.218	89.3394	77.6636	83.7058	45.8553
-5.106823831776759366e-03	-5.168839166900218197e-03	-5.094325250866118052e-03	-4.355032924433355386e-03	-1.916951519293483503e-03	-2.974958640992694889e-03	-4.127794352771694403e-03	-2.488785364942885242e-03	146.659	148.485	146.291	124.524	52.7388	83.8901	117.834	69.5755
-4.906022835617871239e-03	-5.067341154265932006e-03	-5.233250755060423962e-03	-5.327919346540583093e-03	-3.340501568578309929e-03	-2.850300345484076299e-03	-3.034847929805667595e-03	-2.941631645052453399e-03	140.747	145.497	150.382	153.169	94.653	80.2198	85.6535	82.9089
-9.061495799509740670e-03	-4.798074560356355329e-03	-5.302400703627050370e-03	-4.397310025322286563e-03	-2.333038616847581213e-03	-2.355277331572791163e-03	-2.621670189051039136e-03	-2.868121594593376223e-03	263.098	137.569	152.418	125.769	64.9898	65.6446	73.4881	80.7445
-4.762982165591443141e-03	-5.404955155161631289e-03	-4.716317283881350970e-03	-4.972098098653896132e-03	-3.320882275884097946e-03	-3.000033842464182223e-03	-3.177740184075731299e-03	-2.909872173995806457e-03	136.536	155.437	135.162	142.693	94.0753	84.6284	89.8607	81.9738
-5.424604017458618289e-03	-5.197742104522205982e-03	-4.698616996075983925e-03	-4.517732693732168063e-03	-2.903629346350915848e-03	-2.888586739134754548e-03	-1.644965585575945775e-03	-2.914449802234168364e-03	156.016	149.336	134.64	129.315	81.79	81.3471	44.7306	82.1085
-5.470299343033727807e-03	-5.320912590980548043e-03	-5.186245917688826756e-03	-6.731005612170548602e-03	-2.888204627463997545e-03	-1.279589900091155719e-03	-2.956121466699740408e-03	-2.810980152798224843e-03	157.361	152.963	148.998	194.481	81.3358	33.9727	83.3355	79.0621
-5.108086403210015253e-03	-4.984554250586054058e-03	-4.927612809076141638e-03	-5.089339230463105213e-03	-2.734415269933451048e-03	-2.436077242445684656e-03	-2.876937825474169905e-03	-3.056841141269361038e-03	146.697	143.059	141.383	146.145	76.8077	68.0236	81.0041	86.301
-1.898986909132786708e-03	-4.935885759710437019e-03	-2.874140781466402728e-03	-4.459997075172788400e-03	-3.050466562694078773e-03	-2.895803613296344010e-03	-2.863381841609519401e-03	-3.028131206037562324e-03	52.2099	141.626	80.9217	127.615	86.1133	81.5595	80.6049	85.4557
-4.581780284608602018e-03	-5.703116471771289830e-03	-3.791655880591518219e-03	-5.210935682261461609e-03	-2.619905044823704707e-03	2.195672967370868815e-03	-2.561752850068457071e-03	-2.771241370677261263e-03	131.2	164.216	107.936	149.725	73.4362	-60.9453	71.724	77.892
-4.792440857578046144e-03	-5.128264639484887352e-03	-4.963761412855558462e-03	-5.002433965210990700e-03	-2.868161891809919029e-03	-2.366505831014501654e-03	-3.184214072535866517e-03	-3.360534709044189772e-03	137.403	147.291	142.447	143.586	80.7457	65.9752	90.0513	95.2428
-5.442086075285124981e-03	-5.331985879543959389e-03	-5.204687715436202844e-03	-4.666499561678482538e-03	-2.983278763926068469e-03	-2.702137074841150493e-03	-2.327286656722815043e-03	-2.717073938430973959e-03	156.531	153.289	149.541	133.695	84.1351	75.8573	64.8205	76.2971
-5.299292154686488163e-03	-5.259341437192595337e-03	-4.614566658965832922e-03	-5.156102147128805747e-03	-2.956867152101759749e-03	-2.792630625928724155e-03	-3.051814863260584893e-03	-3.349393276998724727e-03	152.326	151.15	132.166	148.11	83.3575	78.5218	86.153	94.9148
-4.855063868159511901e-03	-5.055076383224337173e-03	-5.322432988420408226e-03	-5.449516374143268185e-03	-2.540258321131598843e-03	-3.042122894413051403e-03	-1.049294805963139638e-03	1.401568629834166330e-03	139.247	145.136	153.008	156.75	71.0911	85.8677	27.1921	-37.5642
-4.726289440716694747e-03	-5.007952689828832488e-03	-4.715662250135750459e-03	-5.206085854152594193e-03	-3.263783669228253245e-03	-2.428616474190957528e-03	-3.041710565992779541e-03	-3.315932810123632408e-03	135.455	143.748	135.142	149.582	92.3941	67.804	85.8555	93.9296
2.110814284597431912e-03	-5.103827626067270092e-03	-4.649723189196547021e-03	-5.427758988569664905e-03	-3.425309646227448802e-03	-2.894428947025661121e-03	-3.056732158369213515e-03	-2.688078022464698499e-03	-58.4468	146.571	133.201	156.109	97.15	81.5191	86.2978	75.4434
-4.909246176831793054e-03	-5.088044387310481330e-03	-4.437315128563339497e-03	-4.759710418871796085e-03	-3.581637230966894410e-03	-2.971482616345822586e-03	-2.742654304927987993e-03	-9.899847421016658849e-04	140.842	146.107	126.947	136.439	101.753	83.7878	77.0503	25.4458
-5.297332101024990539e-03	-5.390100462956815344e-03	-5.557556716435290388e-03	-4.709681086657104519e-03	-1.301021537886821663e-02	-2.994206255985977765e-03	-2.896987818661034969e-03	-3.243800868836208082e-03	152.269	155	159.931	134.966	379.362	84.4569	81.5944	91.8058
-4.962958063024399888e-03	-5.392239389910951676e-03	-4.978091115270358823e-03	-5.195153397584501877e-03	-3.035615592356003412e-03	-3.054294459451264727e-03	-2.639205988600531235e-03	-2.822805288140380758e-03	142.424	155.063	142.869	149.26	85.6761	86.2261	74.0044	79.4102
1.396490173297723408e-03	-5.030162821747193209e-03	-5.702999704997211913e-03	-5.002654014599092376e-03	-2.289204441276725642e-03	-2.673652580662272925e-03	-3.402064559849684190e-03	-2.710153315126893198e-03	-37.4147	144.402	164.213	143.592	63.6992	75.0187	96.4656	76.0934
1.270521376576326045e-03	-4.916352455868786865e-03	-5.357643251830085038e-03	-5.200347212546354778e-03	-2.496539161729668596e-03	-2.932158250659998213e-03	1.148140373894913479e-03	-2.938319267589492231e-03	-33.7057	141.051	154.044	149.413	69.8038	82.6299	-30.1024	82.8113
-5.049782064146395716e-03	-4.623256200635835270e-03	-2.620828960831057472e-03	-4.979598392896295370e-03	-1.732682326911533580e-03	-3.340376562586339429e-03	-2.800394114894733805e-03	-2.977788503042257031e-03	144.98	132.422	73.4634	142.914	47.3133	94.6493	78.7504	83.9735
1.312406886129036587e-03	-4.921656555187202582e-03	-4.759918105042225053e-03	-5.252943414541836123e-03	-2.976670792013542260e-03	-3.085285466878425354e-03	-2.958024171851772466e-03	-1.509230971413750080e-03	-34.939	141.208	136.445	150.962	83.9405	87.1385	83.3915	40.7341
-4.518227208983966944e-03	-4.940215164908434535e-03	-4.743619224745736912e-03	-5.438891055347434486e-03	-2.351742042276716398e-03	-5.757197127746918434e-03	-2.537656102337218673e-03	-3.220442743464797548e-03	129.329	141.754	135.966	156.437	65.5405	165.809	71.0145	91.118
-5.651242294215264896e-03	-4.599743370050903869e-03	-5.425003192206057784e-03	-1.575139873946545914e-03	-3.289495420394156038e-03	-3.349715991451537693e-03	-2.610656863020685992e-03	-3.316996702914850464e-03	162.689	131.729	156.028	42.6747	93.1512	94.9243	73.1639	93.9609
-5.200060966773070725e-03	-4.782307884962605331e-03	-3.528979746343119481e-03	-5.002525366762587168e-03	-2.558341418468054046e-03	-2.885984770723919006e-03	1.267824820610729620e-03	-2.522802082514764756e-03	149.405	137.105	100.202	143.589	71.6235	81.2704	-33.6263	70.5771
-1.928018277825587282e-03	-5.189963925036926093e-03	-5.129108713828991854e-03	-4.633637573646479622e-03	-2.983786244594111448e-03	-2.883294066371799337e-03	-3.254390317172262213e-03	-2.186480656423264463e-03	53.0647	149.107	147.316	132.727	84.15	81.1912	92.1176	60.6747
-4.695809730261746480e-03	-1.888848702228275141e-03	-5.012278428248232234e-03	-5.284889573265020603e-03	-2.633115543579050803e-03	-3.097384524155837558e-03	-2.796728962108388679e-03	-3.255843370655387477e-03	134.558	51.9114	143.876	151.902	73.8251	87.4948	78.6424	92.1603
-4.826914704043749373e-03	-5.494352213923026952e-03	-5.865260116435565795e-03	-6.290741239421086123e-03	-3.040784843594798118e-03	-3.165924214033740466e-03	-3.201355054862867200e-03	-2.923728687958123632e-03	138.418	158.07	168.99	181.518	85.8283	89.5128	90.556	82.3818
-4.555252138378932530e-03	-4.974778639600059560e-03	-5.237542571400985100e-03	-4.808460761217736926e-03	-3.596795515957713039e-03	-2.682839824163342404e-03	-2.446795462038257353e-03	-3.059798636647233488e-03	130.419	142.772	150.508	137.875	102.199	75.2892	68.3392	86.3881
-4.602311800190719664e-03	-5.353642154337631687e-03	-5.460209965012620750e-03	-5.185449368470048705e-03	-2.832552301685059646e-03	-2.764830826640880552e-03	-3.122318983930764350e-03	-3.135065286484594108e-03	131.805	153.927	157.064	148.974	79.6972	77.7033	88.2289	88.6042
-2.631804324983544590e-03	-5.267472640723735826e-03	1.376506133702140502e-03	-4.955479123580898600e-03	-3.176472483762695330e-03	-3.168754525113709648e-03	-2.744708295085990148e-03	-2.736748199491944016e-03	73.7865	151.39	-36.8263	142.203	89.8234	89.5961	77.1108	76.8764
-3.891790692038139040e-03	-5.483401375477091853e-03	-4.518912886801484605e-03	-5.169521097768291565e-03	-1.412565430625087196e-03	-3.171926292749873647e-03	-2.851590407797055873e-03	1.179281190124918319e-03	110.885	157.747	129.349	148.505	37.888	89.6895	80.2578	-31.0193
-5.115636971223539754e-03	-5.227938257829293188e-03	-4.904393112693727561e-03	-5.865125977794915027e-03	-2.855076489309577026e-03	-2.779413887052448531e-03	-3.893256782889604160e-03	-2.726608061106797296e-03	146.919	150.225	140.699	168.986	80.3604	78.1326	110.928	76.5779
-4.903780508882441339e-03	-4.611652173467333318e-03	-6.168837192639674977e-03	-5.119229617166496174e-03	-3.835236155898480437e-03	-2.856740462874769303e-03	-2.988443579056651069e-03	-2.856459954721749569e-03	140.681	132.08	177.929	147.025	109.22	80.4094	84.2872	80.4011
-5.005052813881288171e-03	-4.626891073716636257e-03	-4.609741722819638877e-03	1.475124098422294153e-03	-2.348727372303808982e-03	-3.012277024477385667e-03	-1.324648828471631460e-03	1.352014200619426360e-03	143.663	132.529	132.024	-39.7299	65.4518	84.9889	35.2994	-36.1051
-4.751685313926081594e-03	-4.771944603984653276e-03	-5.536692032998022893e-03	-2.870119830936963302e-03	-2.841124336690279382e-03	-3.196617720327151347e-03	-2.374582044125684525e-03	-2.230244794947270053e-03	136.203	136.799	159.316	80.8033	79.9496	90.4165	66.213	61.9632
-4.983251314331408298e-03	-5.367285273390001027e-03	-4.756097781547187139e-03	-5.134616825848518744e-03	-2.861412970837627981e-03	-2.548802265498692227e-03	-2.786764899081555034e-03	-2.929667914423286605e-03	143.021	154.328	136.333	147.478	80.547	71.3426	78.3491	82.5566
2.066326641868097141e-03	-9.452981780775132539e-04	-1.004197121441005244e-02	-4.058352944804837110e-03	-2.702215787434218957e-03	-2.877643591822234923e-03	-2.673477916697873484e-03	-3.108975877077391984e-03	-57.1369	24.13	291.967	115.789	75.8597	81.0248	75.0135	87.8361
-5.321117954827273011e-03	-4.978486805033629885e-03	-5.522558250524867672e-03	-4.901035624178437002e-03	-3.468101497473922643e-03	-3.336922412905360489e-03	-2.516509649803758651e-03	-3.113015545287751377e-03	152.969	142.881	158.9	140.6	98.4099	94.5476	70.3918	87.955
-5.624846254807625706e-03	-5.537373682374529225e-03	-5.202119619911173450e-03	-4.985234293600962832e-03	-2.747899945767781193e-03	-3.348894575583494758e-03	-2.839348581223197394e-03	-3.139614958612708083e-03	161.912	159.336	149.465	143.079	77.2048	94.9001	79.8973	88.7382
-1.083636342595919750e-03	-5.195228598841474324e-03	-4.621609348026344335e-03	-4.664460415633247918e-03	-2.671867917900917679e-03	-2.842134238778495740e-03	-1.715627394375928566e-03	-2.570879579270009870e-03	28.2032	149.262	132.373	133.635	74.9661	79.9793	46.8112	71.9927
-5.258957993477587391e-03	-4.869678294004021329e-03	-5.175705555745760238e-03	-5.254854584697426535e-03	-1.810555794601943422e-03	-3.322570567975677291e-03	-3.150109896205029788e-03	-2.863347952030889914e-03	151.139	139.677	148.688	151.018	49.6062	94.125	89.0472	80.6039
-4.894058037524004479e-03	-5.150096407831934731e-03	-5.075835208878984317e-03	-5.542564189041671030e-03	-1.873304735767432555e-03	-2.708027410973773245e-03	-2.830896327977868668e-03	-2.349824751374609590e-03	140.395	147.934	145.747	159.489	51.4537	76.0308	79.6485	65.4841
-5.475560408676912599e-03	-5.249233104004624208e-03	-4.880220606822193406e-03	-5.420681782744438820e-03	-3.577025321731820608e-03	-3.055390327167708132e-03	-2.692072501831628550e-03	-2.865199292714906264e-03	157.516	150.852	139.988	155.901	101.617	86.2583	75.561	80.6584
-4.700494002895774272e-03	-4.926684106225920172e-03	-4.479582659726331906e-03	-5.300466680932779985e-03	-2.544201208960234807e-03	-3.163432413856293295e-03	-3.385232737699313266e-03	-2.956142950533942066e-03	134.696	141.356	128.191	152.361	71.2072	89.4394	95.97	83.3361
-4.883497008123451229e-03	-1.028353561637106693e-02	-5.550365796397198001e-03	-5.139729139488209177e-03	-2.900005136139925058e-03	-1.825544285615375443e-03	-3.065089425433055112e-03	-3.235460159451343954e-03	140.084	299.079	159.719	147.628	81.6832	50.0475	86.5439	91.5602
-4.722777448654976069e-03	-5.031174135500316065e-03	-5.367003077251821658e-03	-4.291276824879431372e-03	-3.135285880739498501e-03	-3.288712508010863903e-03	-3.054976607476516184e-03	-2.806479989156188126e-03	135.352	144.432	154.32	122.647	88.6107	93.1281	86.2461	78.9296
1.472209768611694837e-03	-5.273222602875332274e-03	-5.263678349024725721e-03	-5.752525710355182315e-03	-3.014594192060143611e-03	-3.008111450393381823e-03	-3.014025129648427014e-03	-2.890972232033113543e-03	-39.6441	151.559	151.278	165.671	85.0571	84.8663	85.0404	81.4173
-1.899485713177715036e-03	-5.239721951302924591e-03	-4.827317682156910192e-03	-5.879041145638754309e-03	-2.190202351667246139e-03	-2.665863110493364978e-03	-3.198068731115424803e-03	-2.679464172605454560e-03	52.2246	150.572	138.43	169.396	60.7842	74.7893	90.4593	75.1898
-5.283882931550941582e-03	-1.033534930620858341e-02	-5.068652533731167649e-03	-4.825287722218580232e-03	-3.012493750414156797e-03	-2.754661733688230224e-03	-2.020440514824364646e-03	-2.674474120103630202e-03	151.873	300.605	145.536	138.37	84.9953	77.4038	55.7859	75.0429
-4.968690340185833929e-03	-5.002458769906497488e-03	-5.096360365348500884e-03	-5.781675054068330551e-03	-2.559318098025628076e-03	-2.813205824504220152e-03	-2.844936595333863970e-03	-3.168445648134328527e-03	142.592	143.587	146.351	166.529	71.6523	79.1276	80.0618	89.587
-5.302561438546652024e-03	-5.028558526493741646e-03	1.381404015540101679e-03	-5.408530963488786952e-03	-1.842628768516543607e-03	-2.783607893156212626e-03	-2.925133371558020796e-03	-3.261928280999921558e-03	152.423	144.355	-36.9705	155.543	50.5505	78.2561	82.4231	92.3395
-4.754775470328129021e-03	-4.735126984730247957e-03	-5.845594901869992713e-03	-5.451419865547204972e-03	-3.001375879332472425e-03	-2.407724157735451412e-03	-2.756221161399861896e-03	-2.157533690185365997e-03	136.294	135.715	168.411	156.806	84.6679	67.1888	77.4498	59.8224
-9.548621039940845094e-04	-1.266528063568142124e-03	-5.382134454608345983e-03	-5.356953117056361367e-03	-2.187192430555857589e-03	-2.798705734378786805e-03	-2.585118653427184287e-03	-2.731647562886842413e-03	24.4116	33.5881	154.766	154.024	60.6956	78.7007	72.4119	76.7262
-4.869099870910724610e-03	-5.193265252663914824e-03	-5.059736432223078950e-03	-4.938989533015014470e-03	-3.404772283118450479e-03	-2.995721531837985778e-03	-2.429048600269810912e-03	-2.892025434262052858e-03	139.66	149.205	145.273	141.718	96.5453	84.5015	67.8167	81.4483
-1.188170891191148550e-03	-5.123301330872332381e-03	-4.605112844130253291e-03	-5.017443726742168084e-03	-2.997271662448479021e-03	-3.606319676472386979e-03	-2.201930682378179082e-03	-2.930869318890264030e-03	31.281	147.145	131.887	144.028	84.5471	102.48	61.1296	82.592
-4.789723742825267513e-03	-4.979064446842115452e-03	-5.376927017838990797e-03	-4.759096607850039386e-03	-1.782431975730083829e-02	1.122253216034525478e-03	-1.218196895349729419e-03	-2.928454243493423814e-03	137.323	142.898	154.612	136.421	521.106	-29.3402	32.1651	82.5209
-5.098319387359899826e-03	-4.991574759023066112e-03	-5.158914046265298571e-03	-4.658663152623168831e-03	-2.792643307818601806e-03	-3.012624469109865741e-03	-4.396769236576236056e-03	-2.608359106466283037e-03	146.409	143.266	148.193	133.464	78.5222	84.9991	125.753	73.0962
-5.067370761880797027e-03	1.068995710533545297e-03	-5.029033010122023473e-03	-5.123977697870096826e-03	-3.089169817007487821e-03	-2.376768148637662531e-03	-2.824479040079988339e-03	-3.059418747638688752e-03	145.498	-27.7721	144.369	147.165	87.2529	66.2774	79.4595	86.3769
-5.028214543737658665e-03	-5.244776736836987731e-03	-4.939633519369373595e-03	-6.534990769299690860e-03	-2.807165713159227773e-03	-2.480668378483321616e-03	-2.673019577459613116e-03	-2.707324316806703803e-03	144.345	150.721	141.737	188.71	78.9497	69.3366	75	76.0101
-5.078564734439825618e-03	-5.555426663181121591e-03	-5.146177399123498183e-03	-7.644342845985092026e-03	-2.818180102313946802e-03	-2.812981561068510217e-03	-2.790120728972548658e-03	-2.516804153432456066e-03	145.827	159.868	147.818	221.373	79.274	79.121	78.4479	70.4005
-5.209785521259071260e-03	-4.673117435797288083e-03	-5.611317709368394968e-03	-4.246434418874392956e-03	-2.586040260726518453e-03	-2.966569102661077619e-03	-2.913361768599474592e-03	-3.197290196071037646e-03	149.691	133.89	161.513	121.327	72.4391	83.6431	82.0765	90.4363
-4.702346486047252402e-03	-4.631959731383502102e-03	-5.370941318731691817e-03	-5.123135389123557176e-03	-2.766565245856833499e-03	-3.048262972220018401e-03	-2.421735410932318068e-03	-3.088678034781060927e-03	134.75	132.678	154.436	147.14	77.7543	86.0485	67.6014	87.2384
-5.089052968295388474e-03	-4.969393596171127990e-03	-4.818629959936027857e-03	-5.321238374707983228e-03	-3.214778690274684367e-03	-2.869034787712859257e-03	-1.758213332279036541e-03	-2.911915476024676003e-03	146.136	142.613	138.174	152.973	90.9513	80.7714	48.065	82.0339
1.074852699846879723e-03	-4.743997003051070478e-03	-4.997239890571008106e-03	-4.984864393440969349e-03	-3.215523287959263284e-03	-3.162678658839550988e-03	-2.554653346371356121e-03	1.201346876585233491e-03	-27.9446	135.977	143.433	143.069	90.9732	89.4172	71.5149	-31.669
-5.371365691877120173e-03	-5.040153828412771014e-03	-5.838576682356738656e-03	-5.112359997736713908e-03	-2.882003753985381243e-03	-2.816347879745470777e-03	-3.195989516119334978e-03	-2.683481517276797932e-03	154.448	144.696	168.205	146.822	81.1532	79.2201	90.398	75.3081
-5.026821371452820653e-03	-5.167921691718412383e-03	-5.821970866047033663e-03	-5.221440256443361273e-03	-2.341817829355536014e-03	-2.509043395493137669e-03	-3.099276255612356569e-03	-3.144257633920892903e-03	144.304	148.458	167.716	150.034	65.2483	70.172	87.5505	88.8749
-5.386712274147539836e-03	-5.100249598197474470e-03	-5.024202354584757571e-03	-5.061114719348007614e-03	-2.411266338588107655e-03	-8.953229222020757730e-03	-1.186233228799944131e-03	-2.773074605798629515e-03	154.9	146.466	144.227	145.314	67.2931	259.911	31.224	77.946
-4.799850491968593071e-03	1.578492554380479156e-03	-5.970417666374199309e-03	-4.892182418020364978e-03	-2.919424241430761124e-03	-2.838949949542832717e-03	-6.135855391457644033e-03	-2.977530822474111320e-03	137.621	-42.7734	172.087	140.34	82.255	79.8856	176.958	83.9659
-1.040954142292169725e-02	-5.269883696440766548e-03	-4.926359843569537954e-03	-4.929939940096629385e-03	-2.608936629160562692e-03	-1.823017979204845374e-03	-1.816751550365155923e-03	-3.124297665527171839e-03	302.789	151.461	141.346	141.451	73.1132	49.9731	49.7886	88.2872
-4.340324096049029412e-03	-4.773914033110480265e-03	-5.444621479337181241e-03	-4.607212187168637646e-03	-2.334143197638875213e-03	-1.863331585613427080e-03	-2.807254394294085575e-03	-2.933693355086025058e-03	124.091	136.857	156.605	131.949	65.0224	51.1601	78.9524	82.6751
-4.392502627925259050e-03	-5.546144572766006746e-03	-4.626832106383436775e-03	-5.407078288801272017e-03	-2.489677810293122132e-03	3.043920173505622936e-03	-3.278832729582467978e-03	-3.240083270882476978e-03	125.627	159.595	132.527	155.5	69.6018	-85.9206	92.8372	91.6963
-4.945227540229553756e-03	-4.879886403751195617e-03	-4.908372299351211610e-03	-5.680207020881174011e-03	-2.939686176341038074e-03	-2.575810020481018783e-03	-3.365374397357022256e-03	-2.397727105257825130e-03	141.902	139.978	140.816	163.542	82.8516	72.1378	95.3853	66.8945
-4.689428840244207371e-03	-4.788113404567138562e-03	-5.912527051636013928e-03	-2.543153972646066806e-03	-1.425270391155229266e-03	-2.859583552401681866e-03	-1.594579304331168604e-03	-2.992539364910538641e-03	134.37	137.276	170.382	71.1763	38.2621	80.4931	43.2471	84.4078
-4.859267385273182728e-03	-5.133781329880205205e-03	-4.882589741195307066e-03	-5.342679291008316754e-03	-3.450162985601104310e-03	-2.702083710433812128e-03	-1.279625917441579467e-03	-2.742594133387398891e-03	139.371	147.453	140.057	153.604	97.8818	75.8558	33.9738	77.0485
-4.763537232103300101e-03	-5.280082361333807671e-03	-5.805452233936068442e-03	-5.206506430114578136e-03	-2.440744838592897280e-03	-2.715307878417659929e-03	-1.497417925071527212e-03	-3.344276529192291743e-03	136.552	151.761	167.229	149.594	68.1611	76.2451	40.3863	94.7641
2.167074888357585580e-03	-5.551652326754524282e-03	-5.589371477573904998e-03	-5.279543267738849577e-03	1.936964669159831499e-03	-1.301198648339940266e-03	-2.649168406495046747e-03	-3.970482554157047511e-03	-60.1033	159.757	160.867	151.745	-53.3281	34.609	74.2978	113.202
-4.845339870731284540e-03	-5.453845997657262058e-03	-5.928399593646574602e-03	-4.991616118282909444e-03	-2.949983045391266472e-03	-3.223865262722980327e-03	-2.656014722689005805e-03	-3.167174782863416485e-03	138.961	156.877	170.849	143.267	83.1548	91.2188	74.4993	89.5496
-5.156276945674250281e-03	-5.492553447058894089e-03	-5.065280527065522433e-03	-4.747337856507940004e-03	-2.881361191038973955e-03	-2.693908474728734688e-03	-2.622651890937874406e-03	-3.421717741537374808e-03	148.116	158.017	145.436	136.075	81.1343	75.6151	73.517	97.0442
-5.001818654320478764e-03	-5.160053347122387640e-03	-5.129440223986384863e-03	-5.493312581845324720e-03	-2.785931164667551467e-03	-2.800474339555256587e-03	-1.482329301205169642e-03	-3.160074531604988458e-03	143.568	148.227	147.325	158.039	78.3245	78.7527	39.9421	89.3406
-5.017928438369421984e-03	-5.202168867087453123e-03	-1.939146482957732065e-02	-4.879683597292064010e-03	-2.638823037663182245e-03	-3.040082739385069604e-03	-3.418840386764550755e-03	-3.155709944416422701e-03	144.042	149.467	567.248	139.972	73.9932	85.8076	96.9595	89.2121
-1.361071364970296979e-03	-5.100704771349735128e-03	-5.133693209564068292e-03	-4.951820908344666851e-03	-3.446579828426909933e-03	-2.463942554710917172e-03	1.034912627535613996e-03	-2.876190919980249356e-03	36.3718	146.479	147.451	142.096	97.7763	68.8441	-26.7686	80.9821
-1.145254778371537427e-03	-4.806132888155304796e-03	-5.070460407953216071e-03	-5.247352656815610847e-03	-2.886961925940981395e-03	-2.847299191072801428e-03	-2.365028165363599472e-03	-2.710877704894100113e-03	30.0174	137.806	145.589	150.797	81.2992	80.1314	65.9317	76.1147
-5.412609648574699672e-03	-5.031438780490941898e-03	-5.520564409325827947e-03	-4.500158604758604936e-03	-3.312544883624451986e-03	-2.899545151418715140e-03	-3.493077330429760190e-03	-3.112248036379293425e-03	155.663	144.44	158.841	128.797	93.8298	81.6697	99.1453	87.9324
-5.089187954258218675e-03	-4.901067793599982007e-03	-5.261948943231177858e-03	-4.381167336943615417e-03	-3.201406066722559726e-03	-3.445591179590297513e-03	-2.995533077258739647e-03	-2.811839256542790488e-03	146.14	140.601	151.227	125.294	90.5575	97.7472	84.4959	79.0873
1.133503644733969019e-03	-5.246762606502555076e-03	-5.767541065416480553e-03	-4.760240465909309181e-03	-3.292421966108763972e-03	-2.968874680587489830e-03	-3.098817521978222168e-03	-3.473576202972673745e-03	-29.6715	150.78	166.113	136.455	93.2373	83.711	87.537	98.5711
-4.647862095684841127e-03	-4.918366664801189329e-03	-5.049937687897974696e-03	-4.675313857566812219e-03	-2.913289761617474279e-03	-3.025216332668259102e-03	-3.317773230128564631e-03	-3.246591780317126513e-03	133.146	141.111	144.985	133.954	82.0744	85.3699	93.9838	91.8879
-4.709115513733356899e-03	-4.671752608888663817e-03	-5.255008764704137934e-03	-5.624999134223992482e-03	-5.541569950649056532e-03	-2.865292053982181758e-03	-3.059352579508224385e-03	-1.188431404912199249e-03	134.95	133.85	151.023	161.916	159.46	80.6612	86.375	31.2887
1.218808075699760523e-03	-5.293746768968304178e-03	-4.450449319673531121e-03	-4.986117333970288903e-03	-3.132411891831109706e-03	-3.127976612125609943e-03	-2.695011277708715593e-03	-3.209188863014256383e-03	-32.1831	152.163	127.334	143.105	88.5261	88.3955	75.6475	90.7867
-5.231219443808941480e-03	-5.123911535808064674e-03	-4.655903900284016038e-03	-4.831051100685687487e-03	-3.268091279020239083e-03	-3.080308403356144843e-03	-2.973620110309033778e-03	-2.924791736836089475e-03	150.322	147.163	133.383	138.54	92.521	86.992	83.8507	82.4131
-5.502816363339196187e-03	-3.829408572092104016e-03	-5.553066784350698705e-03	-5.108500262089775423e-03	-2.934233747698815689e-03	-3.006859756266304102e-03	-2.730196571941572066e-03	-2.905808071162121076e-03	158.319	109.048	159.798	146.709	82.6911	84.8294	76.6835	81.8541
-4.951201948012391371e-03	-5.417552784598371474e-03	-4.521511549754424902e-03	-5.353105959982364798e-03	-3.259207110594008854e-03	-3.289280298559765347e-03	-3.293712772899918834e-03	-3.156436183000930693e-03	142.077	155.808	129.426	153.911	92.2594	93.1448	93.2753	89.2334
-5.587990370776684673e-03	-5.292890467139249773e-03	-5.104290022668806111e-03	-5.533169821553061800e-03	-3.014476203507882729e-03	-2.814440980014054801e-03	1.413382331313258432e-03	-3.197798999981641289e-03	160.827	152.138	146.585	159.213	85.0537	79.164	-37.912	90.4513
1.012454117679366557e-03	-4.901924307244342159e-03	-5.548313866144507708e-03	-4.807979434600105455e-03	-2.795767056744255779e-03	-3.031247584311696185e-03	-2.727808476628708692e-03	-3.296126354162319614e-03	-26.1073	140.627	159.658	137.86	78.6141	85.5475	76.6132	93.3464
-5.092642972154837189e-03	-4.700481319155517396e-03	-4.531589506963570879e-03	-5.284251023419402928e-03	-2.571267736035577883e-03	-3.104673703984470179e-03	-2.436612501938171041e-03	-2.956597919543983103e-03	146.242	134.695	129.723	151.884	72.0041	87.7094	68.0394	83.3495
-5.119973854733390721e-03	-5.330416180829922364e-03	-5.846952204191986115e-03	-5.233216766099744142e-03	-2.883856581096792826e-03	-2.629092671240167156e-03	-2.997816051633600109e-03	-2.520601589611662363e-03	147.047	153.243	168.451	150.381	81.2078	73.7067	84.5631	70.5123
-5.006180637862239421e-03	-4.935406762631271323e-03	-5.612122169071176100e-03	-5.470791336308424707e-03	-2.202081073234588796e-03	-2.970994646314016434e-03	-2.833571574910689374e-03	-2.466967715441249678e-03	143.696	141.612	161.537	157.376	61.134	83.7734	79.7272	68.9332
1.130984365319999321e-03	-5.519135946626633517e-03	-5.120747786663717820e-03	1.686744088955857875e-03	-2.783018011603312445e-03	-2.859404944799747404e-03	-2.793830101781064664e-03	2.211377963702597371e-03	-29.5973	158.799	147.069	-45.9607	78.2388	80.4878	78.5571	-61.4077
-5.105561908479721786e-03	-5.845423473568072542e-03	-4.570477212124095939e-03	-5.254236766137634039e-03	-2.674500623531668366e-03	-2.671527066215360381e-03	-3.484579511017681965e-03	-2.427984498062083114e-03	146.622	168.406	130.868	151	75.0436	74.9561	98.8951	67.7854
-1.071766618910981314e-03	-4.832154536399548006e-03	-4.646260891501346850e-03	-4.966179759284833177e-03	-3.193037295932133531e-03	-3.781094822488451513e-03	-2.545748546479259435e-03	-2.099513975276528274e-03	27.8537	138.572	133.099	142.518	90.3111	107.626	71.2527	58.1141
-2.414810751068922207e-03	2.409220757503008348e-03	-5.155974012574500269e-03	-5.173272552071258093e-03	-2.561215874333295801e-03	-2.547982247644220086e-03	-2.708192229567557997e-03	-3.170696478628031931e-03	67.3975	-67.2329	148.107	148.616	71.7081	71.3185	76.0356	89.6533
-5.398533650244066555e-03	-5.052020373950560569e-03	-4.843569205206619752e-03	-1.830308575437770459e-03	-3.238437578801941531e-03	-3.311161105766905182e-03	-3.246067659481334609e-03	-3.098059017992287143e-03	155.248	145.046	138.908	50.1878	91.6478	93.7891	91.8725	87.5146
-5.079015804608416444e-03	-4.624268299429364071e-03	-6.048693285501746328e-03	-5.184160021690617341e-03	-2.209730281923741324e-03	-2.596094825756498949e-03	-2.754463460218014702e-03	-2.769394596387103440e-03	145.841	132.451	174.391	148.937	61.3592	72.7351	77.398	77.8376
1.094634358906503620e-03	-5.535380268749876854e-03	-5.382519769423984267e-03	-4.487238946188775064e-03	-2.440381648562566647e-03	-2.818856348630569518e-03	-3.052217759883374404e-03	-3.317563422664671861e-03	-28.527	159.278	154.777	128.417	68.1504	79.294	86.1649	93.9776
-4.753082112096303213e-03	-4.707103119815625111e-03	-4.788668888046462152e-03	-4.811459441816339291e-03	-3.149923981745682798e-03	-2.761547840288806465e-03	-2.639841976769757501e-03	-3.545552375742576801e-03	136.244	134.89	137.292	137.963	89.0417	77.6066	74.0232	100.69
-4.829597436894195010e-03	-5.038973964253134347e-03	-5.466245670803385713e-03	-5.347158820264600460e-03	-3.257601072905581905e-03	-2.904348824122475730e-03	-2.697470389692913778e-03	1.846874146848439093e-03	138.497	144.662	157.242	153.736	92.2121	81.8111	75.7199	-50.6755
-1.121859969978379525e-03	-5.048949449869524070e-03	-5.612336825925621185e-03	-4.627579739420071767e-03	-3.113403453761938010e-03	-3.141756150799994343e-03	-3.059336111706017439e-03	-2.976731237577532121e-03	29.3286	144.955	161.543	132.549	87.9664	88.8012	86.3745	83.9423
-5.365074813677878605e-03	-5.591866237589541815e-03	-5.307709975592150332e-03	-4.881302767132652230e-03	-2.962644141734708126e-03	-2.712971617392252992e-03	-2.677309326804187557e-03	1.198501792881375826e-03	154.263	160.941	152.574	140.019	83.5276	76.1763	75.1263	-31.5852
-4.977705919458515205e-03	-5.145899394049506352e-03	-4.571773025065057998e-03	-4.971765559147594063e-03	-2.478828809774289051e-03	-2.972019282291740987e-03	-2.795141304832998806e-03	-3.131045853278934324e-03	142.858	147.81	130.906	142.683	69.2824	83.8036	78.5957	88.4859
-4.454844395401794978e-03	-5.212564918726128420e-03	-4.880766565007170314e-03	-4.632258776725560814e-03	-3.691553653700293310e-03	-2.861663114893977112e-03	-3.152284916262989949e-03	-2.564947821517528630e-03	127.463	149.773	140.004	132.687	104.989	80.5543	89.1112	71.818
-4.952621318998724070e-03	-5.426956278688083168e-03	-6.375915014131434966e-03	-4.968171002022309796e-03	1.077204947425164589e-03	-5.865150063263270021e-03	-1.242329668646427205e-03	2.143240555166956059e-03	142.119	156.085	184.026	142.577	-28.0138	168.987	32.8757	-59.4015
-5.042543324360156815e-03	-4.968391687369430425e-03	-5.857771953777255423e-03	-5.126680859590791554e-03	-2.911431667532076838e-03	-2.995422729847312549e-03	-2.944463990171265755e-03	1.291796629515196918e-03	144.767	142.584	168.77	147.244	82.0197	84.4927	82.9923	-34.3321
-5.123319164098988181e-03	-5.012521667881550229e-03	-5.564780920597422152e-03	-5.038961185837294993e-03	-2.942150518954023564e-03	-3.444075010577217055e-03	-3.174418824253697011e-03	-2.873117405197380975e-03	147.145	143.883	160.143	144.661	82.9242	97.7025	89.7629	80.8916
-4.606927864180622272e-03	-5.431086494076736021e-03	-5.426457302763292717e-03	-4.879021162217436411e-03	-2.924444301608255734e-03	-2.821478375581274942e-03	-2.685665129025063911e-03	-2.663213752010229907e-03	131.941	156.207	156.071	139.952	82.4028	79.3712	75.3724	74.7113
1.438021813016459108e-03	-5.028361734499122403e-03	-5.486198924516895621e-03	-5.086213552823043438e-03	-2.796706552131560455e-03	-2.807352730026871357e-03	1.035803479843152262e-03	-2.770725250063621643e-03	-38.6375	144.349	157.83	146.053	78.6418	78.9552	-26.7948	77.8768
-4.940036253587805348e-03	-4.972496641327628884e-03	-4.972702240333969591e-03	-5.093780170353178621e-03	-2.948374863906947415e-03	-3.119111485364521076e-03	-3.013763886970725198e-03	-3.200644877733857703e-03	141.749	142.704	142.71	146.275	83.1074	88.1345	85.0327	90.5351
-4.567903612598847411e-03	-5.325060026216802550e-03	-5.151628681189443504e-03	-5.493446518811755629e-03	-3.152109914848500501e-03	-2.983042511557152093e-03	-3.020066504639091435e-03	-2.880945357552013378e-03	130.792	153.085	147.979	158.043	89.1061	84.1282	85.2183	81.1221
1.114010451588585016e-03	-5.238309718916336205e-03	-5.338426489069967099e-03	-5.170722795752565396e-03	-1.578558008624587027e-03	-3.268979812693607271e-03	1.098113299538505498e-03	-2.499556126627432064e-03	-29.0975	150.531	153.479	148.541	42.7754	92.5471	-28.6294	69.8927
-5.368796304684216557e-03	-4.987632770463402802e-03	-5.102939457304023554e-03	-5.007779353705377884e-03	-2.827180501207775688e-03	-2.750569540245979480e-03	-3.251600903964943588e-03	-2.545599215447180447e-03	154.373	143.15	146.545	143.743	79.539	77.2834	92.0354	71.2483
-4.982028750853443114e-03	-5.283385953881418115e-03	-4.903998711521874096e-03	-5.600265668826122194e-03	-2.677920145909554270e-03	-3.368541524258835632e-03	-3.213184935877430246e-03	-2.918931150244026464e-03	142.985	151.858	140.688	161.188	75.1443	95.4786	90.9043	82.2405
-4.687589843067679722e-03	-5.023545964953279527e-03	-1.041605985805857913e-02	-5.470304484141373311e-03	-2.821177878591523119e-03	-3.220601712145693130e-03	-2.790818274276158240e-03	-3.135800525260873210e-03	134.316	144.207	302.981	157.362	79.3623	91.1227	78.4684	88.6259
-5.161096401254608966e-03	-4.745433267058467644e-03	-5.838926255555078326e-03	-5.822938345856071805e-03	-2.708128449429916210e-03	-3.643803401639705147e-03	-2.811116464297960978e-03	-2.491313419139254762e-03	148.257	136.019	168.215	167.744	76.0337	103.583	79.0661	69.65
-5.089907409011226215e-03	-5.062127657706682986e-03	-5.473931026572763543e-03	-5.260085565437762865e-03	-2.616682129575690404e-03	-3.381275598816291250e-03	-1.550022127212247972e-03	-3.413984284259249068e-03	146.161	145.343	157.468	151.172	73.3413	95.8535	41.9352	96.8165
-1.326507743805132927e-03	-5.066255608702124706e-03	-5.356506650728017072e-03	-5.462114129002992001e-03	-2.631868123154504704e-03	-2.635303516737843351e-03	-2.055775860068371694e-03	-2.707002837911787283e-03	35.3541	145.465	154.011	157.12	73.7884	73.8895	56.8263	76.0006
-5.233957770237889981e-03	-4.276980564108022985e-03	-1.842165026480442613e-02	-4.730159002366303607e-03	-3.163680467804015021e-03	-2.978394797291457341e-03	-2.903563225832746664e-03	-3.323814049185530670e-03	150.403	122.226	538.693	135.569	89.4467	83.9913	81.788	94.1616
-5.112995602659282240e-03	-5.577887772139724677e-03	-5.661635943396314125e-03	1.217290661348708431e-03	-2.497371273627469173e-03	-2.954064211849578847e-03	-2.512082875730317372e-03	-2.966776190365475515e-03	146.841	160.529	162.995	-32.1384	69.8283	83.2749	70.2615	83.6492
-4.820772058008720301e-03	-5.441260686379440978e-03	-5.188711003497852546e-03	-5.117571013500238700e-03	-2.603608806743559854e-03	-1.437760225734275839e-03	-3.008924023897272676e-03	-3.030621487143201048e-03	138.237	156.506	149.071	146.976	72.9563	38.6298	84.8902	85.529
-1.253939350463039804e-03	-5.086897036463190053e-03	-5.105544619094405136e-03	-4.760452185425510969e-03	-3.241350726343541350e-03	-3.186939093257264936e-03	-2.733412496516742386e-03	-3.181345421814847727e-03	33.2175	146.073	146.622	136.461	91.7336	90.1316	76.7782	89.9669
-5.516450576181261556e-03	-1.906458373930009550e-03	-5.262485483440416077e-03	-5.722715810453108884e-03	-2.456004437314206028e-03	-3.122888445005923917e-03	-2.699307066931475301e-03	-2.588360043116384648e-03	158.72	52.4299	151.243	164.793	68.6104	88.2457	75.774	72.5074
-5.180582429517738632e-03	-5.458055771736637120e-03	-5.240595748335501874e-03	-5.127702938811610524e-03	-3.141996851706382703e-03	-3.134553627506987770e-03	-2.839827609374652798e-03	-2.858192089588658825e-03	148.831	157.001	150.598	147.274	88.8083	88.5892	79.9114	80.4521
1.815167053650688402e-03	-1.156568838978349863e-03	-5.503828942720909688e-03	-4.957466325957879394e-03	-2.500497982567806161e-03	-3.081338562095358412e-03	-2.592199828751488334e-03	-2.773464614234251793e-03	-49.7419	30.3506	158.349	142.262	69.9204	87.0223	72.6204	77.9575
-5.120503809577581396e-03	-4.635891791019156917e-03	-4.770054922710834089e-03	-4.725123281785363616e-03	-2.836007549652352477e-03	-3.260397131313434466e-03	-1.588766773576360657e-03	1.237927694498555881e-03	147.062	132.794	136.744	135.421	79.7989	92.2944	43.0759	-32.7461
-1.078055221337802976e-03	-4.903548843256753248e-03	-5.043236602328866891e-03	-5.024843649663339809e-03	-2.707417513598019739e-03	-2.692929971551171701e-03	-2.547648351180553834e-03	-3.051620249832553197e-03	28.0389	140.674	144.787	144.246	76.0128	75.5863	71.3087	86.1473
-4.824864096595540483e-03	-5.151596318819876355e-03	-4.865226562718086810e-03	-5.076875086387209676e-03	-3.097993930316280016e-03	-2.997940258633454650e-03	-2.872164928132210377e-03	-2.638304995216889538e-03	138.358	147.978	139.546	145.778	87.5127	84.5668	80.8635	73.9779
-4.845919665538715899e-03	-5.558191289953758572e-03	-4.696345531255689820e-03	-5.754677530418738154e-03	-2.252855708299576331e-03	-3.176732105428250585e-03	-2.703176526569180029e-03	-2.906561533194436300e-03	138.978	159.949	134.574	165.734	62.629	89.831	75.8879	81.8763
-5.512738268623111268e-03	-5.269787859074367802e-03	-4.576449158028914402e-03	-4.908835586775306577e-03	-2.946855306202478698e-03	-5.969777878191164650e-03	-3.052576154449016498e-03	-2.574681850275891901e-03	158.611	151.458	131.043	140.83	83.0627	172.068	86.1755	72.1046
-5.076720488638586035e-03	-5.665524283610044211e-03	-4.809087439754181938e-03	-5.370543109342174395e-03	-1.883835488960802773e-03	-2.896384719430203022e-03	-2.586301077776303678e-03	-2.684602577328766299e-03	145.773	163.11	137.893	154.424	51.7638	81.5767	72.4467	75.3411
-4.724827572061215258e-03	-5.006888856821461141e-03	-4.183473169820091202e-03	-5.235150862155934365e-03	-2.985688066749113412e-03	-2.695310184630477814e-03	-2.040377243088031377e-03	-2.974385947800379810e-03	135.412	143.717	119.473	150.438	84.206	75.6563	56.3729	83.8733
-5.065393132243569893e-03	-5.287661271500104440e-03	-5.220750000444088039e-03	-5.352031579062682502e-03	-2.739533014006303221e-03	-2.621036327934378636e-03	-1.174858561924749332e-03	-2.578642021929365789e-03	145.44	151.984	150.014	153.879	76.9584	73.4695	30.8891	72.2212
-4.819566931346054052e-03	-5.003837778716728815e-03	-3.142259325910100667e-03	-4.726400519939688918e-03	-3.007653904281350210e-03	2.154549396400334826e-03	-3.208567100652012175e-03	-1.814608108093969862e-03	138.202	143.627	88.816	135.459	84.8528	-59.7345	90.7684	49.7255
1.267643497651932839e-03	-5.551141111196313330e-03	-5.195770425673702612e-03	-1.722457863301330534e-03	-2.596488285168521704e-03	-2.843620366338552637e-03	-4.036132965339257750e-03	-2.512122857759974473e-03	-33.621	159.742	149.278	47.0123	72.7467	80.0231	115.135	70.2627
-5.680746840122670623e-03	-9.602022281720475061e-03	-5.442787886479000595e-03	1.404754314702089070e-03	-2.246637480362628694e-03	-1.514550928200477341e-03	-2.695113250073056296e-03	-2.658022882913585461e-03	163.558	279.013	156.551	-37.658	62.4459	40.8908	75.6505	74.5585
1.164549726928211168e-03	-4.936488249374103125e-03	-5.696460109669212492e-03	-4.852648560202534739e-03	-2.718704072563790219e-03	-2.676417546180141858e-03	-2.650300993217628766e-03	-1.690655441022099158e-03	-30.5856	141.644	164.02	139.176	76.3451	75.1001	74.3311	46.0759
-5.667018339896655321e-03	-5.413805013813738180e-03	-4.278918470281051559e-03	-5.408312684862344108e-03	-3.435922426268275126e-03	-2.875661958248644338e-03	9.957497601089711908e-04	1.156533249875298141e-03	163.154	155.698	122.283	155.536	97.4625	80.9665	-25.6155	-30.3495
-5.184243543413243928e-03	-2.833324029293990756e-02	-4.993404396876684193e-03	-5.107283658820274165e-03	-2.775621122667417708e-03	-2.779199616754472572e-03	-2.818581569498823658e-03	-2.898249592765976372e-03	148.939	830.524	143.32	146.673	78.021	78.1263	79.2859	81.6316
-5.105167586106438421e-03	1.966248379700657502e-03	-4.924056253159405337e-03	-4.968586801874161352e-03	-2.673337034647350115e-03	-2.802811653530932166e-03	-5.097884841789300167e-03	-2.846860959814140161e-03	146.611	-54.1903	141.278	142.589	75.0094	78.8215	146.396	80.1185
-4.993843235172232796e-03	-5.517478810826567485e-03	-3.967059253589366730e-03	-4.947622297667791935e-03	-5.284326465701614205e-03	-2.851411456708512031e-03	-3.276874299194331135e-03	-3.466488850763213558e-03	143.333	158.751	113.101	141.972	151.886	80.2525	92.7796	98.3625
-5.123318173897370431e-03	-5.603818969704226632e-03	-5.359014724544796174e-03	-5.129596518864436815e-03	-2.095552225578476997e-03	-2.660517936215194175e-03	-3.143794937172737954e-03	-2.581543531218275910e-03	147.145	161.293	154.085	147.33	57.9974	74.6319	88.8612	72.3067
-4.636540194353766346e-03	-4.647980190524365722e-03	-4.488807823296760667e-03	-5.191250176150165319e-03	-3.345041821538137419e-03	-3.109168689610502211e-03	-3.125964836885018489e-03	-2.977408080687846993e-03	132.813	133.15	128.463	149.145	94.7866	87.8417	88.3363	83.9623
-5.036187318258042445e-03	-5.288114854911837512e-03	-4.782685757575066109e-03	-5.349802416205679152e-03	-2.972091945136231053e-03	1.307739386040406493e-03	-2.895885712515309292e-03	-2.877721637605941754e-03	144.58	151.997	137.116	153.814	83.8057	-34.8015	81.562	81.0271
-4.547960688991384975e-03	-5.236024127001364867e-03	-5.605323327173170229e-03	-4.871623008306842466e-03	-2.778585347073527553e-03	-2.824615724178454988e-03	-2.044334192771885342e-03	-3.147804043536931579e-03	130.205	150.464	161.337	139.734	78.1082	79.4635	56.4894	88.9793
1.248202146854102568e-03	-5.190559889059752872e-03	-5.106048502582428983e-03	-5.433167213404903155e-03	-2.398297927229773620e-03	-3.089917216681020533e-03	-2.612288586177061254e-03	-4.301956893632346082e-03	-33.0486	149.125	146.637	156.268	66.9113	87.2749	73.2119	122.961
-4.648567166938236822e-03	-5.554630236138510292e-03	-5.677264778010907877e-03	-5.514205382516735622e-03	-2.878737106224868881e-03	-2.848028584562392260e-03	-1.936400393346717841e-03	1.132427979486958424e-03	133.167	159.844	163.455	158.654	81.057	80.1529	53.3115	-29.6398
-4.998511300229379305e-03	-5.321137859068534280e-03	-4.553587541292306549e-03	-4.653517757142463553e-03	-3.177380153628643275e-03	-3.209783126948773015e-03	-2.839255577385083919e-03	-2.693760827136924395e-03	143.47	152.97	130.37	133.313	89.8501	90.8042	79.8946	75.6107
-5.156432491980090203e-03	-5.001887985345022589e-03	-4.881658023647684162e-03	-5.164679400975765756e-03	-2.748014783913463668e-03	-3.130351260457010093e-03	-3.008807477664928072e-03	2.826367730431406100e-03	148.12	143.57	140.03	148.363	77.2081	88.4654	84.8868	-79.5151
-4.804880062639458813e-03	-4.672746387340019625e-03	-5.089869508563245673e-03	-4.851654965271916600e-03	-1.651606318270281348e-03	-3.068006040889161706e-03	-2.927414567050460117e-03	-2.500300919630081727e-03	137.769	133.879	146.16	139.146	44.9262	86.6298	82.4903	69.9146
-4.814160226053741318e-03	-5.241037866084182276e-03	-4.797889736770104621e-03	-4.965929428113607935e-03	-2.577458229948961094e-02	-6.023366280390356382e-03	-2.812867527952408065e-03	-2.876517931985257508e-03	138.042	150.611	137.563	142.511	755.188	173.646	79.1176	80.9917
-5.123366817667633112e-03	-5.418679670682276239e-03	-5.068796867654513753e-03	-5.041139297346036718e-03	-2.915563278586230395e-03	-2.908141003553585749e-03	-1.755874117647395014e-03	-3.025731842210774465e-03	147.147	155.842	145.54	144.726	82.1413	81.9228	47.9962	85.3851
-4.622648520721412205e-03	-5.487649387012481783e-03	-5.109844395063321137e-03	-4.743719712868446105e-03	-2.995720767763966445e-03	-3.360125879020402304e-03	-2.426321007374985985e-03	-2.882471675194841175e-03	132.404	157.872	146.748	135.968	84.5014	95.2308	67.7364	81.167
-5.219206474885663451e-03	-4.849822508998018374e-03	-4.432077783492789289e-03	-5.446093546930595372e-03	-2.892249179772712724e-03	-2.633513565207075673e-03	-2.626039357908459531e-03	-2.880647828454920619e-03	149.968	139.092	126.793	156.649	81.4549	73.8368	73.6168	81.1133
-4.766702293635165927e-03	-4.984319683567257561e-03	-5.284673572570040140e-03	-5.045577358659557657e-03	-2.462373751619567272e-03	-2.805851310926975404e-03	-3.197838123309064938e-03	-2.844748619387420935e-03	136.645	143.053	151.896	144.856	68.7979	78.911	90.4525	80.0563
1.462541670346711445e-03	-5.148130081757079299e-03	-5.478242562538623676e-03	-5.178426021871856619e-03	-2.221962607606898458e-03	-1.406347543028760479e-03	-3.244718156649354680e-03	-2.909059403979929233e-03	-39.3594	147.876	157.595	148.768	61.7194	37.7049	91.8328	81.9498
-4.672359029786308897e-03	-5.412497283222975943e-03	-5.492896573027733487e-03	-4.532272770845182340e-03	-2.654702871254896023e-03	-2.540323927026005152e-03	-2.811239397090130408e-03	-3.648105495190856647e-03	133.867	155.66	158.027	129.743	74.4607	71.093	79.0697	103.71
-5.047025782770980101e-03	1.421745166871926950e-03	-5.966159086370425961e-03	-5.138756784929848082e-03	-2.551328539724750412e-03	-2.663365610239701656e-03	-2.808305635279832301e-03	-2.759500932291177652e-03	144.899	-38.1583	171.961	147.6	71.417	74.7158	78.9833	77.5463
9.720038785438630223e-04	-5.311871044374313379e-03	-4.462159153205965539e-03	-5.139419476722080320e-03	-3.155640633132470417e-03	-3.377422801232105119e-03	-2.639776561426659431e-03	-2.683689656591002008e-03	-24.9164	152.697	127.678	147.619	89.21	95.74	74.0212	75.3142
-5.405938429056317274e-03	-4.647964636943345378e-03	-5.451326347862852501e-03	-5.088090467617017998e-03	-2.696483075313301989e-03	-2.647641312625522748e-03	-2.815763604603856336e-03	-3.026377652216370121e-03	155.466	133.149	156.803	146.108	75.6909	74.2528	79.2029	85.4041
-5.224571773821155493e-03	-1.958228611245652409e-03	-5.141249334710033640e-03	-5.724125157169338354e-03	-3.159447579964399545e-03	-2.781399039852540042e-03	-3.027921321713160710e-03	-2.967375953228687351e-03	150.126	53.9542	147.673	164.835	89.3221	78.1911	85.4495	83.6669
-5.584056603512166893e-03	-4.865485073198691154e-03	-4.142222644126774579e-03	-5.142151022073517680e-03	-2.833569739329763401e-03	-3.454392534711008683e-03	-2.763302255872405761e-03	-2.583466101460795035e-03	160.711	139.554	118.258	147.7	79.7272	98.0063	77.6583	72.3633
-4.805252422028923401e-03	-1.847112614153980856e-03	-4.454128189301906522e-03	-5.244703015665234599e-03	-2.955550012379546971e-03	-2.745954487193591129e-03	-2.775113835890933786e-03	-3.419097350578049078e-03	137.78	50.6825	127.442	150.719	83.3187	77.1475	78.006	96.9671
-4.995633583575617709e-03	-5.571378989427327490e-03	-5.192770189265393486e-03	-5.096327565055591181e-03	-2.624686863338040153e-03	-3.240702539889050819e-03	-3.501966578409820494e-03	-3.195518405226914146e-03	143.386	160.338	149.19	146.35	73.5769	91.7145	99.407	90.3842
-4.807684769714303148e-03	1.386121113986811450e-03	-5.014934486200013815e-03	-4.881973295504020080e-03	1.261368189029819266e-03	-3.037141060877362759e-03	-1.591428937262536229e-03	-1.022755160465715343e-03	137.852	-37.1094	143.954	140.039	-33.4362	85.721	43.1543	26.4106
-5.054987862770414508e-03	-4.378504561223387284e-03	-5.529128020075314148e-03	-4.881834478603017287e-03	-2.986476319635978337e-03	-2.631733930332464961e-03	-1.177914645972578988e-03	-3.163814913227863158e-03	145.133	125.215	159.094	140.035	84.2293	73.7844	30.9791	89.4507
-4.771980183094709851e-03	-5.439907420921536244e-03	-5.314888763849574989e-03	-5.147707097898492762e-03	-2.882267459866051911e-03	-3.171538834238314935e-03	-2.684619237122589427e-03	-2.918256675572609721e-03	136.801	156.467	152.786	147.863	81.161	89.6781	75.3416	82.2206
1.070212495081512317e-03	-4.756260023605009442e-03	-5.838075548691306661e-03	-5.087861466913983118e-03	-2.897573590944241967e-03	-3.153391105434133826e-03	-2.416356069134817375e-03	-2.859957413560783920e-03	-27.8079	136.338	168.19	146.101	81.6117	89.1438	67.443	80.5041
1.469160732812097199e-03	-4.813362517275433274e-03	-4.972318685434792135e-03	-5.687073539771020370e-03	-2.955706800598891220e-03	-2.950683294764096763e-03	-2.785288893529214507e-03	-2.829957101662602514e-03	-39.5543	138.019	142.699	163.744	83.3233	83.1754	78.3056	79.6208
1.147452685899663432e-03	-4.797312848100758649e-03	-5.218850369601288515e-03	-5.221056621807046785e-03	-2.993095603615853351e-03	-2.824678375649978743e-03	-3.074784207749524292e-03	-2.814878934532823781e-03	-30.0822	137.546	149.958	150.023	84.4241	79.4654	86.8293	79.1768
-5.128956590089154242e-03	-4.940386075118798938e-03	-5.993843909806944627e-03	-6.802747449733728170e-03	-2.433834162739650486e-03	-3.068234915129260543e-03	-1.867839281359661308e-03	-4.142614269783428428e-03	147.311	141.759	172.776	196.593	67.9576	86.6365	51.2928	118.27
-1.396852150725795419e-03	-4.775557889724476972e-03	-4.891392488324551417e-03	-4.882705903164088861e-03	-2.630372837377030308e-03	-3.150524360028775488e-03	-1.826835964052592491e-03	-2.697180692857744679e-03	37.4253	136.906	140.316	140.061	73.7444	89.0594	50.0855	75.7114
-4.870176559480225535e-03	-4.549484470495800646e-03	-4.500298264640966057e-03	-5.704149727513059716e-03	-1.160202343769501342e-02	-2.711243747101238413e-03	-1.401791368832302695e-03	-3.311206950161965732e-03	139.692	130.25	128.801	164.247	337.9	76.1255	37.5708	93.7904
-4.821860143461326881e-03	-1.316666452906147238e-03	-4.840168664750653556e-03	-5.279928525707990733e-03	-2.527426563213312511e-03	-2.886296993980609626e-03	-2.717216430913568879e-03	-3.309379433145948242e-03	138.269	35.0644	138.808	151.756	70.7133	81.2796	76.3013	93.7366
-5.027006136941126503e-03	-5.166756943614066004e-03	-5.130485814793593440e-03	-5.508502756482731681e-03	-2.362277477978216335e-03	-1.159245944120317236e-03	1.238479824127854080e-03	-2.954793030889704252e-03	144.309	148.424	147.356	158.486	65.8507	30.4294	-32.7623	83.2964
-1.731223210417500531e-03	-5.175814168955896084e-03	-4.971280473413175645e-03	-5.138715447125840989e-03	-3.722353911603884253e-03	-3.152611271388753092e-03	-1.462554272613132396e-03	-2.686060944112183494e-03	47.2703	148.691	142.669	147.598	105.896	89.1208	39.3598	75.384
-5.073596491253547051e-03	-5.194240103959664803e-03	-1.141715641864066415e-03	-5.277944279781550917e-03	-3.154662631829099808e-03	-2.962755922230155600e-03	-2.935189470337508898e-03	-2.022764242007962093e-03	145.681	149.233	29.9132	151.698	89.1812	83.5308	82.7192	55.8543
-4.698693973483870218e-03	-4.850849088817160183e-03	-5.111218362336598930e-03	1.545538344235152049e-03	-3.051183012198081367e-03	-2.369440374451609477e-03	-3.000377555564391618e-03	-3.165866172618524328e-03	134.643	139.123	146.789	-41.8032	86.1344	66.0616	84.6386	89.5111
-5.181659989343047508e-03	-5.189053444845311523e-03	-5.103594202375098809e-03	-4.711726375011413698e-03	-2.717696732723127312e-03	-3.099101884906554222e-03	-3.093967164808377433e-03	-3.149420246094882317e-03	148.863	149.081	146.564	135.026	76.3155	87.5453	87.3941	89.0269
-4.725542885740927762e-03	-5.125000099115052318e-03	-4.957611670991636174e-03	-5.707403704411819455e-03	-2.681831085654314342e-03	-3.044499527166793281e-03	-2.728080894997339610e-03	-3.171350735540885875e-03	135.433	147.195	142.266	164.343	75.2595	85.9377	76.6212	89.6726
-1.166106531380969261e-03	-5.087863752199556742e-03	-5.012882309091716386e-03	-5.747706301633688508e-03	-1.848113055260286117e-03	-2.586234825847836052e-03	-5.127747777371242238e-03	-3.220937564593687446e-03	30.6314	146.101	143.894	165.529	50.712	72.4448	147.276	91.1326
-4.929053666440991015e-03	-4.639530340815952933e-03	-1.027918157388791644e-02	-4.906391322278659886e-03	-3.293104397755187117e-03	-2.978668553623101210e-03	-2.001530427203891682e-03	-3.029474838073891851e-03	141.425	132.901	298.951	140.758	93.2574	83.9994	55.2291	85.4953
-5.022398366374208716e-03	-1.206351668861777200e-03	-5.176990025606084331e-03	-5.101315528396718237e-03	-3.061465060477888082e-03	-3.116355339983919830e-03	-2.635356279525057771e-03	-1.346742084352465932e-03	144.174	31.8163	148.725	146.497	86.4372	88.0533	73.8911	35.9499
-4.957449749298806219e-03	-5.518025700432848193e-03	-4.598791757888292565e-03	-5.727686008676238609e-03	-2.701644561230233735e-03	-2.969853800431688107e-03	-3.023324216014275020e-03	-2.128403945045055298e-03	142.261	158.767	131.701	164.94	75.8428	83.7398	85.3142	58.9647
1.401913057982226950e-03	-5.593061908744331387e-03	-4.519410648428374110e-03	-5.123052235451614270e-03	-2.871824040835769479e-03	-3.143612040787162332e-03	-2.800449766988867811e-03	-2.577880882948418648e-03	-37.5743	160.976	129.364	147.137	80.8535	88.8559	78.752	72.1988
-4.907343805081990432e-03	-5.029193728085509796e-03	-5.445391508426017380e-03	-5.114159504580916178e-03	-3.043644943774414385e-03	-5.365769107580892379e-03	-2.910400628707066929e-03	-2.653217323157427282e-03	140.786	144.374	156.628	146.875	85.9125	154.284	81.9893	74.417
-2.785337790305225658e-02	-4.505449327193853520e-03	-5.408631931230937530e-03	-5.385106604433888104e-03	-2.762948759897793007e-03	-2.995719689763584343e-03	1.542136996893072372e-03	-3.194281541618055296e-03	816.395	128.953	155.546	154.853	77.6478	84.5014	-41.703	90.3477
-5.037668018183829796e-03	-5.136416146095504169e-03	-4.930673077834415129e-03	-5.213180692241954281e-03	-1.072840792143797423e-03	-2.529374190308958294e-03	-3.104000760910302636e-03	2.011281565708320646e-03	144.623	147.531	141.473	149.791	27.8853	70.7706	87.6896	-55.5162
-4.891659822906907137e-03	-4.476185276931879051e-03	-4.683464029446900677e-03	-5.242209364815922541e-03	-2.387940242869038537e-03	-2.962266643417496657e-03	1.256873394143476468e-03	-3.131900233675982605e-03	140.324	128.091	134.194	150.646	66.6063	83.5164	-33.3039	88.511
-1.434554229837817392e-03	-4.834185045174793117e-03	-5.422663611793272602e-03	-5.198622081525838996e-03	-2.784860262444857626e-03	-2.810886977945885150e-03	-2.972303394188686391e-03	-2.727877016691222702e-03	38.5354	138.632	155.959	149.362	78.293	79.0593	83.812	76.6152
-4.885260853263217670e-03	-5.433032755815660024e-03	-5.325534622563549148e-03	-5.174017321901182298e-03	-2.389858551097189931e-03	-2.458529512136103153e-03	-3.293475555986683911e-03	-3.649829583990003758e-03	140.136	156.264	153.099	148.638	66.6628	68.6847	93.2684	103.761
-4.718507444263063226e-03	-5.230760092092861212e-03	-5.362833743578530356e-03	2.496538084711705501e-03	-2.424891614418529275e-03	-2.541539454670297717e-03	-1.939062378150138016e-03	-3.009129029413981811e-03	135.226	150.309	154.197	-69.8038	67.6943	71.1288	53.3898	84.8962
-5.259603883356853658e-03	-4.683350679427242085e-03	-5.189215354974061924e-03	-5.292344062451092082e-03	-2.710773962423164690e-03	-3.200369401272682834e-03	1.430437695150584779e-03	-3.099605071524548072e-03	151.158	134.191	149.085	152.122	76.1116	90.527	-38.4142	87.5601
-4.974445129710962539e-03	-5.357109147886977493e-03	-4.158157795385999250e-03	-5.419264043054640607e-03	-2.628111949730915255e-03	-3.363965292460433486e-03	-2.903226104549488928e-03	-3.099340686310130596e-03	142.762	154.029	118.728	155.859	73.6778	95.3438	81.7781	87.5524
-4.594476636320199772e-03	-5.249231153505901602e-03	-4.751167214607082689e-03	-4.647813762107559123e-03	-2.614223656520087147e-03	-2.725001665713701077e-03	-2.666412683211868539e-03	-3.168925647453832255e-03	131.574	150.852	136.188	133.145	73.2689	76.5306	74.8055	89.6012
-5.340673738222674605e-03	-5.225200500228249605e-03	-5.229151196588126445e-03	-5.147557691114440503e-03	-3.075093953455259720e-03	-2.762270967460078025e-03	-1.560624069929616390e-03	-3.119723537732869544e-03	153.545	150.145	150.261	147.859	86.8385	77.6279	42.2473	88.1525
-5.123869968649794569e-03	-1.803935398259037728e-03	-4.940138305741788825e-03	-1.135368298516632518e-03	-2.814409980368852860e-03	-1.353422283440767994e-03	-2.803650630682517908e-03	-2.894746145867863486e-03	147.161	49.4112	141.752	29.7264	79.163	36.1466	78.8462	81.5284
-4.984093721913524823e-03	-5.225805608834666743e-03	-5.010406398688388094e-03	-5.456204291731123722e-03	1.500293170598820643e-03	-2.031577849748868615e-03	-2.868949467206542529e-03	-3.201900072012531500e-03	143.046	150.163	143.821	156.946	-40.471	56.1138	80.7689	90.5721
-5.274730138951476237e-03	-4.460021593002489772e-03	-4.907523417986312669e-03	-5.535395615610689407e-03	-1.368587414381563453e-03	-2.479997641326530354e-03	-2.525194696187865306e-03	-2.802918107892521469e-03	151.603	127.615	140.791	159.278	36.5931	69.3168	70.6476	78.8247
-4.732956864744419269e-03	-5.296288175361546155e-03	-5.492077939216358055e-03	-5.426076102645413166e-03	-3.541044528358171586e-03	-2.605850520166000817e-03	-5.267467917154700779e-03	-3.142216369521951425e-03	135.652	152.238	158.003	156.059	100.558	73.0223	151.389	88.8148
-4.629706874866823009e-03	-2.242090799760771466e-03	-5.134020778105904785e-03	-5.073254669908987789e-03	-3.023790170961942678e-03	-3.005313184586092413e-03	-2.889997975762380236e-03	-3.481789304437522391e-03	132.612	62.312	147.46	145.671	85.3279	84.7839	81.3886	98.8129
-4.828564932333099212e-03	-4.822635186597782828e-03	-4.802471364317867537e-03	-5.124428367152832758e-03	-2.520491608785261056e-03	-2.783060226159889822e-03	-2.201637357805541484e-03	-1.354620584991143590e-03	138.467	138.292	137.698	147.178	70.5091	78.24	61.1209	36.1819
-5.152594088351320975e-03	-5.235955562985497233e-03	-5.052923771544127161e-03	-5.630486975913708003e-03	-2.949615339728458088e-03	-1.861168434405656696e-03	-2.555313747086099176e-03	-2.951023387270361713e-03	148.007	150.462	145.072	162.078	83.1439	51.0964	71.5344	83.1854
1.123430059715362344e-03	-4.831027330088940447e-03	-4.991409439374179871e-03	-5.153146025343695834e-03	-3.614708823011677803e-03	-3.386295654211665413e-03	-2.399788544783017664e-03	-3.338464453427811979e-03	-29.3749	138.539	143.261	148.023	102.727	96.0013	66.9552	94.593
-4.977629115278488919e-03	-5.051824609699902442e-03	-5.148149958036591332e-03	-5.741248441999616606e-03	-2.331010885148735671e-03	-2.625769525871362968e-03	-3.149243585471322819e-03	-2.899407255768452971e-03	142.856	145.04	147.876	165.339	64.9301	73.6088	89.0217	81.6656
-5.117514698598115211e-03	-4.864473277708369556e-03	-5.527175278138960271e-03	-5.689022389247166793e-03	-2.717955378592170831e-03	-3.101458868128345332e-03	-3.147882969538471493e-03	-3.074690351842880934e-03	146.974	139.524	159.036	163.801	76.3231	87.6147	88.9816	86.8266
-8.227910342294307219e-03	2.166717079515499949e-03	-5.177955900043241903e-03	-5.051667399272490207e-03	-2.311468703143450699e-03	-2.910713733661435959e-03	-3.050441249768318531e-03	-3.243516205659334722e-03	238.555	-60.0928	148.754	145.035	64.3547	81.9985	86.1126	91.7974
-4.886306509679560692e-03	-5.269819290254576689e-03	-4.730363578613016456e-03	-5.156479731386290344e-03	-3.005552300399415722e-03	-1.221450448496538745e-03	-2.924087362540184198e-03	-2.579463873233543356e-03	140.167	151.459	135.575	148.122	84.7909	32.2609	82.3923	72.2454
-5.098426311511774361e-03	-5.422105781305888023e-03	-5.287598463419337751e-03	-5.054971193857117108e-03	-3.052481726278300205e-03	-2.985783633952275324e-03	-3.019952508106791243e-03	1.232302260397256932e-03	146.412	155.942	151.982	145.133	86.1727	84.2089	85.2149	-32.5804
-4.830330772314336482e-03	-4.253276257623376036e-03	-5.165105687107232786e-03	-5.439227694091656150e-03	-2.674109659170151223e-03	-2.807576637620669800e-03	-2.824963084847091806e-03	-1.577278787108248471e-03	138.519	121.528	148.375	156.447	75.0321	78.9618	79.4738	42.7377
-5.254129696920593028e-03	-5.106308167062953256e-03	-5.276606547597740247e-03	-5.881558187120185938e-03	-3.031465238598180824e-03	-2.977759208791393858e-03	-2.733000876554775565e-03	-2.943762339259442529e-03	150.997	146.644	151.658	169.47	85.5539	83.9726	76.7661	82.9716
1.469101226899194529e-03	-5.301493641994108053e-03	-4.757527302719217858e-03	-4.697930454925204613e-03	-2.467786687787426863e-03	-3.269862249006397648e-03	1.211825783800652345e-03	-2.941265315493716854e-03	-39.5526	152.391	136.375	134.62	68.9573	92.5731	-31.9775	82.8981
-4.720194409652813880e-03	-5.187419804141921859e-03	-5.252691070315544490e-03	-5.590755471373145581e-03	-2.836997965484053339e-03	-1.062568583653307605e-03	-2.684566194135808333e-03	-2.610472806995074464e-03	135.276	149.032	150.954	160.908	79.8281	27.5829	75.34	73.1584
-4.752690336036449921e-03	-5.287737781672874685e-03	-5.236774452853261430e-03	-4.675303931281487267e-03	-2.662818466717631078e-03	-2.893366997082448804e-03	-2.690124181475384967e-03	-3.340819027637078470e-03	136.233	151.986	150.486	133.954	74.6997	81.4878	75.5036	94.6623
-4.959675444650216147e-03	1.607504905403367348e-03	-5.293666869086533465e-03	-4.972790778099257271e-03	-2.378594218346016982e-03	-2.965999247543449260e-03	-2.661908620127449547e-03	-2.504854688630986370e-03	142.327	-43.6277	152.161	142.713	66.3311	83.6263	74.6729	70.0487
-5.031045741657182331e-03	-4.932744487075830381e-03	-5.408422462899159511e-03	-5.774462057921486355e-03	-3.253000810640309468e-03	-2.634386828891273607e-03	-2.802102400803911219e-03	-3.049351787513920019e-03	144.428	141.534	155.54	166.317	92.0766	73.8625	78.8007	86.0805
-4.958300217239540279e-03	-5.393909153168238192e-03	-4.953109120759868061e-03	-4.276141448833225590e-03	-3.072749569836566875e-03	-3.019483872777277422e-03	-2.527220599073319758e-03	-4.032732333123297853e-03	142.286	155.112	142.134	122.201	86.7694	85.2011	70.7072	115.035
-5.089320732355795407e-03	2.200985156201882079e-03	-5.202130936084270983e-03	-5.165951973196482826e-03	-3.322024757992399126e-03	1.055287554644993801e-03	-3.081345970928610605e-03	-2.998780443561957498e-03	146.144	-61.1017	149.466	148.4	94.1089	-27.3685	87.0225	84.5915
-5.258750011467763774e-03	-5.154139483595742734e-03	-5.436252469809176729e-03	-5.005336557554280509e-03	-2.802625931836082683e-03	-3.036354816038053326e-03	-5.639561492376771699e-03	-3.432413008301242116e-03	151.133	148.053	156.359	143.671	78.8161	85.6978	162.345	97.3591
-5.143241795624399482e-03	-4.376086724805934407e-03	-5.062621585282698830e-03	1.311797928940744169e-03	-1.263755253300322210e-03	-2.744980317250578835e-03	-2.822406716357228704e-03	-2.751561293364054427e-03	147.732	125.144	145.358	-34.921	33.5065	77.1188	79.3985	77.3126
-5.111846280218481850e-03	-4.747038014485647356e-03	-5.224928482753425120e-03	-4.479232815533830230e-03	-2.736341780107323565e-03	-2.853426714378102299e-03	-1.407003471359811195e-03	-2.898398362246556916e-03	146.807	136.066	150.137	128.181	76.8644	80.3118	37.7242	81.6359
-5.043088649817559395e-03	-4.936326515210115451e-03	-5.273670715901063524e-03	-5.541895645990438032e-03	-3.206796169636064349e-03	-3.204775966611634469e-03	-2.470995110194523781e-03	-2.665980288164978510e-03	144.783	141.639	151.572	159.469	90.7162	90.6567	69.0517	74.7928
-1.803394392527305195e-03	-5.212578948330081827e-03	-5.835914172927869278e-03	-5.341856727884621361e-03	-2.710510036078597751e-03	-3.011399267242394987e-03	-3.415130893816348788e-03	-3.187450469800146794e-03	49.3953	149.773	168.126	153.58	76.1039	84.9631	96.8503	90.1466
-5.145639163853668076e-03	-4.837319063047404617e-03	-5.246953569924009408e-03	-5.205897426821766427e-03	-3.014864779057191500e-03	-3.028477221797390255e-03	-2.980223493247216669e-03	-2.873443957606232422e-03	147.802	138.724	150.785	149.577	85.0651	85.4659	84.0452	80.9012
1.328171510637103517e-03	-5.409444501727441942e-03	-5.683277605413594724e-03	-4.923369919067611435e-03	-2.835599610682980592e-03	-2.624013203385928885e-03	-3.040507465902148477e-03	-3.126828046888848172e-03	-35.4031	155.57	163.632	141.258	79.7869	73.5571	85.8201	88.3617
-4.808849947705077198e-03	-5.606361464460613009e-03	-4.871731377597557193e-03	-5.207484367087953855e-03	-2.822739781627961030e-03	-2.956977343378775023e-03	-1.733355821215508364e-03	-3.035855813541876724e-03	137.886	161.368	139.738	149.623	79.4083	83.3607	47.3331	85.6832
-5.049053811319803402e-03	-5.536454773930363053e-03	-4.526610510148139366e-03	-5.372210151882311942e-03	-2.710650422998909549e-03	-2.768008377439627916e-03	-3.203970896113677181e-03	-2.830476941936335093e-03	144.959	159.309	129.576	154.473	76.108	77.7968	90.633	79.6361
-5.112476434597046197e-03	-5.074031899699772696e-03	-5.158753096469820276e-03	-5.112187822850927828e-03	-3.263271412617348155e-03	-2.748264825585013376e-03	-2.628164409354641004e-03	1.077786911273019132e-03	146.826	145.694	148.188	146.817	92.379	77.2155	73.6793	-28.031
-4.814260970073924728e-03	-5.542733767845605883e-03	-5.829927338548234091e-03	-4.571190739771149869e-03	-3.969660669844606721e-03	-3.171216015833598894e-03	-2.803758460523296525e-03	-3.096271144175201558e-03	138.045	159.494	167.95	130.889	113.178	89.6686	78.8494	87.462
-4.804301687826828884e-03	-4.985190200982515807e-03	-4.207276739166627456e-03	-5.268251589435109065e-03	-1.861837078333846872e-03	-3.076814603876497616e-03	-2.796006890178013085e-03	-3.146485674056055410e-03	137.752	143.078	120.174	151.412	51.1161	86.8891	78.6212	88.9405
-2.425866370331402309e-03	-5.597688660111256424e-03	-5.654387720239273905e-03	-5.017760315790834903e-03	-2.471122745365802575e-03	-2.841784364067314900e-03	-2.735282156418873852e-03	-2.761793306383350348e-03	67.723	161.112	162.782	144.037	69.0555	79.969	76.8332	77.6138
-5.084640532049455354e-03	-5.187227009724483355e-03	-5.329179325096362885e-03	-5.000185286986866436e-03	-3.031986580626917175e-03	-3.174320687708322587e-03	-2.953134491805166090e-03	-2.625739399466670877e-03	146.006	149.027	153.206	143.52	85.5692	89.76	83.2476	73.6079
-4.895222998556686411e-03	-5.052299487177233997e-03	-5.057257825418864233e-03	-5.291311224243541202e-03	-3.117917172720180170e-03	-3.208624189485710741e-03	-3.309427706164531999e-03	-2.966662162025861162e-03	140.429	145.054	145.2	152.091	88.0993	90.77	93.738	83.6459
-4.661981086977404383e-03	-5.169854964642648515e-03	-4.380568355082553253e-03	-5.017430261718904168e-03	-2.983132648624733669e-03	-2.573208974878815700e-03	-1.241088221046206513e-03	-3.155774464662965302e-03	133.562	148.515	125.276	144.027	84.1308	72.0613	32.8391	89.214
-4.988989025901386168e-03	-4.940970501812021014e-03	-5.075547155146306090e-03	-5.568409590364022284e-03	-2.351087111196393641e-03	-2.752619042714864184e-03	-2.478959262248568111e-03	-2.739545994574202857e-03	143.19	141.776	145.739	160.25	65.5212	77.3437	69.2862	76.9588
-4.980347230177540642e-03	-5.228898122611977915e-03	-4.746871445842286430e-03	-5.236953454525685239e-03	-2.652401700954018331e-03	-2.989489452842759073e-03	-2.752487747729447879e-03	-3.043741088841641490e-03	142.936	150.254	136.061	150.491	74.393	84.318	77.3398	85.9153
-5.040512536502757615e-03	-2.006047619911021165e-02	-5.106313795503885332e-03	-5.024910006594954237e-03	-3.064884592649200906e-03	-3.388523854347534180e-03	-1.746202727222944274e-03	-2.719992191125794514e-03	144.707	586.946	146.644	144.248	86.5379	96.0669	47.7114	76.3831
-5.297365019519936075e-03	-5.531026712572334990e-03	-4.912950474680605716e-03	-4.934690175869891823e-03	-3.073408539722089199e-03	-2.796923742927956771e-03	-2.853791697057616542e-03	-3.287059516554125590e-03	152.27	159.149	140.951	141.591	86.7888	78.6482	80.3226	93.0794
-4.615309945348030490e-03	-4.440180818250752913e-03	-4.439431475004460004e-03	-5.014304751854510751e-03	-2.384353303086550295e-03	-3.362113661031656837e-03	-2.994547164163164580e-03	-2.445851810456618671e-03	132.188	127.031	127.009	143.935	66.5007	95.2893	84.4669	68.3114
-5.176867216363640473e-03	-4.788506177326182049e-03	-4.733693639596771134e-03	-6.685666354447720137e-03	-2.800791628615331187e-03	-2.810906806591474769e-03	-3.068060501259769861e-03	-3.091468539530231683e-03	148.722	137.287	135.673	193.146	78.7621	79.0599	86.6314	87.3206
-4.652491482563034589e-03	-5.348529715526173338e-03	-1.248153126434809780e-02	-5.478051077455027909e-03	-3.027535695796822104e-03	-2.931663901367975635e-03	-2.229022429534592998e-03	-1.305606047199147106e-03	133.282	153.776	363.796	157.59	85.4382	82.6154	61.9272	34.7387
-5.193426194291562992e-03	-5.381248073949576431e-03	-5.427311271394992184e-03	-5.500830049513675234e-03	-2.948336990846429397e-03	-3.223501888611389476e-03	-3.074312694548449621e-03	-2.853520738884548612e-03	149.209	154.739	156.096	158.26	83.1063	91.2081	86.8155	80.3146
-4.937140634618137139e-03	-4.998595171425167238e-03	-5.931909925830266585e-03	-4.766237915024638949e-03	-2.831534363588318007e-03	-3.510304525687023974e-03	-3.095785347815024381e-03	-2.918493995050437315e-03	141.663	143.473	170.953	136.631	79.6672	99.6525	87.4477	82.2276
-4.959353505640071158e-03	-5.178078162069918271e-03	-5.509102758411188981e-03	-5.249464218156123067e-03	-2.932943213134024674e-03	-2.520630165104920887e-03	-3.007408189640654785e-03	-1.618011135556690801e-03	142.317	148.757	158.504	150.859	82.6531	70.5132	84.8456	43.937
-4.748924628827482126e-03	-4.679340162554478273e-03	-5.209539099311865165e-03	-5.643599977262029992e-03	1.353010985415118404e-03	-2.301161070327531477e-03	-2.964642079026123724e-03	-1.517538646824032620e-03	136.122	134.073	149.684	162.464	-36.1345	64.0512	83.5864	40.9787
-4.592532257891444175e-03	-4.514616087481859372e-03	-5.282774195050543055e-03	-4.872349325117562857e-03	-2.163212868760405055e-02	-2.829382544929258912e-03	-3.055006948555801915e-03	-3.185009477240335722e-03	131.517	129.223	151.84	139.756	633.221	79.6039	86.247	90.0747
-4.517314874199057466e-03	1.312552394818985264e-03	-2.514239082187073523e-02	-5.316562549533491132e-03	-3.146628527834575365e-03	-2.381772019583054678e-03	-2.903582335443315524e-03	-3.061799170697356021e-03	129.302	-34.9433	736.575	152.835	88.9447	66.4247	81.7886	86.447
-4.725581527900845832e-03	-5.065162242270159453e-03	-4.160850624759702097e-03	-5.338422893789957629e-03	-2.569699892383597081e-03	-3.184616213769281279e-03	-2.833715411201096282e-03	-2.708922165857057581e-03	135.434	145.433	118.807	153.479	71.9579	90.0632	79.7315	76.0571
-5.280588244835953717e-03	1.034046092470911190e-03	-4.959651480096851847e-03	-5.604479444302896442e-03	-2.483793645591629400e-03	-3.076974514554111240e-03	1.454319599266992074e-03	-2.562177616924368479e-03	151.776	-26.7431	142.326	161.312	69.4286	86.8938	-39.1174	71.7365
-5.368780594063126028e-03	-4.920120304612290302e-03	-4.724115039908231319e-03	-4.815669241094518334e-03	-2.897044051233991536e-03	-5.199450444666229611e-03	-2.499573825343639946e-03	-2.685547591468418448e-03	154.372	141.162	135.391	138.087	81.5961	149.387	69.8932	75.3689
-4.366956710546439357e-03	-5.014323679228478367e-03	-5.790917855296547588e-03	-5.694149261821732609e-03	-3.106161328640027596e-03	-3.395082339822066975e-03	1.142876499985453565e-03	-1.092498611186531413e-03	124.875	143.936	166.802	163.952	87.7532	96.26	-29.9474	28.4641
-1.437477040221998197e-03	-4.722584820712819043e-03	-5.426837448582524752e-03	-4.921802598251874550e-03	-2.737752047767452301e-03	-2.035358339508666538e-03	-2.574832746098287307e-03	-2.320183714524636908e-03	38.6215	135.346	156.082	141.212	76.906	56.2251	72.1091	64.6113
-5.336765985132987597e-03	-4.928937208349013811e-03	-5.331172628458447083e-03	-5.544269154585662086e-03	-2.685553268118950898e-03	-3.035294385062599441e-03	-3.151401182695075503e-03	-2.817110701274919051e-03	153.43	141.422	153.265	159.539	75.3691	85.6666	89.0852	79.2426
-5.050000858822414895e-03	-5.080467655649069728e-03	-4.191852460961349204e-03	-5.099388734408000397e-03	-2.892656462697805377e-03	-5.849855707957829672e-03	-3.149051474656854119e-03	-2.868983242493791837e-03	144.986	145.883	119.72	146.441	81.4669	168.537	89.016	80.7699
-5.248159674525951224e-03	-5.119334952097561939e-03	-4.170301662745980881e-03	-6.234010151095087729e-03	-2.503667426942681080e-03	-3.202400837626027778e-03	-2.770195064611871445e-03	-2.827283721020480180e-03	150.821	147.028	119.085	179.848	70.0137	90.5868	77.8612	79.5421
-5.844301478122755460e-03	-4.826794837157328405e-03	-5.764601939372204428e-03	-5.232585034597133852e-03	-3.331646695308715291e-03	-3.209686669545770612e-03	-3.174142256875651848e-03	-2.485961866873803282e-03	168.373	138.414	166.027	150.362	94.3922	90.8013	89.7548	69.4924
-4.476773809736873770e-03	-5.682206270627990045e-03	-5.167570435411061175e-03	-4.632808856195657320e-03	-2.814823424040810429e-03	-2.747468535295263282e-03	-2.789245713698699190e-03	-3.139267630170039253e-03	128.109	163.601	148.448	132.703	79.1752	77.1921	78.4221	88.7279
-5.142149770133044515e-03	-5.102309891392435744e-03	-5.209618474361951690e-03	-4.878948929272287731e-03	-3.139484031382605827e-03	-2.784443547589735869e-03	-3.962288562386504995e-03	-2.654224438056916862e-03	147.7	146.527	149.686	139.95	88.7343	78.2807	112.96	74.4466
-4.981206895303983903e-03	-1.323046214153972364e-03	-5.118833886309731053e-03	-5.150951191704460433e-03	-2.951825312545491159e-03	-2.840198941262115934e-03	-1.743520622000265452e-03	-3.139410360567510341e-03	142.961	35.2522	147.013	147.959	83.209	79.9224	47.6324	88.7322
-5.518336208406134785e-03	-5.601961689838612368e-03	-5.547174991587596089e-03	-8.961788436379214060e-03	-2.934675453366844804e-03	-2.856267632136256975e-03	-2.866763992530477114e-03	-3.232096261724989178e-03	158.776	161.238	159.625	260.163	82.7041	80.3955	80.7045	91.4611
-5.017057372594683519e-03	-5.121905211263253800e-03	-5.238448109311136247e-03	-5.082454526911071337e-03	-2.505675757394079488e-03	-3.048957235347611334e-03	-2.866683032897417941e-03	-3.002711574653599367e-03	144.016	147.104	150.535	145.942	70.0729	86.0689	80.7021	84.7073
-4.708527904750210193e-03	-5.416376023255258486e-03	-4.738594592923804291e-03	-5.082027302137367454e-03	-2.946990672393838551e-03	-3.218917228095356797e-03	-3.172517315644171089e-03	-2.940892543313224344e-03	134.932	155.774	135.818	145.929	83.0667	91.0731	89.7069	82.8871
-5.487154357221277028e-03	-5.590983503331845711e-03	-4.220096011430441232e-03	-4.839218956962812110e-03	-2.880492388532650185e-03	-2.697080522674084272e-03	-2.959308081104158016e-03	-3.139023354725143256e-03	157.858	160.915	120.551	138.78	81.1087	75.7085	83.4293	88.7208
-1.202339366861659509e-03	-5.075419953771990490e-03	-4.938562552262271144e-03	-5.077886759534454633e-03	-3.362150482204486791e-03	-3.298865937151569672e-03	-2.901199158155675761e-03	-3.231311699249868243e-03	31.6982	145.735	141.705	145.807	95.2904	93.4271	81.7184	91.438
-5.390979365374682503e-03	-5.050869609367705966e-03	-4.632381450512899207e-03	-5.098401563577574166e-03	-2.736392451075084654e-03	-3.006952408206691341e-03	-1.733541782877946833e-03	-3.208282229771716211e-03	155.026	145.012	132.69	146.411	76.8659	84.8321	47.3386	90.76
-4.863004326349682285e-03	-5.042021590294875309e-03	-4.053602589785799092e-03	-5.107612556745485741e-03	-2.391591601592353827e-03	-3.805581146878055012e-03	-2.199347249244099686e-03	1.085689575781882384e-03	139.481	144.751	115.649	146.683	66.7138	108.346	61.0535	-28.2636
-4.673933607112435752e-03	-5.281391501495449198e-03	-5.397443390895840902e-03	-4.869053625320880936e-03	-2.602896820143846442e-03	-2.815153572709226757e-03	-2.141009139118820771e-03	-2.731506823967219406e-03	133.914	151.799	155.216	139.659	72.9354	79.1849	59.3358	76.7221
-5.023387632633714329e-03	-5.888649299366905537e-03	-4.753979864586157199e-03	-5.592793070479848937e-03	-3.065131271132101164e-03	-2.678620692251791092e-03	-2.811584895102286780e-03	-3.120477023360146256e-03	144.203	169.679	136.271	160.968	86.5451	75.1649	79.0799	88.1747
-1.387810292462905628e-03	-5.390054300897027806e-03	-6.082190678091866851e-03	-7.798875978321379021e-03	-2.958533520570949798e-03	-3.104804223644373057e-03	-2.944954940168623136e-03	-2.585760415685467266e-03	37.1591	154.999	175.378	225.923	83.4065	87.7132	83.0067	72.4308
-5.191800011240596882e-03	-4.643021167707443199e-03	1.844957271300348874e-03	-5.105928169199248391e-03	-2.809444128280603505e-03	-3.079083889838983568e-03	-2.711602993323559280e-03	-2.783650657593745009e-03	149.161	133.004	-50.6191	146.633	79.0168	86.9559	76.1361	78.2574
-4.587286585551977880e-03	-4.361830517206286180e-03	-4.589620606819272766e-03	-5.310208643290165349e-03	-3.075642292061625711e-03	-2.653476038536611500e-03	-2.695660311794825965e-03	-3.151927941189726096e-03	131.363	124.724	131.431	152.648	86.8546	74.4246	75.6666	89.1007
-5.079390762439061138e-03	-4.467646120231443321e-03	-4.094942226829758822e-03	-4.804803305875941614e-03	-3.029100969808606533e-03	-2.623011638853181039e-03	-1.029075390409849890e-02	-2.814502359034420659e-03	145.852	127.84	116.866	137.767	85.4843	73.5276	299.292	79.1658
-5.189508347148834647e-03	-5.193817301491186929e-03	-5.408254363526624961e-03	-4.781782477699320251e-03	-2.712953577631283236e-03	-2.880609859973138828e-03	-2.620005574987544460e-03	-3.008324364063437971e-03	149.094	149.221	155.535	137.089	76.1758	81.1122	73.4391	84.8725
-4.740387234644542064e-03	-5.457724590001181326e-03	-4.578754144469374815e-03	-4.755683106927698599e-03	-2.028884365578975842e-03	-1.831473633664322531e-03	-2.188996506515029916e-03	-2.831192267069090537e-03	135.87	156.991	131.111	136.321	56.0345	50.2221	60.7487	79.6572
-5.380436466481204952e-03	-4.595325511720943328e-03	-9.589755490194517076e-03	-4.844935032937639462e-03	-2.797326856267355784e-03	-2.931980160214463053e-03	-2.410310260722934705e-03	-2.975581245954960104e-03	154.716	131.599	278.652	138.949	78.6601	82.6247	67.265	83.9085
1.123832887151207703e-03	-4.891631613974475011e-03	-5.570862209602738153e-03	-4.763587162091204724e-03	-2.848367815376933593e-03	-2.863162246530296870e-03	-2.887044443219671103e-03	-3.113765049394092658e-03	-29.3867	140.323	160.322	136.553	80.1629	80.5985	81.3016	87.9771
-4.696476275134154818e-03	-5.314979695623465138e-03	-5.635309512171953958e-03	-5.174376143928762634e-03	-2.540283511151550724e-03	-2.587295054075218134e-03	-3.229253752649474066e-03	-3.056254024800182743e-03	134.577	152.788	162.22	148.648	71.0918	72.476	91.3774	86.2837
-5.413914208224894498e-03	-6.001015481946094313e-03	-5.335387200592169206e-03	-4.731167327199303774e-03	-2.075451864944498695e-03	-2.324888792513156444e-03	-2.993388147772059818e-03	-2.827793371786033703e-03	155.701	172.988	153.389	135.599	57.4056	64.7499	84.4328	79.5571
-5.154441624707691884e-03	-4.730204441596019306e-03	-4.704121108010844536e-03	-5.528482800628236812e-03	1.701743320914605355e-03	-3.070850017564735225e-03	-2.543552468613260748e-03	-1.891445969610071115e-03	148.062	135.571	134.803	159.075	-46.4024	86.7135	71.1881	51.9878
-4.986006911857919326e-03	-5.839835309868715574e-03	-5.852797550193708162e-03	-5.068568706955593750e-03	-2.885512384842522232e-03	1.344301508815264447e-03	-3.071142464485599952e-03	-3.223466581100039099e-03	143.102	168.242	168.623	145.533	81.2565	-35.8781	86.7221	91.2071
-4.936711408504174808e-03	-5.052436759947641701e-03	1.305910740295841525e-03	-5.185264916699541989e-03	-3.013332492136665264e-03	-2.763861896340447880e-03	-2.506096380496739776e-03	-3.024648971782183809e-03	141.651	145.058	-34.7477	148.969	85.02	77.6747	70.0852	85.3532
-3.569092938594797641e-03	-4.713297985420066699e-03	-4.882868058048434393e-03	-5.287843954280549950e-03	-2.857640469334381522e-03	-2.599948068326356221e-03	-2.992919559531125560e-03	-3.150717457647126286e-03	101.383	135.073	140.065	151.989	80.4359	72.8486	84.419	89.0651
-5.029817375975992322e-03	-5.019720558696752141e-03	-5.456860116427736385e-03	-4.754585500737043384e-03	-2.427523853424018527e-03	-3.038398201457673340e-03	-3.069440481865331159e-03	-3.308155549791779500e-03	144.392	144.095	156.966	136.288	67.7718	85.758	86.672	93.7006
-4.609141489276107236e-03	-5.546006762804162743e-03	-1.207128091956652816e-03	-5.428924812031336172e-03	-1.435802070139102988e-03	-2.975177086456152423e-03	-2.879564663956073970e-03	-3.016723430893972647e-03	132.006	159.591	31.8392	156.143	38.5721	83.8966	81.0814	85.1198
-4.873401776775894770e-03	-5.098190681853315837e-03	-5.060500767222845045e-03	-5.216055260920388417e-03	-3.228021923823386902e-03	-3.052736764426672907e-03	-2.854295901309372805e-03	-4.599643894008446747e-03	139.787	146.405	145.296	149.876	91.3412	86.1802	80.3374	131.726
-4.263530815678990248e-03	-5.426390721616182293e-03	-4.845975272495305596e-03	1.590972370242810978e-03	-2.730262735098076821e-03	-1.301608174283694786e-03	-3.190129122892890190e-03	-2.520563927145940721e-03	121.83	156.069	138.979	-43.1409	76.6855	34.621	90.2255	70.5112
-5.362763111187877907e-03	-5.881665226745422248e-03	-5.504035832144866906e-03	-4.467627136695881233e-03	-2.467614607322010309e-03	-2.527387170296449114e-03	-2.035931603362929870e-03	-3.238889403090790785e-03	154.195	169.473	158.355	127.839	68.9522	70.7121	56.242	91.6612
-4.762281793260251909e-03	-5.175899063848932516e-03	-4.698190390162151377e-03	-5.663889734551568085e-03	-2.767689141962029198e-03	-2.188751828244217632e-03	-3.354651517693547913e-03	1.899948621331826095e-03	136.515	148.693	134.628	163.061	77.7874	60.7415	95.0696	-52.2382
-5.016326532030402144e-03	-5.050645200189164165e-03	-5.155743598092071486e-03	-1.703994403082869941e-03	-2.747956417162987063e-03	-2.839908091010174586e-03	-2.970896055419172503e-03	-3.023087800080550679e-03	143.995	145.005	148.1	46.4686	77.2064	79.9138	83.7705	85.3072
-4.823294733921696525e-03	-4.666076148298785482e-03	-5.342328039075294570e-03	-5.311758466056558554e-03	-2.512715238428552076e-03	-2.997781045411422162e-03	-2.918310676079988349e-03	-3.069415404053412941e-03	138.311	133.682	153.594	152.693	70.2801	84.5621	82.2222	86.6713
-4.537194852035437466e-03	-5.411462768450826105e-03	-5.181055366492564110e-03	1.590996382334957868e-03	-3.428209823906826648e-03	-3.012768021435738037e-03	-2.860683608860028516e-03	2.263174225634246271e-03	129.888	155.629	148.845	-43.1416	97.2354	85.0034	80.5255	-62.9328
-4.736554423348878114e-03	-5.509416743436012023e-03	-5.171751800090959236e-03	-3.942213612392680804e-03	-2.599988637327666028e-03	-2.862792363771893972e-03	-2.669690727665554285e-03	-2.060394024563964258e-03	135.757	158.513	148.571	112.369	72.8497	80.5876	74.902	56.9622
1.072144652631508649e-03	-5.328632459613145966e-03	-5.102732262073447593e-03	-4.803515001196327280e-03	-1.740969233551830416e-03	-3.208891691166327904e-03	-3.034633384386079078e-03	-2.249893809729860625e-03	-27.8648	153.19	146.539	137.729	47.5573	90.7779	85.6472	62.5418
-5.420258201627396917e-03	-5.394516806890762781e-03	-4.904776038978373928e-03	-4.856138902288482072e-03	-2.493396739243021118e-03	-2.870110765636477764e-03	-3.172692222507955163e-03	-4.056227610825161208e-03	155.888	155.13	140.711	139.278	69.7113	80.8031	89.7121	115.726
-4.628600981955482280e-03	-5.057225504259029759e-03	-5.284075729983837323e-03	-5.553728869584445213e-03	-2.508042285555171346e-03	-2.574126538510113169e-03	-2.774438312292530975e-03	-2.441495142223668296e-03	132.579	145.199	151.878	159.818	70.1425	72.0883	77.9861	68.1832
-4.892075791643629191e-03	-4.950376008794439391e-03	-5.197653708627295727e-03	-5.102459969848496812e-03	-2.929983327735236238e-03	-3.048756225567686613e-03	-3.044010579308454711e-03	-2.802363680455468003e-03	140.337	142.053	149.334	146.531	82.5659	86.063	85.9233	78.8084
1.345909616403779966e-03	-4.511447348107580115e-03	-4.920086402807934307e-03	-4.784210685587320967e-03	-3.118647130250148339e-03	1.138056960267816789e-03	-2.689856830122019319e-03	-2.975865885127764766e-03	-35.9254	129.13	141.161	137.161	88.1208	-29.8055	75.4958	83.9168
-4.682706317940501205e-03	-4.819126855099928330e-03	-5.080696795507314532e-03	-5.588687817525309770e-03	-2.887793762107140894e-03	-6.003967004189305831e-03	-2.938051936786602834e-03	-3.039166033644970320e-03	134.172	138.189	145.89	160.847	81.3237	173.074	82.8035	85.7806
-5.267420634885231281e-03	-4.979190195111141311e-03	-5.586357797272132122e-03	-4.593090644778028038e-03	-2.963128684196957973e-03	-2.486253593739331472e-03	-2.853678037399424820e-03	-2.642949674164594281e-03	151.388	142.902	160.779	131.533	83.5418	69.501	80.3192	74.1147
-4.731019432946379638e-03	-5.277049883841991584e-03	-5.391139305910692264e-03	-1.160923218346658452e-02	-2.620099712112157302e-03	-2.760495877816756746e-03	-3.124001256129388046e-03	-2.200303169505333622e-03	135.595	151.672	155.031	338.112	73.4419	77.5756	88.2785	61.0816
-2.080744365501644398e-03	-5.205445476135809983e-03	-3.453011030008907439e-03	-5.526145697905093628e-03	-3.008110798031129931e-03	-2.724896041978856244e-03	-2.866418144997057681e-03	1.938436328144948692e-03	57.5614	149.563	97.9656	159.006	84.8662	76.5274	80.6943	-53.3714
-4.881724495359017306e-03	-5.041386180777614363e-03	-5.332860091783746433e-03	-1.554198569181524693e-02	-2.260434520046901343e-03	-3.090805933023865054e-03	-3.272535268656140764e-03	-3.048541094979306462e-02	140.032	144.733	153.315	453.906	62.8521	87.3011	92.6518	893.891
-4.607401017466350099e-03	-4.935390435464119194e-03	-4.624379020224856154e-03	-4.775991914602486024e-03	-3.216913317975716568e-03	-3.029322012555319722e-03	-2.369285242109110158e-03	-2.797973634720422528e-03	131.955	141.612	132.455	136.919	91.0141	85.4908	66.0571	78.6791
-4.509958209925503739e-03	-5.069105464516760959e-03	-5.964705477519723249e-03	-5.494162663680469440e-03	-2.985459417648171458e-03	-2.859729160983837028e-03	-2.467657653638452228e-03	-2.595400416820129504e-03	129.086	145.549	171.918	158.064	84.1993	80.4974	68.9535	72.7147
-6.012380870241508524e-03	-5.509509084703187280e-03	-4.542138374352921310e-03	-5.840118738059707146e-03	-2.798068208026753285e-03	-3.205443196178901777e-03	-2.970982910407315557e-03	-2.669862805476082811e-03	173.322	158.516	130.033	168.25	78.6819	90.6764	83.7731	74.9071
-4.707801471066305754e-02	1.234624104966207956e-03	-5.083199342505869203e-03	-5.234294037236303897e-03	-2.978310654628505555e-03	-3.038522298425588592e-03	-2.845908767361211757e-03	-2.400742394493894996e-03	1382.43	-32.6488	145.964	150.413	83.9888	85.7617	80.0905	66.9833
-5.150948484048995142e-03	-5.012578868612742669e-03	-5.432236299536659374e-03	-5.061427441637594837e-03	-2.997623317171032101e-03	-2.656341247756353191e-03	-3.133856307496887296e-03	-2.556823094128833369e-03	147.959	143.885	156.241	145.323	84.5575	74.509	88.5686	71.5788
-3.527606662319911126e-03	-4.241101342995624683e-03	-5.029841224718972770e-03	-5.679664472923818229e-03	-6.171548715286626595e-03	-3.328836818538442269e-03	-2.354447583132880054e-03	-3.049188874387302132e-03	100.162	121.17	144.393	163.526	178.009	94.3095	65.6202	86.0757
-4.567424882390455458e-03	-5.205544239496383979e-03	-4.533417509805831754e-03	-4.855603889728347423e-03	-2.652504019143874393e-03	-2.815205984240929521e-03	-2.620438354059736932e-03	-3.067429552348295563e-03	130.778	149.566	129.776	139.263	74.396	79.1865	73.4519	86.6128
-5.134761638937852118e-03	-5.353014073166870689e-03	-4.584538438568145323e-03	-1.436856236828242157e-03	-2.939977761533356642e-03	-2.938446447162890857e-03	-3.221145960141418539e-03	-3.118987314626469123e-03	147.482	153.908	131.282	38.6032	82.8602	82.8151	91.1387	88.1308
-4.616352523954863653e-03	-4.969264166456170174e-03	-5.483709983642926465e-03	-4.286342765866139881e-03	-2.405290524371916580e-03	-2.870412176116041592e-03	-3.028914926879852122e-03	-3.273895533049647581e-03	132.218	142.609	157.756	122.502	67.1172	80.8119	85.4788	92.6919
-4.921935703136877394e-03	-5.204560207858400199e-03	1.645873228325303713e-03	-5.284369392964353464e-03	-3.693182052783599689e-03	-4.646883223272026825e-03	-1.528719410123918982e-03	1.300624433399971084e-03	141.216	149.537	-44.7574	151.887	105.037	133.117	41.3079	-34.5921
-4.482357314231640022e-03	-5.336230066111255325e-03	-5.833149603891154243e-03	-5.641759327149482514e-03	-2.735341140795560615e-03	-3.373784820132083671e-03	-3.390197940026321716e-03	-1.645508348914392124e-03	128.273	153.414	168.045	162.41	76.835	95.6329	96.1162	44.7466
-5.286493118878630645e-03	-5.550759097103583582e-03	-5.068704298746222470e-03	-4.904196095786403538e-03	-2.883862915418968550e-03	-3.311574643911874196e-03	-2.963979134079481291e-03	-2.561273962374961168e-03	151.95	159.73	145.537	140.693	81.208	93.8013	83.5669	71.7099
-5.175171526566635892e-03	-5.219515769829790285e-03	-4.607316613639259387e-03	-4.968720402948504679e-03	-2.816994962621792355e-03	-2.738178295397953460e-03	-2.637634423093514029e-03	-2.803097967097816813e-03	148.672	149.978	131.952	142.593	79.2391	76.9185	73.9582	78.83
-5.235813419863176096e-03	-5.106132162532632524e-03	-4.466708011166558787e-03	-5.508449653629011490e-03	-3.349479844610627789e-03	-2.873625384912725268e-03	-3.072138166998257969e-03	1.313312211564145616e-03	150.457	146.639	127.812	158.485	94.9173	80.9065	86.7514	-34.9656
-4.794274818906519263e-03	-4.913591321708636432e-03	-5.476981829463501913e-03	-4.574586233412268957e-03	-3.239660677278076179e-03	-2.762107228509824534e-03	-2.998740406934298497e-03	-2.529082212469626299e-03	137.457	140.97	157.558	130.989	91.6839	77.6231	84.5904	70.762
-4.424186048188286785e-03	-5.377061437937703282e-03	-5.413550264531242877e-03	-4.336642156402718828e-03	-1.192169617018421467e-03	-3.306406235691883994e-03	-2.768838096003273502e-03	-3.012229564509859812e-03	126.56	154.616	155.691	123.983	31.3988	93.6491	77.8212	84.9875
-5.220561270583437899e-03	-5.328197542256196337e-03	-5.357309900074867272e-03	-5.868963458418710588e-03	-4.877892008842209942e-03	-2.505375365188231007e-03	1.200446071093626190e-03	-2.752964462095913289e-03	150.008	153.177	154.035	169.099	139.919	70.064	-31.6425	77.3539
-5.226023562742447906e-03	-5.485263884053678124e-03	-4.950546011246727621e-03	-5.436212684702712225e-03	-2.757598777705208819e-03	-2.916397552659987479e-03	-1.165319575431201984e-03	-2.907577391518609798e-03	150.169	157.802	142.058	156.358	77.4903	82.1659	30.6082	81.9062
-5.181812090647357726e-03	-5.109703416447250977e-03	-5.922541213018902781e-03	-4.953938006768702530e-03	-3.206658356484022240e-03	-2.641792691488981971e-03	-2.211145921385504649e-03	-2.605078510832401807e-03	148.867	146.744	170.677	142.158	90.7122	74.0806	61.4009	72.9996
-5.062076918537913688e-03	-5.043626076307265033e-03	-4.359428727196187209e-03	-4.693123792990398606e-03	-2.985940524825717035e-03	-3.102395349325532889e-03	-2.076919077968174873e-03	-3.396220841802502412e-03	145.342	144.799	124.654	134.479	84.2135	87.6423	57.4488	96.2935
1.176789954304277878e-03	-5.337211055881361729e-03	-5.183663547841299048e-03	-5.509322705370834315e-03	-3.031276272297665601e-03	-2.812052317742460162e-03	-2.804524675533607864e-03	-2.485252240456036019e-03	-30.9459	153.443	148.922	158.51	85.5483	79.0936	78.872	69.4715
-5.217566667963576682e-03	-4.973887383215160746e-03	-1.084475572257249248e-02	-5.281799549752943905e-03	-2.804280522630928692e-03	-3.098750802432461132e-03	-3.080669490415567386e-03	-3.141781096755668322e-03	149.92	142.745	315.604	151.811	78.8648	87.535	87.0026	88.802
-5.339966313514036590e-03	-4.779364039823172892e-03	-1.091270457955302413e-02	-4.971566011711976187e-03	-2.572037364880021271e-03	-2.924663891661404089e-03	-1.727743619477102328e-03	-3.055290681487427256e-03	153.524	137.018	317.604	142.677	72.0268	82.4093	47.1679	86.2554
-4.871086990710081846e-03	-4.892914071003414030e-03	-5.342674147786844775e-03	-5.109750875204662791e-03	-3.079074397297597385e-03	-3.039341161135975314e-03	-2.536847634160124213e-03	-2.530581788903527637e-03	139.719	140.361	153.604	146.746	86.9557	85.7858	70.9907	70.8062
-4.792955267991403159e-03	-4.552555945723724823e-03	-5.402170362501840586e-03	-5.097062113194167875e-03	-2.446275185098654645e-03	-3.066229671713392550e-03	-2.455130702924768551e-03	-2.552128276874360106e-03	137.418	130.34	155.355	146.372	68.3239	86.5775	68.5846	71.4406
-4.825004652677451072e-03	-5.197370493365111553e-03	-4.868303033572950883e-03	-4.763876759464181869e-03	3.399603870924858880e-03	-3.301622959050857110e-03	-1.621480967219519767e-03	-3.187020370153586645e-03	138.362	149.325	139.637	136.562	-96.3931	93.5082	44.0392	90.134
-5.187637606434048095e-03	-5.267075071248149276e-03	-5.131304645199914923e-03	-5.088436604950567939e-03	-3.024414747019279776e-03	-3.188971501104647006e-03	-1.369962260842651040e-03	-2.982684295034041672e-03	149.039	151.378	147.38	146.118	85.3463	90.1914	36.6336	84.1176
-5.060219404588823730e-03	-5.676733003175591513e-03	-5.323258497291568150e-03	-5.309309535621889627e-03	-2.017718860503978778e-03	-2.993161921200495484e-03	-2.808271473191206475e-03	-3.262594756152730011e-03	145.287	163.44	153.032	152.621	55.7057	84.4261	78.9823	92.3591
-5.435213827069766343e-03	-4.748547513516585689e-03	-5.219134348227024746e-03	-5.081737371033775118e-03	-2.920811996697766141e-03	-3.200867833425082021e-03	-1.105121941891002921e-02	-3.061052076773094262e-03	156.328	136.111	149.966	145.921	82.2959	90.5417	321.683	86.425
-5.121638674331495562e-03	-5.329728705500710526e-03	-5.119413891467974702e-03	-5.617270962197753494e-03	-3.059157312353146668e-03	-2.253958708561009262e-03	-3.219925576714666692e-03	-1.174181378167637449e-03	147.096	153.223	147.03	161.689	86.3692	62.6615	91.1028	30.8691
-5.361777144290927159e-03	-5.536063031863976656e-03	-4.714898217935525881e-03	-5.047929671256343523e-03	-3.440823783464910107e-03	-3.166688368725521004e-03	-3.094665080586689147e-03	-2.662679210278325395e-03	154.166	159.298	135.12	144.925	97.6068	89.5353	87.4147	74.6956
-5.031288881909969611e-03	-4.842083592408572348e-03	-5.319244002534972982e-03	-5.102841444901731228e-03	3.242605096393603569e-03	-2.949136262839281795e-03	-1.678708923846642309e-03	-2.876660274648755629e-03	144.435	138.865	152.914	146.542	-91.7706	83.1298	45.7241	80.9959
-4.928531205985437792e-03	-4.795384068883828087e-03	-4.543969288255056242e-03	-8.804448456248514104e-03	-3.877871033514698577e-03	-3.030216634931849791e-03	-3.248215889073739586e-03	-3.005356067256015253e-03	141.41	137.49	130.087	255.53	110.475	85.5171	91.9358	84.7851
-5.291243040163154214e-03	-5.620478732870786559e-03	1.256287915892583809e-03	-5.534775997876093846e-03	-2.711534990806630570e-03	-3.186834341052971389e-03	-2.161265735416819777e-03	-2.775434084541739729e-03	152.089	161.783	-33.2866	159.26	76.134	90.1285	59.9323	78.0155
-5.095736659327985453e-03	-4.949400818662792571e-03	-4.785226577425432185e-03	-4.650753081042646210e-03	-2.532221580074747649e-03	-3.256445530157743400e-03	-2.991939707930010069e-03	-2.802112852351453139e-03	146.333	142.024	137.191	133.231	70.8545	92.1781	84.3901	78.801
-5.359474269983680733e-03	-4.724799206453359629e-03	-4.759986365276477373e-03	-4.789829870475290595e-03	1.500621919717585887e-03	-3.218939902683442839e-03	-2.834102721767864461e-03	-3.141739808438018949e-03	154.098	135.411	136.447	137.326	-40.4807	91.0738	79.7429	88.8007
-5.086382163445519675e-03	-4.941813215901954930e-03	-4.678116608365149448e-03	-5.309857776698751614e-03	-2.836743534427047832e-03	-3.104599758798505353e-03	-2.753043014634972210e-03	-2.640557159063999793e-03	146.058	141.801	134.037	152.637	79.8206	87.7072	77.3562	74.0442
-5.143159299918822862e-03	-5.211631017829237641e-03	-5.698482241826798543e-03	-5.541627083323220210e-03	-2.569849403849640279e-03	-2.654178092116470794e-03	-2.590834056969960626e-03	-2.726146020864594812e-03	147.729	149.745	164.08	159.462	71.9623	74.4453	72.5802	76.5642
-5.243554832184814211e-03	-5.057764027155931333e-03	-7.324377197105938313e-03	-5.127503253494113122e-03	-2.383056794054239612e-03	-2.884207623660013133e-03	-3.202827616717875657e-03	-2.667437461808397445e-03	150.685	145.215	211.952	147.268	66.4625	81.2181	90.5994	74.8357
-5.154437975089826152e-03	-5.039117192948703097e-03	-4.802970545969162397e-03	-5.243643750359562768e-03	-2.709530094641895374e-03	-2.645972589464204786e-03	-3.149750098777726222e-03	3.153721930142538901e-03	148.061	144.666	137.713	150.688	76.075	74.2037	89.0366	-89.1535
-5.021212608358401573e-03	-4.963888044405386987e-03	-3.950643352951087837e-03	-5.294652578833724393e-03	-2.576900485387768197e-03	-3.363255373524785211e-03	-2.821823978232876427e-03	-3.112863683540580042e-03	144.139	142.451	112.618	152.19	72.17	95.3229	79.3813	87.9505
-4.534479353285322117e-03	-4.993408422482968276e-03	-4.493385782704214723e-03	-5.344728185571696009e-03	-2.950995199475343889e-03	-3.311830678860066667e-03	-2.169589261260437309e-03	-3.363709535653810687e-03	129.808	143.32	128.598	153.664	83.1846	93.8088	60.1773	95.3363
-5.168801556453186258e-03	-5.257595749867695172e-03	1.609379622311036227e-03	-5.091051696160084523e-03	-1.775176593516440042e-03	-3.065349037259510780e-03	-2.776927030180883615e-03	-3.071707654420292605e-03	148.484	151.099	-43.6829	146.195	48.5645	86.5515	78.0594	86.7388
-4.864067515064397079e-03	-5.074119786499558388e-03	-4.965776541938595433e-03	-4.668688256555690586e-03	-2.886816196917632322e-03	-1.842953664936057426e-03	-1.510402625158228885e-03	-2.768140731644773075e-03	139.512	145.697	142.507	133.759	81.2949	50.5601	40.7686	77.8007
-1.270313006658526072e-03	1.218752917792579596e-03	-5.002017338350133596e-03	-5.023497343973158148e-03	-2.899369759472853695e-03	-3.072693142660448164e-03	-1.513085570244487432e-03	-2.787168864794516403e-03	33.6996	-32.1815	143.574	144.206	81.6645	86.7678	40.8476	78.361
-3.321843516091792237e-03	-5.405216167469420289e-03	1.369402374145887915e-03	-5.343931686115839172e-03	-2.471309832958468351e-03	-3.122822265602081485e-03	-1.709463965660731975e-03	-2.886380193210831471e-03	94.1036	155.445	-36.6171	153.641	69.061	88.2437	46.6297	81.2821
-5.393612838311297002e-03	-5.120472610756496637e-03	-5.285651271134990045e-03	-5.726598136403174624e-03	1.301295471231144439e-03	-2.950331584646044732e-03	-3.161868308234843869e-03	-2.865752887908256958e-03	155.104	147.061	151.925	164.908	-34.6118	83.165	89.3934	80.6747
-4.926432210552218575e-03	-4.900581653772335955e-03	-2.624605547489792124e-03	-4.795592595905433068e-03	-3.311529210204813747e-03	-3.326736822278666874e-03	-2.608979843140769427e-03	-2.810041664868697091e-03	141.348	140.587	73.5746	137.496	93.7999	94.2477	73.1145	79.0344
-5.107442960101115162e-03	-5.209062091283106488e-03	-5.679040072131638119e-03	-5.476773079451629188e-03	-3.511098933724043220e-03	-3.309601474761812018e-03	-7.943775993379777883e-03	-2.434385485811278640e-03	146.678	149.67	163.507	157.552	99.6759	93.7432	230.189	67.9738
-5.176826727276665797e-03	-4.877103079755903091e-03	-6.054943906739264532e-03	-5.434570493550627997e-03	-3.046824779747108521e-03	-8.631534577098157190e-03	-2.983329347351278225e-03	-3.014855765359500048e-03	148.721	139.896	174.575	156.309	86.0061	250.439	84.1366	85.0648
-4.479539016922677065e-03	-5.052553464981066229e-03	-4.454956875240874067e-03	-5.024885825811943769e-03	-2.995777552049144494e-03	-3.167399196516134524e-03	-2.250808128397107158e-03	-3.126901520124276187e-03	128.19	145.062	127.466	144.247	84.5031	89.5562	62.5687	88.3638
-2.148328881682252511e-03	-5.892054824749105683e-03	-5.253812739672139576e-03	-5.370644706202549502e-03	-2.731253560104291399e-03	-3.206536422501437330e-03	-1.425266767022343979e-03	-2.400196341783676721e-03	59.5514	169.779	150.987	154.427	76.7146	90.7086	38.2619	66.9672
-5.378860097204400843e-03	-5.985991801199620939e-03	-5.162678085144379800e-03	-5.099470379651032878e-03	-3.701186828149278293e-03	-2.864716326626684257e-03	-2.405578143968738637e-03	-3.062992079621918926e-03	154.669	172.545	148.304	146.443	105.273	80.6442	67.1256	86.4821
-4.776589403486434723e-03	-4.520571448034824656e-03	-5.661378639396409847e-03	-4.715903624157425852e-03	-2.663710674534733747e-03	-2.859778895717754194e-03	-2.724057523852619483e-03	-2.599868327543069027e-03	136.936	129.398	162.987	135.149	74.7259	80.4989	76.5028	72.8462
-4.790865025911315682e-03	-5.061729309401429878e-03	-4.668241507550897201e-03	-4.975873130510862115e-03	-3.435724464122856276e-03	-3.014867548522853508e-03	-2.719012350770052145e-03	-2.878997347636303317e-03	137.357	145.332	133.746	142.804	97.4566	85.0652	76.3542	81.0647
-5.547088467706658491e-03	-5.527067575573588014e-03	-3.371544990065299032e-03	-5.019390994037256463e-03	-3.299570028219227236e-03	-2.638954699057675241e-03	-2.838224073029021501e-03	-2.556305742345279033e-03	159.622	159.033	95.567	144.085	93.4478	73.997	79.8642	71.5636
-4.431569735538751220e-03	-1.326490709382092438e-02	-5.222412312220057161e-03	-4.140126502872341907e-03	-1.311113560384596834e-03	-3.029221856630421889e-03	-3.130402625367434931e-03	-2.601838849817714443e-03	126.778	386.861	150.063	118.197	34.9009	85.4878	88.4669	72.9042
-5.233199392257323855e-03	1.302064409757055022e-03	-9.938351746617493307e-03	-5.750027365815883230e-03	-2.974583146380727679e-03	-3.887539199969630450e-03	-3.142865074823964194e-03	-1.270627778446992281e-03	150.38	-34.6345	288.916	165.598	83.8791	110.76	88.8339	33.7089
-4.540742129742042152e-03	-5.053244757650671506e-03	-5.225932286264809573e-03	-5.003431653173008760e-03	-3.667425256027902203e-03	-2.646760370093541054e-03	-3.109081752152635832e-03	-2.530660693713478702e-03	129.992	145.082	150.166	143.615	104.279	74.2269	87.8392	70.8085
-4.502891694186023953e-03	-5.358553106595770679e-03	-5.705185781392051528e-03	-5.234304947187206659e-03	-2.731187227834424875e-03	-3.063937684175233479e-03	-2.818860211973269088e-03	-3.036448492303510643e-03	128.878	154.071	164.277	150.413	76.7127	86.51	79.2941	85.7006
-4.713075517786624070e-03	-8.821927519157390929e-03	-4.589169769094850020e-03	-5.593462623032324083e-03	-2.920885895264616582e-03	-2.865084898324868432e-03	-3.075430143478882945e-03	-2.704914913828777075e-03	135.066	256.045	131.418	160.988	82.298	80.6551	86.8484	75.9391
-5.071304693240576492e-03	-5.382912904476031511e-03	-4.648416074808777929e-03	9.573186976394915029e-04	-2.878078768255297546e-03	-2.878902784291151578e-03	-1.089749695658122786e-03	-2.460110819062913574e-03	145.614	154.788	133.162	-24.484	81.0377	81.0619	28.3832	68.7313
-5.173295650304353399e-03	-5.352281407436025422e-03	-4.113258697466533158e-03	-4.699160752099630807e-03	-2.864044301946522524e-03	-2.421722429547329414e-03	-3.069245796970694693e-03	-2.983557581851731255e-03	148.617	153.887	117.406	134.656	80.6244	67.601	86.6663	84.1433
-3.843004968941692197e-03	-5.111594238235405048e-03	-5.002192819900727963e-03	-5.043484547096461872e-03	-2.789921673432565249e-03	-3.777346353771504628e-02	-1.868797639640896622e-03	-2.785395930421336302e-03	109.448	146.8	143.579	144.795	78.442	1108.48	51.321	78.3088
-5.021554780199184026e-03	-4.884068113070438519e-03	-5.352925614986459024e-03	-4.957983927799352979e-03	-3.004208951404076580e-03	-3.455621850373991576e-03	-2.905273909584930262e-03	-2.656653741361159667e-03	144.149	140.101	153.906	142.277	84.7514	98.0425	81.8384	74.5182
-1.849354665236858973e-03	-4.760940152128428741e-03	-5.242946313853272429e-03	-5.179937701074863003e-03	1.249942562579067946e-03	-2.896571106363142380e-03	-2.873316423677867420e-03	-3.037976832980959340e-03	50.7485	136.475	150.667	148.812	-33.0998	81.5821	80.8974	85.7456
-4.668540703693524994e-03	-5.012932146568880622e-03	-5.319094363835521512e-03	-5.136968661026261943e-03	-2.720359590292264172e-03	-2.658872668172285354e-03	-3.254894515574404280e-03	-3.314286034368544090e-03	133.755	143.895	152.909	147.547	76.3939	74.5835	92.1324	93.8811
-2.283729460902829324e-03	-5.570229457190292027e-03	-5.042344221645529007e-03	-4.560990515794902458e-03	-2.986358850314066275e-03	-2.691463148946780966e-03	-2.750837472281075693e-03	-3.061091745156215536e-03	63.538	160.304	144.761	130.588	84.2258	75.5431	77.2912	86.4262
-1.395534704518343761e-03	1.759490676127571304e-03	-5.210677245949905771e-03	-5.257843897573557905e-03	-3.082962887454080998e-03	-3.137739943072871164e-03	-1.811485389798179677e-03	-2.960840672087568931e-03	37.3865	-48.1026	149.717	151.106	87.0701	88.683	49.6335	83.4745
-5.366685226616272134e-03	-1.945540267980703326e-03	-6.229977063816990145e-03	-1.316123535400248431e-03	-2.945478470294004766e-03	-2.649131735816519142e-03	-8.360390554228516041e-03	-2.851809089611438350e-03	154.311	53.5806	179.729	35.0484	83.0221	74.2967	242.456	80.2642
-5.071640043552376638e-03	-5.078788632505416845e-03	-5.504819214932035916e-03	-4.955515936881269359e-03	-3.059769890255471282e-03	-2.874240704748689222e-03	-2.392988643105194938e-03	-2.970902232550648100e-03	145.624	145.834	158.378	142.204	86.3873	80.9247	66.755	83.7707
-1.169478218248722967e-03	-5.212940482703407735e-03	-1.038225185551691285e-02	-5.060350665884395284e-03	-3.270757483844614118e-03	-3.390770935431425444e-03	-3.998146098173026297e-03	-2.475137539669295880e-03	30.7307	149.784	301.986	145.291	92.5995	96.1331	114.016	69.1737
-4.868565043478339897e-03	-5.098545139611618607e-03	-5.128974306235305897e-03	-4.777666637428510006e-03	-2.991433080261838347e-03	-1.441050825021582445e-03	-2.788139666845428077e-03	-3.041700930706106847e-03	139.644	146.416	147.312	136.968	84.3752	38.7267	78.3896	85.8553
-5.180859684083359736e-03	-5.160133162021675497e-03	-8.915405896867137359e-03	-5.239548897022328067e-03	-2.856412772768596089e-03	-2.529181106071301619e-03	-2.750333200742003086e-03	-2.879463233185302739e-03	148.839	148.229	258.797	150.567	80.3997	70.7649	77.2764	81.0784
-4.863415260947379429e-03	-5.490215426056291488e-03	-5.709963041547439291e-03	-5.104755916980847040e-03	-2.493978464827377103e-03	-2.888290713377473801e-03	-1.676013888761227876e-03	-2.941344921572187736e-03	139.493	157.948	164.418	146.599	69.7284	81.3383	45.6448	82.9004
-4.937311669917173601e-03	-4.822109689192707882e-03	-9.994801587872087154e-03	-5.014628520231208079e-03	-2.643962735761974051e-03	-2.827037239336595374e-03	-2.520560871694102131e-03	-3.147902193252136681e-03	141.668	138.277	290.578	143.945	74.1445	79.5348	70.5111	88.9822
-5.101092239405883785e-03	-5.431922653560810124e-03	-5.377075056139319145e-03	-7.542478195631773831e-03	-3.111781274531699119e-03	-2.911969270574383574e-03	-2.554070121205817383e-03	-3.493492428507146818e-03	146.491	156.231	154.617	218.373	87.9187	82.0355	71.4977	99.1575
-4.611471895489353476e-03	-6.135676580652997536e-03	-6.114623504561167606e-03	-5.244923364850426206e-03	-2.883895633166135876e-03	-2.890292620235347925e-03	-2.833618194002346727e-03	-3.100030610067520519e-03	132.075	176.952	176.333	150.726	81.2089	81.3973	79.7286	87.5727
-5.359143826849253368e-03	-5.015534809906720994e-03	-4.424776177603693961e-03	-5.149086831649633475e-03	-6.398436827181708947e-03	-3.291530183838914554e-03	-3.068211757597300807e-03	-3.385016530028095438e-03	154.089	143.972	126.578	147.904	184.689	93.2111	86.6358	95.9636
-5.371927458590206907e-03	-5.160946271594707251e-03	-5.268605666586225443e-03	-5.747275480608363477e-03	1.359005689531426900e-03	-2.945847333397086550e-03	-2.078115064516104435e-03	-3.063911648021542568e-03	154.465	148.253	151.423	165.517	-36.311	83.033	57.484	86.5092
-4.889271377621490222e-03	-1.189838611384593696e-03	-4.722436430270746111e-03	-4.896140932810788028e-03	-2.824329065906776987e-03	-3.137916212793657837e-03	-3.013642792121513751e-03	-2.598644420663396692e-03	140.254	31.3301	135.342	140.456	79.4551	88.6882	85.0291	72.8102
-4.934939322071607397e-03	-5.046592565111525201e-03	-4.636866217555021645e-03	-5.266615120129640275e-03	-2.636352182194315417e-03	-2.419155367697968517e-03	-4.014349675073740353e-03	-3.031508908734918510e-03	141.599	144.886	132.822	151.364	73.9204	67.5254	114.493	85.5552
-4.642410556231135396e-03	-5.110895953082357675e-03	-5.738704149030219442e-03	-4.640040111785073175e-03	-3.328027476345168933e-03	-3.135569194722476367e-03	-1.424443679171911049e-03	-2.889884556764872169e-03	132.986	146.779	165.264	132.916	94.2857	88.6191	38.2377	81.3853
-4.734423019866746893e-03	-4.769677979360792928e-03	-5.637374711286108689e-03	-5.226469320165891275e-03	-2.925489190281464931e-03	-3.260398733273703331e-03	-1.444226755780743604e-03	-3.736430284871380611e-03	135.695	136.733	162.281	150.182	82.4336	92.2945	38.8202	106.31
-5.578910043287713116e-03	-5.320937608831088385e-03	-4.922889032202916286e-03	-5.030892886983837423e-03	-3.231445901251371166e-03	-1.950076449121419982e-03	-2.730816997737025870e-03	-3.004763588080056579e-03	160.559	152.964	141.244	144.424	91.442	53.7141	76.7018	84.7677
-5.071936182335111398e-03	-5.059187948970643098e-03	-5.147074114515000527e-03	-7.797597589758025263e-03	-2.550489178818797411e-03	-3.134610304851149880e-03	-2.024697183442721732e-03	-2.932624648374764897e-03	145.632	145.257	147.845	225.885	71.3923	88.5908	55.9112	82.6437
-4.694142168372917277e-03	-4.948870341378605250e-03	-3.440018418115320994e-03	-5.179320793343933360e-03	-3.109891410272722524e-03	-2.369587292388393267e-03	-2.704910465024871515e-03	-2.972316197475825643e-03	134.509	142.009	97.5831	148.794	87.863	66.0659	75.939	83.8123
-5.001093361766178504e-03	-5.205372740017005784e-03	-5.208447537976989943e-03	-5.165100629586383621e-03	-3.380239510403212910e-03	-2.729539440483408005e-03	-2.741625702861212079e-03	-4.168736764895399766e-03	143.546	149.561	149.652	148.375	95.823	76.6642	77.02	119.039
-5.061264611154236807e-03	-4.946704013552341225e-03	-5.059281695390494861e-03	-5.025359545969927330e-03	-2.863809357332425948e-03	-3.048320976399350023e-03	-2.600274697170308538e-03	-2.948626580263916976e-03	145.318	141.945	145.26	144.261	80.6175	86.0502	72.8582	83.1148
-2.485344052247689690e-03	-4.719718372014144667e-03	-5.282779927758910962e-03	-5.737919762634258875e-03	-2.664769252532108064e-03	-2.413034118720308423e-03	-3.259566251932496765e-03	-2.739502892392501471e-03	69.4742	135.262	151.84	165.241	74.7571	67.3452	92.2699	76.9575
-5.140476197657875904e-03	-4.603013152995411028e-03	-4.677110918784530176e-03	-5.164042220095976798e-03	-2.801293934881550051e-03	-2.802867199176238121e-03	-1.297960591744576212e-03	-3.286241583586039378e-03	147.65	131.826	134.007	148.344	78.7769	78.8232	34.5136	93.0554
-5.073696478575535906e-03	-5.236110601512582348e-03	-4.595908516377846843e-03	-5.077348427590731676e-03	-2.527985738895403151e-03	-3.017583273831820397e-03	-2.855107146639760188e-03	-1.242006096409281092e-03	145.684	150.466	131.616	145.792	70.7297	85.1451	80.3613	32.8661
-4.638047555379919314e-03	-9.329393282325746176e-03	-5.337410414144615201e-03	-5.063707597840685568e-03	-3.027591867518983782e-03	-2.859432181691390525e-03	-2.036178008314142810e-03	-3.188263041590600529e-03	132.857	270.986	153.449	145.39	85.4398	80.4886	56.2492	90.1705
-5.045092246612542172e-03	-4.555130459260699032e-03	-5.302673424973626537e-03	-4.745234285601043767e-03	-2.433432429405078465e-03	-2.611738670523543106e-03	-2.538454113549684296e-03	-2.906813600921267018e-03	144.842	130.416	152.426	136.013	67.9458	73.1957	71.038	81.8837
-5.077901700242984373e-03	-4.898342175437756310e-03	-4.459544722771458317e-03	-5.535822353604678663e-03	-2.813185036982527882e-03	-4.146215960997835966e-03	-3.424456266152866007e-03	-2.607609397450141257e-03	145.808	140.521	127.601	159.291	79.127	118.376	97.1249	73.0741
-4.894637508035004116e-03	-5.014603362529647217e-03	-1.060561731577754768e-02	-5.819463492452320655e-03	-1.996571824851311756e-03	-2.789757511645980705e-03	-2.985470520994190982e-03	-2.974357405345487600e-03	140.412	143.944	308.563	167.642	55.0831	78.4372	84.1996	83.8724
-4.807842764816970711e-03	-4.779037598292127514e-03	-5.185865396707380927e-03	-4.814889715241872821e-03	-3.112702386623937469e-03	-2.587727299541024532e-03	-2.727278604416306148e-03	-3.188444195636111825e-03	137.856	137.008	148.987	138.064	87.9458	72.4887	76.5976	90.1759
-5.171680388028051210e-03	-5.299094506276101624e-03	-4.898736314783388480e-03	-4.571149940788697859e-03	-2.942396745356934493e-03	-3.056010009576351494e-03	-2.542259604145860347e-03	-1.464646989616736001e-03	148.569	152.321	140.533	130.887	82.9314	86.2766	71.15	39.4214
-5.338078141314898592e-03	-4.698806064008919509e-03	-5.308189976647494264e-03	-5.295157982163968199e-03	-2.724246301574446451e-03	-2.837902808178065055e-03	-3.003195673365856733e-03	-2.605138750967277411e-03	153.468	134.646	152.588	152.205	76.5083	79.8547	84.7215	73.0014
-5.076958692915881262e-03	-5.761442097199129253e-03	-4.983896087450894428e-03	-5.107689703203286725e-03	-3.418145851097439090e-03	-2.753186112924810042e-03	-5.222740865407534717e-03	-2.895391437808280278e-03	145.78	165.934	143.04	146.685	96.9391	77.3604	150.072	81.5474
-4.720063629153854919e-03	-4.791344914372116549e-03	-5.401652473240732902e-03	-5.104195244025997932e-03	-1.373605991972983538e-03	-3.003097575616671226e-03	1.313147993287711599e-03	-3.041806963038927447e-03	135.272	137.371	155.34	146.582	36.7409	84.7186	-34.9608	85.8584
-4.779321195257516322e-03	-4.726012703028716760e-03	-5.163057826012686612e-03	-4.886385504426669739e-03	1.427702815703243760e-03	-3.066711763471892654e-03	-2.660223038954864262e-03	-2.583317075449990344e-03	137.017	135.447	148.315	140.169	-38.3337	86.5917	74.6233	72.3589
-4.984880723514557854e-03	-5.344116449683905014e-03	-4.911707423778118031e-03	-5.421297443120200524e-03	-3.050643948416391013e-03	-2.782146310420903924e-03	-1.720788774129979959e-03	-3.577801131270532450e-03	143.069	153.646	140.915	155.919	86.1186	78.2131	46.9631	101.64
-5.001226655254409868e-03	-3.235588954582434978e-02	-4.448733966483464294e-03	-5.537286383048842416e-03	-2.998176879192758493e-03	-3.463745063734817616e-03	-3.051958149583136257e-03	-2.939157604472561382e-03	143.55	948.964	127.283	159.334	84.5738	98.2817	86.1573	82.836
-4.859775628498329107e-03	-5.177915416105432177e-03	-4.260666359107051146e-03	-5.347315269566231370e-03	-3.605632458785029606e-03	-2.560175949603660933e-03	-3.148427207739729148e-03	-2.934260372325508265e-03	139.386	148.753	121.746	153.74	102.459	71.6775	88.9976	82.6918
-4.906711854768652792e-03	-5.238901601385898346e-03	-5.996603611703964914e-03	-5.073729241723185651e-03	-2.379686999885000532e-03	-6.023954639188024325e-03	-1.736272049863316676e-03	-2.856936653335144256e-03	140.768	150.548	172.858	145.685	66.3633	173.663	47.419	80.4152
-5.065596120515349771e-03	-5.389767162073901344e-03	-5.327857101386601450e-03	-4.971293707615170344e-03	-3.080645133775998003e-03	-1.650644662318533941e-03	1.845775136727316338e-03	-2.972317538788806900e-03	145.446	154.99	153.167	142.669	87.0019	44.8978	-50.6431	83.8124
-4.187117251852376376e-03	-5.650177629887252750e-03	-4.362475942910302995e-03	-4.943609163342074959e-03	-3.209254534569170106e-03	-3.122575582738417680e-03	-2.404226790215713370e-03	-2.618929102269196459e-03	119.58	162.658	124.743	141.854	90.7886	88.2365	67.0859	73.4074
-4.900546585140004574e-03	-5.377436650518152561e-03	-5.443995348116696144e-03	-5.690535560173359993e-03	-2.430778312009023411e-03	-3.077269649626262604e-03	-3.040031315188828492e-03	-2.955926696216876898e-03	140.586	154.627	156.587	163.846	67.8676	86.9025	85.8061	83.3298
-4.617027795379082152e-03	-5.207226510289071110e-03	-5.429884104772843452e-03	-5.134715439342296683e-03	-2.801086720571944935e-03	-2.930872160666609955e-03	-2.815999979918615889e-03	-2.890571071231677440e-03	132.238	149.616	156.171	147.481	78.7708	82.5921	79.2099	81.4055
-6.310572217234112179e-03	-4.886223504744908498e-03	-5.460029558977438913e-03	-6.435867105154854939e-03	-2.531679373359060903e-03	-3.093185495005945987e-03	-5.783892819662106097e-03	-3.013360211559211205e-03	182.102	140.164	157.059	185.791	70.8385	87.3711	166.595	85.0208
-4.890689701858807331e-03	-5.044243947949863041e-03	-5.586731591653773879e-03	-5.489670734647117759e-03	-1.580186453691648837e-03	2.500275260277628163e-03	-2.807142562900729384e-03	-3.189365006750370657e-03	140.296	144.817	160.79	157.932	42.8233	-69.9138	78.9491	90.203
-4.852467341167490157e-03	-4.900276086556624999e-03	-4.985619004973348284e-03	-4.656360462514750470e-03	-2.769621939899408625e-03	-2.899892068070636635e-03	-2.822799511010264887e-03	-3.025455385898196022e-03	139.17	140.578	143.091	133.396	77.8443	81.6799	79.4101	85.3769
-4.702854001502341889e-03	-5.184675476543246404e-03	-5.078809248028097294e-03	-5.301467642974611733e-03	-2.584318107140459644e-03	-2.910058675308925622e-03	-3.021334463928312085e-03	-2.753049735250183688e-03	134.765	148.952	145.835	152.39	72.3884	81.9793	85.2556	77.3564
-4.872935444157175562e-03	-4.953832303141598656e-03	-4.856107510633657018e-03	-5.534942344356025626e-03	-2.512427157388897291e-03	-2.948931774990516327e-03	-2.219714876249258718e-03	-3.251846770639360562e-03	139.773	142.155	139.278	159.265	70.2716	83.1238	61.6532	92.0427
-5.338064620596333007e-03	-2.041800171396208202e-02	-5.033199350060022989e-03	-4.970620147054904958e-03	-2.870227988870705307e-03	-3.116073138535659093e-03	-3.116611271866057478e-03	-3.405600478654186979e-03	153.468	597.473	144.492	142.649	80.8065	88.045	88.0609	96.5697
-5.046312457903142333e-03	-5.318949984908410804e-03	-4.811152549625064175e-03	-5.279879218311395346e-03	-3.054702798902190347e-03	-2.898195173092781973e-03	-2.948954598815561098e-03	-3.107190082869426724e-03	144.878	152.905	137.954	151.755	86.2381	81.63	83.1245	87.7835
-5.197058779163279095e-03	-5.040920877229428804e-03	-1.729471938676575274e-03	-5.237810211327864791e-03	-3.199559702582588719e-03	-2.686642588037410368e-03	-2.253466294116598240e-03	-2.940033400334257380e-03	149.316	144.719	47.2188	150.516	90.5032	75.4011	62.647	82.8618
-1.244816822810862131e-03	-4.866719764280385760e-03	-5.122403813032494826e-03	-4.448171580094697868e-03	-2.923751783608265556e-03	-2.962289783855583634e-03	-2.599898508933176644e-03	-3.030383795023995630e-03	32.9489	139.59	147.118	127.267	82.3824	83.5171	72.8471	85.522
-5.334282131644891255e-03	-5.133096944859576183e-03	-5.091001637365548740e-03	-5.449706855747937263e-03	-3.365351738818712305e-03	-3.209876604271687771e-03	-2.833993696042235062e-03	1.487124648965336155e-03	153.357	147.433	146.194	156.755	95.3846	90.8069	79.7396	-40.0833
-5.292805469384012813e-03	-5.626744903859862319e-03	-5.106612452452957869e-03	-5.182271723911112057e-03	-2.786971384683735019e-03	-2.792157914705857471e-03	-3.032864122064209134e-03	-3.330149595008591572e-03	152.135	161.968	146.653	148.881	78.3552	78.5079	85.5951	94.3482
-5.476231086945493147e-03	-5.227794135058516471e-03	-5.352396366402847015e-03	-5.314099578537925979e-03	-2.571107891211088427e-03	-2.873345085588369964e-03	-3.001198083004051175e-03	-3.192943548558016455e-03	157.536	150.221	153.89	152.762	71.9994	80.8983	84.6627	90.3084
-5.102695591868024183e-03	-5.618543761529330195e-03	-5.286167233026166541e-03	-4.905334189745727720e-03	-2.825117236850514715e-03	-3.393189409535695734e-03	-2.956341296296430884e-03	-2.945306095984417862e-03	146.538	161.726	151.94	140.727	79.4783	96.2043	83.342	83.0171
-5.411486290429776656e-03	-5.201549652957124757e-03	-5.035510742002754364e-03	2.021173164847682620e-03	-2.676648014084605665e-03	-2.790437482264112538e-03	-2.474931172408297367e-03	-3.586474387697738148e-03	155.63	149.449	144.56	-55.8075	75.1069	78.4572	69.1676	101.895
-4.932715090736530979e-03	-5.505070084772891760e-03	-4.658901171575144731e-03	-5.219818415275773171e-03	-3.051905302208222145e-03	-2.932912882361064181e-03	-2.551795950114427169e-03	-2.617444582928985485e-03	141.533	158.385	133.471	149.986	86.1557	82.6522	71.4308	73.3637
-4.801467426004828870e-03	-5.393424678587524675e-03	-5.696905206701342178e-03	-5.397368128343785730e-03	-2.575376313084341753e-03	-6.073952955833766820e-03	-2.512359031815718496e-03	-3.043795938134568040e-03	137.669	155.098	164.033	155.214	72.1251	175.135	70.2696	85.9169
-1.034129705772984928e-03	-1.505389307256097290e-03	-4.614141343007253232e-03	-5.432556283679745336e-03	-3.128766876834930891e-03	-3.078572438842790571e-03	-2.819080757844176586e-03	-2.920868620937651199e-03	26.7455	40.621	132.153	156.25	88.4188	86.9409	79.3006	82.2975
-5.175814645000252796e-03	-5.891953577582357930e-03	-5.322258341960353981e-03	-5.211060502720910904e-03	-2.593025745834917802e-03	-2.839984426251489225e-03	-2.572335445088458523e-03	-3.003435811377058468e-03	148.691	169.776	153.003	149.729	72.6447	79.916	72.0355	84.7286
-4.901003368957199992e-03	-4.700102073720751131e-03	-5.438261358725615842e-03	-4.838202249812913192e-03	-2.940193201509335927e-03	-3.175172591802411740e-03	-2.890044905552357091e-03	-2.519010727479497561e-03	140.599	134.684	156.418	138.75	82.8665	89.7851	81.39	70.4655
-4.683454105108373483e-03	-5.055698098521748882e-03	-5.301337708194555666e-03	-5.179425914139708029e-03	-3.129608753446299144e-03	-2.687188702304486344e-03	-1.896768724525196197e-03	-3.448276732414573987e-03	134.194	145.154	152.387	148.797	88.4436	75.4172	52.1446	97.8262
-4.739684657932854116e-03	-4.724776988491689519e-03	-5.567301119400585967e-03	-5.092815858064882704e-03	-3.259828803919086020e-03	-3.213536586363796403e-03	-2.757740382513067072e-03	-3.021627779624768209e-03	135.85	135.411	160.217	146.247	92.2777	90.9147	77.4945	85.2642
-4.832141957233458164e-03	1.025086159141194936e-03	-5.608445019945916543e-03	-5.150367528745106172e-03	-6.304980628790545633e-03	-3.060923019992665191e-03	-1.401804164998823616e-03	-3.181152247923763575e-03	138.572	-26.4793	161.429	147.942	181.937	86.4212	37.5711	89.9612
-5.350578470855698980e-03	-5.543104307610137969e-03	-6.062905729882314687e-03	-4.112972882549813074e-03	-2.151697243528734229e-03	-3.038449222947650283e-03	-3.264149495357047525e-03	-2.729151427897417992e-03	153.836	159.505	174.81	117.397	59.6505	85.7595	92.4049	76.6527
-4.864401198374527710e-03	-5.132580981816815650e-03	-5.074142559155576243e-03	-4.603000576136440092e-03	-2.522495355110867393e-03	-2.909720250187237001e-03	-1.259562318016971142e-03	-2.118748366816035605e-03	139.522	147.418	145.697	131.825	70.5681	81.9693	33.383	58.6804
-5.088583162414885182e-03	-4.898488674342883938e-03	-5.626262531400553699e-03	-5.343164090181689446e-03	-3.213967346809693242e-03	-3.061527580089940144e-03	-3.484534399218763151e-03	-2.487407198203651481e-03	146.122	140.525	161.954	153.618	90.9274	86.439	98.8938	69.535
-5.110271253041973223e-03	-5.722710329131259349e-03	-4.947975041180554048e-03	-4.843372005775654562e-03	-3.023457743898561902e-03	-2.839226980160282181e-03	-2.655534733422021225e-03	-2.635685193802752950e-03	146.761	164.793	141.982	138.903	85.3181	79.8937	74.4852	73.9008
-4.994063215935463061e-03	-5.003975279832595380e-03	-5.665223957587738751e-03	-5.222150730100371709e-03	-2.759885993264608265e-03	-2.578833900042960727e-03	-1.603086206208055716e-03	-2.788380826358025869e-03	143.339	143.631	163.101	150.055	77.5577	72.2269	43.4976	78.3967
-4.460629177996592101e-03	-1.365799154284427688e-03	-5.403114325137843392e-03	-5.031807516581664717e-03	-2.581969102350477416e-03	-3.002453862114913725e-03	-3.534085082289570301e-03	-2.751741973430337027e-03	127.633	36.511	155.383	144.451	72.3192	84.6997	100.353	77.3179
-5.135022418268409862e-03	-4.638165743458501876e-03	-5.195897286907913762e-03	-5.352633051681535657e-03	-2.615559615736372853e-03	-2.773138026813198442e-03	-2.842884554772598903e-03	-2.638221345519412182e-03	147.49	132.861	149.282	153.897	73.3082	77.9479	80.0014	73.9754
-4.746185638889486441e-03	-5.072865638384933644e-03	-5.103910427843943130e-03	-5.555065754348600601e-03	-2.805578588129638718e-03	2.808564873097249819e-03	-2.701479136774649886e-03	-3.178972102344687373e-03	136.041	145.66	146.574	159.857	78.903	-78.9909	75.838	89.897
-5.306073419171773373e-03	-4.892138693285346535e-03	-5.627550873796766107e-03	-4.113557861490702884e-03	-2.630749911856094473e-03	-3.059124044548092083e-03	-2.502068073594662136e-03	-2.789216667868734019e-03	152.526	140.338	161.991	117.414	73.7555	86.3683	69.9666	78.4213
-4.900103964045392398e-03	-5.453260723009559045e-03	-4.472206653357630422e-03	-5.385329172900962108e-03	-3.429456678749298083e-03	-2.982274825619512463e-03	-2.354471599484944666e-03	-3.075074112682400426e-03	140.573	156.86	127.974	154.86	97.2721	84.1055	65.6209	86.8379
-5.006505413063201335e-03	-5.035269597459474458e-03	-4.636485980934123945e-03	-5.756748946512232207e-03	-3.498954034110845525e-03	-2.301507909846208736e-03	-2.895970386065348408e-03	-1.583135177532837660e-03	143.706	144.553	132.811	165.795	99.3183	64.0615	81.5645	42.9101
-4.797916589743498120e-03	-5.090853017859684436e-03	-5.235773508015889761e-03	-5.218709003343994547e-03	-3.263413559247788434e-03	-2.037922992562072634e-03	-2.433635303071455050e-03	-2.975501461907499850e-03	137.564	146.189	150.456	149.954	92.3832	56.3006	67.9517	83.9061
-4.654989002144899711e-03	-5.275526995182737433e-03	-5.135613712596037543e-03	-5.041813678917476081e-03	-1.147837208768019224e-03	-2.556354914532504678e-03	-3.172545003991994374e-03	-2.537204045097090927e-03	133.356	151.627	147.507	144.745	30.0935	71.565	89.7077	71.0012
-1.843857019375099576e-03	-5.655387694414207994e-03	-5.069761647571840654e-03	-5.284971316601780669e-03	-2.569503512319747714e-03	-2.880141310261264721e-03	-2.590467901174346894e-03	-3.227621834892235170e-03	50.5867	162.811	145.568	151.905	71.9522	81.0984	72.5694	91.3294
-4.874593627478950725e-03	-4.634449846694035750e-03	-4.886173825198043309e-03	-5.107176891189060645e-03	-3.494966745466532212e-03	-2.802698697008649750e-03	-3.093435792329768917e-03	-3.021605736053429702e-03	139.822	132.751	140.163	146.67	99.2009	78.8182	87.3785	85.2636
-5.114178545671079976e-03	-5.067176368355956473e-03	-4.593414868636212095e-03	-5.359053385931284233e-03	-3.512565598660806736e-03	-2.718099501786612558e-03	-3.131961380510040957e-03	-3.467952660145596014e-03	146.876	145.492	131.543	154.086	99.7191	76.3273	88.5128	98.4056
-4.869053734785682742e-03	-5.680287037354809360e-03	-4.967899844714663248e-03	-4.511129843764538280e-03	-2.559965614888218017e-03	-2.733959784016224987e-03	-2.677785450318316725e-03	-2.918761656420542673e-03	139.659	163.544	142.569	129.12	71.6713	76.7943	75.1403	82.2355
-4.347127109095893886e-03	-5.312091107290203319e-03	1.289392824158799465e-03	-1.569786216215283839e-03	-3.124548326214774373e-03	-3.137291338197374137e-03	-2.981353225322505834e-03	-2.740824712648925760e-03	124.291	152.703	-34.2614	42.5171	88.2946	88.6698	84.0784	76.9964
-4.921207200305393291e-03	-5.040255057819493546e-03	-5.303464338621735608e-03	-5.086778472425242288e-03	-2.867737348859727541e-03	-3.184872813739270028e-03	-3.089202616362647213e-03	-3.164187822371720363e-03	141.194	144.699	152.449	146.069	80.7332	90.0707	87.2539	89.4617
-5.675974587027481609e-03	1.259783763423074536e-03	-4.280310714777381224e-03	-5.003503651242874155e-03	-2.697049632855830215e-03	-3.243721144651131542e-03	-2.862806675545392920e-03	-2.675565798700014087e-03	163.417	-33.3896	122.324	143.617	75.7076	91.8034	80.588	75.075
-4.769442193496658405e-03	-5.095859006000097446e-03	-3.959117582300075190e-03	-5.051243331722787659e-03	-2.344595283863664878e-03	-3.378804365821406162e-03	-2.803655676036213504e-03	-3.046792976426160402e-03	136.726	146.337	112.867	145.023	65.3301	95.7807	78.8464	86.0052
-5.152535505736172312e-03	-4.788210333559203037e-03	-5.186200617995329575e-03	-4.974701788505777808e-03	-3.090656985318580418e-03	-3.001086326667626140e-03	-2.831874937973942723e-03	-2.623417982180578471e-03	148.005	137.278	148.997	142.769	87.2967	84.6594	79.6773	73.5396
-8.512265440949766046e-03	-5.275311536448815466e-03	-4.887595832167225540e-03	-5.410178670707450378e-03	-2.340341822161331325e-03	-2.648504592506662099e-03	-2.554840673835502216e-03	-2.634135381234401375e-03	246.927	151.62	140.205	155.591	65.2049	74.2782	71.5204	73.8551
-1.277154054663693240e-03	-5.157248700665917340e-03	-9.542120683199274353e-03	-5.057596168214913493e-03	-2.659313935956160186e-03	-2.513593298869895142e-03	-2.593453092011446543e-03	-2.849990484669792309e-03	33.901	148.144	277.25	145.21	74.5965	70.306	72.6573	80.2106
-5.009591353919129984e-03	-5.011118786814719450e-03	1.556194483047329243e-03	-5.435898186719437426e-03	-3.125844703734993908e-03	2.921630717878054891e-03	1.327839593524551050e-03	-3.030536580963793473e-03	143.797	143.842	-42.1169	156.349	88.3327	-82.32	-35.3934	85.5265
-2.028329231548372212e-03	-4.920478838413874616e-03	-4.666966255093198991e-03	-4.798296774695284123e-03	-2.527829515322133590e-03	-4.323281739342099694e-03	-2.735033175909362159e-03	-2.729758711278666705e-03	56.0182	141.173	133.709	137.575	70.7251	123.589	76.8259	76.6706
-4.799266020816672987e-03	-5.452647552916824007e-03	-5.384446238103367949e-03	-4.508987973205443207e-03	-5.841915780015228231e-03	-3.223930918789551670e-03	-2.485048731082185793e-03	-2.737839444862547999e-03	137.604	156.842	154.834	129.057	168.303	91.2207	69.4655	76.9085
-4.591082038399709429e-03	-4.859676018875400648e-03	-5.187898636228659849e-03	1.029250110843766891e-03	-2.988750694109620128e-03	2.688119765611928121e-03	-3.196860632794161407e-03	-2.795703515922183090e-03	131.474	139.383	149.047	-26.6019	84.2962	-75.4446	90.4237	78.6123
-1.104795942586515780e-03	1.188236065758071580e-03	-5.512831787649565517e-03	-4.882479679453998606e-03	-2.758236154666586244e-03	-2.748477641694372590e-03	-2.889990938477970082e-03	-1.099029661966698535e-03	28.8262	-31.283	158.614	140.054	77.5091	77.2218	81.3884	28.6564
-4.699098354515263143e-03	-4.944485963069623381e-03	-1.647756793303870948e-03	-5.322260647083956395e-03	-4.658546775426613065e-03	-3.080371897957419076e-03	-2.927489240865592795e-03	-3.108478790532883101e-03	134.655	141.88	44.8128	153.003	133.461	86.9939	82.4925	87.8214
-5.365327190205792553e-03	-4.951461647547024565e-03	-5.222821422039509998e-03	-5.957118209840356858e-03	-2.992604091536501306e-03	-2.849049337876478297e-03	-2.590840000903893350e-03	-2.808569096900283280e-03	154.271	142.085	150.075	171.695	84.4097	80.1829	72.5804	78.9911
-5.676698437618088455e-03	1.203430856702456062e-03	-5.097492491391427023e-03	-5.568260963186382438e-03	-2.752051682634223170e-03	-2.581144190407626358e-03	-2.823144365203217581e-03	-3.033145477587127943e-03	163.439	-31.7303	146.385	160.246	77.327	72.2949	79.4202	85.6034
-5.072861798229303526e-03	-5.381619378188296464e-03	-5.038220554774472393e-03	-4.771965663788325061e-03	-2.349240973270804930e-03	-3.261549174225223096e-03	-2.768346346850881438e-03	-2.683463109392019395e-03	145.66	154.75	144.64	136.8	65.4669	92.3283	77.8068	75.3075
-4.960370733370061264e-03	-4.787029177095891708e-03	-5.081649349142641596e-03	-5.249038689710268206e-03	-3.260836640593102031e-03	-3.203641053251743854e-03	-9.911557248653592167e-04	-2.982120783117538695e-03	142.347	137.244	145.918	150.847	92.3074	90.6233	25.4802	84.101
-4.355377388429839194e-03	-1.221523989305884792e-03	-5.037993710471150820e-03	-4.786044525220484007e-03	-2.274131199493153749e-03	-3.170362393510219121e-03	-2.883704872254501221e-03	-2.775228573277575394e-03	124.534	32.2631	144.633	137.215	63.2554	89.6435	81.2033	78.0094
-4.620938503152696372e-03	-5.248306695858023438e-03	-5.232052171953789806e-03	-4.728600446809860282e-03	-2.665971813459253135e-03	-2.984600863664467214e-03	-2.467661954283065662e-03	-3.312237108282126748e-03	132.353	150.825	150.347	135.523	74.7925	84.174	68.9536	93.8208
-5.518908192585179028e-03	-4.065162378293403315e-03	-5.507977398274068077e-03	-3.590854669843254309e-03	-3.155988949332001661e-03	-2.807356256498349471e-03	-2.571833806574469906e-03	-2.333063575129217925e-03	158.793	115.989	158.471	102.024	89.2203	78.9554	72.0208	64.9906
-4.573510143775134408e-03	-3.547609543149944037e-03	-4.959715390574537079e-03	-4.871343015300657643e-03	-2.453765470662550713e-03	-2.687184874981114052e-03	-2.592229562566004779e-03	-2.762601540950022135e-03	130.957	100.751	142.328	139.726	68.5444	75.4171	72.6213	77.6376
-5.279735557819975784e-03	-5.102085335962383908e-03	-5.576623921668892418e-03	-4.935938652026563775e-03	-3.526806463798471802e-03	-2.774599155522877118e-03	-1.211747025459217414e-03	-2.893872249270237722e-03	151.751	146.52	160.492	141.628	100.138	77.9909	31.9752	81.5027
-4.649664920780152179e-03	-5.346133811503186138e-03	-5.257835973628018252e-03	-5.250643411558913835e-03	-2.867138994385781594e-03	-3.035455902882839077e-03	-2.783580430272174569e-03	-2.788003509596082181e-03	133.199	153.706	151.106	150.894	80.7156	85.6714	78.2553	78.3855
-4.853659991694212611e-03	-1.166941408436081512e-03	-4.602170177717386859e-03	-4.729970621820141392e-03	-1.446779122899251140e-03	-3.000986478701853956e-03	-2.238840225628156103e-03	-2.809865897116777065e-03	139.205	30.656	131.801	135.564	38.8953	84.6565	62.2163	79.0292
-4.522748474874853028e-03	-4.701795772667789058e-03	-1.518394944141223876e-02	-4.242010111863115177e-03	-2.948158473867260737e-03	-5.806036705810574579e-03	-2.911216044603195593e-03	-2.958697411314627906e-03	129.462	134.734	443.364	121.196	83.101	167.247	82.0133	83.4113
-5.865139572340674970e-03	-5.396537950138716698e-03	-5.352472985971950398e-03	-5.220446605695540712e-03	-3.131095947323678675e-03	-2.401992236855406311e-03	-2.631877754022862725e-03	-3.444396262915896262e-03	168.987	155.19	153.892	150.005	88.4873	67.0201	73.7887	97.712
-4.857174204813311837e-03	-4.864457229657994861e-03	-5.437229776330986496e-03	-4.979670481361450109e-03	-3.199448659348123978e-03	-2.900417936038197225e-03	-2.843783998347481409e-03	-3.033443942322094303e-03	139.309	139.523	156.388	142.916	90.4999	81.6954	80.0279	85.6121
-4.961737939352940836e-03	-4.937930071655912204e-03	-1.033751738212689529e-02	-4.603132697587481066e-03	-2.720414252536853400e-03	-2.888602058828712398e-03	-2.935809038333027886e-03	-2.796455850159757037e-03	142.388	141.687	300.669	131.829	76.3955	81.3475	82.7374	78.6344
-5.269969697591818728e-03	-5.147864462920649989e-03	-4.948647325207294716e-03	-5.387185000265207191e-03	-3.092985279388705232e-03	-3.379844193972963897e-03	-2.456667694252319314e-03	-2.814954838228271236e-03	151.463	147.868	142.002	154.914	87.3652	95.8113	68.6299	79.1791
-4.689773865789582767e-03	-4.878520196485768533e-03	-4.571077525047832248e-03	-5.040943468411700039e-03	-2.608817340138345695e-03	-2.764118595177102351e-03	-3.050822802901704666e-03	-2.582687721843700008e-03	134.38	139.937	130.885	144.72	73.1097	77.6823	86.1238	72.3403
-4.656126100677603422e-03	-5.180962829185534364e-03	-4.703342444413164368e-03	-4.867778745399454522e-03	-2.778199811356693496e-03	1.305491002880020427e-03	-3.225705676407869971e-03	-2.648683806897029428e-03	133.389	148.842	134.78	139.621	78.0969	-34.7353	91.273	74.2835
-4.734507719145431351e-03	-4.973519085554396930e-03	-4.802373002111988073e-03	-5.480169991848813163e-03	-2.635422703353602469e-03	-3.225556733418309240e-03	-3.320812777793513432e-03	-3.052661666772776231e-03	135.697	142.735	137.695	157.652	73.893	91.2686	94.0733	86.178
-5.099194583322973727e-03	-6.536114133574915004e-03	-5.169434730210387477e-03	-5.152954912919218908e-03	-2.908547746847714791e-03	-2.776339899850622898e-03	-2.736670587581366883e-03	-3.015394649991906019e-03	146.435	188.743	148.503	148.018	81.9348	78.0421	76.8741	85.0807
-4.679462297868877685e-03	-6.062523343913730177e-03	-5.335062556297980561e-03	-5.217262962739561104e-03	-2.133710160280632984e-03	-2.834179607939799235e-03	-2.824498090892196486e-03	-3.200708488369346291e-03	134.077	174.799	153.38	149.911	59.1209	79.7451	79.4601	90.537
-4.945140454509392575e-03	1.968556032757788447e-03	-5.201495490946879928e-03	-4.775444309806018729e-03	-3.099250446119949150e-03	-3.098494994238434018e-03	-3.042868010764666290e-03	-3.492296587731113545e-03	141.899	-54.2582	149.447	136.903	87.5497	87.5275	85.8896	99.1223
-5.249465869041935670e-03	-5.424444136353757766e-03	-5.163933381562623402e-03	-5.230320482631801819e-03	-3.169610815118669832e-03	-3.232564422942071827e-03	-3.199713037005763334e-03	-2.934670371554622473e-03	150.859	156.011	148.341	150.296	89.6214	91.4749	90.5077	82.7039
-4.989854744125162694e-03	-1.622428406427960925e-03	-5.252540725150099676e-03	-5.167921120427886213e-03	-2.853695714619491029e-03	-3.386428770101799091e-03	-2.713532751697376056e-03	-3.160765140695573090e-03	143.216	44.0671	150.95	148.458	80.3197	96.0052	76.1929	89.3609
-4.713414481799646158e-03	-5.355539410886936760e-03	-4.878035959053562444e-03	-5.978322663881460546e-03	-2.793930480167553312e-03	-2.611329700965037224e-03	-2.665973624688162610e-03	-3.364303659223296956e-03	135.076	153.983	139.923	172.319	78.5601	73.1837	74.7926	95.3538
-4.994125579517884501e-03	-5.220708693902623848e-03	-5.029925509319474811e-03	-5.065816752734098039e-03	-3.311917844501100720e-03	-2.978777329534887386e-03	-3.061528335995859166e-03	-2.747900689763173396e-03	143.341	150.013	144.395	145.452	93.8114	84.0026	86.439	77.2048
-5.156657971752929247e-03	-5.224863032813440930e-03	-5.396806865665834674e-03	-2.798692187073466720e-03	-3.480085762474943376e-03	-1.766838936597124902e-03	-2.779646301341094205e-03	-3.249537366429886692e-03	148.127	150.135	155.198	78.7003	98.7628	48.319	78.1395	91.9747
-5.026423354987824207e-03	-4.774570161553649481e-03	-5.269639299587374447e-03	-5.290573492366628175e-03	-2.486457804731546668e-03	-2.932297476717193874e-03	-2.102718615645136815e-03	-2.665085462989013644e-03	144.292	136.877	151.453	152.07	69.507	82.634	58.2084	74.7664
-5.340657461104889904e-03	-5.352175794474525912e-03	-5.002570344110623263e-03	1.266407315119945755e-03	-3.394156202775132792e-03	-3.104735717052903993e-03	-1.263298964819245486e-03	-4.331166989960848548e-03	153.544	153.883	143.59	-33.5846	96.2327	87.7112	33.4931	123.822
-4.980241602496207273e-03	-5.096341741811008345e-03	-4.849132669699375738e-03	-1.015910140582106103e-02	-3.003431620677143345e-03	-2.934087981888088351e-03	-1.159452351577296408e-03	-2.988908583354747076e-03	142.932	146.351	139.072	295.416	84.7285	82.6868	30.4355	84.3009
-1.171808291400189880e-03	-5.476323412525692380e-03	-5.073178592143479451e-03	-5.034018630427722525e-03	-3.115347699670952333e-03	-3.450557292943253786e-03	-2.817524624801866565e-03	-3.098806403111881505e-03	30.7993	157.539	145.669	144.516	88.0237	97.8934	79.2547	87.5366
-4.882833724817133882e-03	-5.124526124714031544e-03	-5.082423707643266876e-03	-4.666352728586612396e-03	-2.967405166949952777e-03	-1.293944901240738935e-03	-2.463048749937756226e-03	-2.881127275335116072e-03	140.064	147.181	145.941	133.691	83.6677	34.3954	68.8178	81.1274
-4.988812539559703794e-03	-4.872642338637536361e-03	-5.569710299100070518e-03	-5.378659214262480198e-03	-2.894179550245649588e-03	-2.863509278116592449e-03	-3.040759844091669474e-03	-3.371038053996936075e-03	143.185	139.764	160.288	154.663	81.5117	80.6087	85.8275	95.5521
-5.286882934256279670e-03	-5.408536804394692594e-03	-5.390425809871485750e-03	-4.842957217359683368e-03	-3.420742006756025480e-03	-3.058727340003109234e-03	-3.060936817459459277e-03	-3.422720360130079159e-03	151.961	155.543	155.01	138.89	97.0155	86.3566	86.4216	97.0738
-4.856356559199011790e-03	-1.088807462406366899e-03	-3.900811876598075500e-03	-5.435896976045183002e-03	-3.336733624543658256e-03	-2.801445167756046531e-03	-2.693595998623246179e-03	-1.615474412751777842e-03	139.285	28.3554	111.15	156.349	94.542	78.7813	75.6059	43.8623
-4.811866164965718749e-03	-5.450499107354224611e-03	-4.589853818032734942e-03	-5.498898073840710783e-03	-3.052674982611141771e-03	-2.961671996519378656e-03	-2.423230612188121986e-03	1.093752075117629917e-03	137.975	156.778	131.438	158.203	86.1784	83.4989	67.6454	-28.501
-4.900356754884193158e-03	-4.863766258083587757e-03	-2.971886150141625233e-03	-5.030390307369855298e-03	-1.379539290555985460e-03	-3.056851346057770733e-03	-2.837603006283514681e-03	-2.720967431852060973e-03	140.58	139.503	83.7997	144.409	36.9156	86.3013	79.8459	76.4118
-5.121577109877861571e-03	-4.901913609377184927e-03	-5.419286545022702038e-03	-5.050177426896533192e-03	1.674988641953253660e-03	-3.045327639080017655e-03	-1.265633211308875078e-03	-3.010236459062372652e-03	147.094	140.626	155.859	144.992	-45.6146	85.962	33.5618	84.9288
-5.646262270465749605e-03	-4.989965046294926078e-03	-5.117161656844036038e-03	-5.424276040933359577e-03	-3.026525691165781688e-03	-2.756535663477399818e-03	-2.896401361188349032e-03	-3.078254253607398423e-03	162.542	143.219	146.964	156.006	85.4084	77.459	81.5771	86.9315
-4.997446318153752481e-03	-5.168733569225730795e-03	-5.410132567784182306e-03	-6.329363184125746944e-03	-3.150618125510196415e-03	-3.098364528748329561e-03	-2.206215655315586169e-03	-2.733714130776344117e-03	143.439	148.482	155.59	182.655	89.0621	87.5236	61.2557	76.7871
-5.240924436659513339e-03	-5.039900213976686132e-03	-5.451583332270247204e-03	-5.691727008296093571e-03	-3.568684444632919811e-03	-2.899124593278924137e-03	-2.906188977943667106e-03	-3.172095017785784773e-03	150.608	144.689	156.81	163.881	101.371	81.6573	81.8653	89.6945
-5.322710892720957515e-03	-4.777560894266450094e-03	-5.363787732038943420e-03	-4.884955740694668647e-03	-3.008427931223989563e-03	-5.438757059567824424e-03	-2.970490982825254884e-03	-2.722736823543729211e-03	153.016	136.965	154.225	140.127	84.8756	156.433	83.7586	76.4639
-5.096568965512845127e-03	-5.479229776402477423e-03	-4.969248749531947687e-03	-4.629868754592286750e-03	-2.269879738131212656e-03	-5.973778828546654797e-03	-2.525930453989840528e-03	-2.838549284639408071e-03	146.358	157.624	142.609	132.616	63.1302	172.186	70.6692	79.8738
-5.263303408804295529e-03	-5.598802884880465722e-03	-4.469249620601216909e-03	-5.708335025273051158e-03	-2.723795467741437805e-03	-2.641028876011398529e-03	-2.798130215136141775e-03	-2.918482548238808105e-03	151.267	161.145	127.887	164.37	76.495	74.0581	78.6837	82.2273
-4.644181808859899896e-03	-5.123175247575653332e-03	-5.134522754810025118e-03	-4.632699017668418483e-03	-2.181146520181781023e-03	-2.668786403244258979e-03	-2.995582418289662995e-03	-2.107838981170692336e-03	133.038	147.141	147.475	132.7	60.5176	74.8754	84.4974	58.3592
-1.856912236675279260e-03	-5.110849436673657945e-03	-4.556018337265369499e-03	-4.820923236921917376e-03	-3.107617900399551377e-03	-3.153427539716970214e-03	-2.879633353594876835e-03	-2.981620864783063232e-03	50.9711	146.778	130.442	138.242	87.7961	89.1449	81.0834	84.0863
-4.567374326240590879e-03	-4.789067553207442679e-03	-4.578168142690611578e-03	-4.768284007917364051e-03	4.376628151712205761e-03	-2.875351512818200613e-03	-2.683962965627116268e-03	-3.259898828637643534e-03	130.776	137.304	131.094	136.692	-125.16	80.9574	75.3222	92.2797
-4.790134069054779835e-03	-4.577155280006952806e-03	-4.411164060960965846e-03	-5.576739497717644704e-03	-1.368894910077556124e-03	-3.275553358367366222e-03	-2.428211688386604662e-03	-3.066620805222284619e-03	137.335	131.064	126.177	160.495	36.6022	92.7407	67.792	86.589
-5.389875273978489770e-03	-5.046938832836740489e-03	1.583454187910489667e-03	-5.235767375837894338e-03	-1.282674023455413533e-03	-2.827145001654245409e-03	-2.902904346958176587e-03	-2.963038374324659247e-03	154.993	144.896	-42.9195	150.456	34.0635	79.538	81.7686	83.5392
-4.846422151158280740e-03	-5.418752285537940284e-03	-5.640530690881189434e-03	-4.934281422730116967e-03	-3.464726082613334146e-03	-2.861002949610858340e-03	-3.596496845330597429e-03	-3.294873635692723100e-03	138.992	155.844	162.374	141.579	98.3106	80.5349	102.19	93.3095
-5.038107785750962561e-03	-5.419908095054877355e-03	-5.585397366856894447e-03	-5.477137679281548523e-03	-2.774531972340922841e-03	-1.053061350544533172e-03	-4.110709921565276065e-03	-3.289120030970077175e-03	144.636	155.878	160.75	157.563	77.9889	27.303	117.331	93.1401
-5.204541050393213936e-03	-4.476601767638267379e-03	-2.670191553249890923e-03	-5.256232938075067716e-03	-2.656273969159441729e-03	-1.913236870997985992e-03	-9.556962967160095510e-03	-3.026947245975293403e-03	149.537	128.104	74.9168	151.059	74.507	52.6294	277.687	85.4209
-5.082135290319005592e-03	-5.030152355584623786e-03	-5.666938670513006066e-03	-5.185872304377395041e-03	-3.126310640886533713e-03	-2.987732647644236305e-03	-3.167924983707028942e-03	-2.487332687027291912e-03	145.933	144.402	163.151	148.987	88.3465	84.2662	89.5717	69.5328
-5.126525104890841504e-03	-9.857589156847203129e-04	-5.172543278264499049e-03	-5.987132030739543767e-03	-3.264068711186149645e-03	-2.934912585266703615e-03	-1.265533920284334958e-03	-2.302929898433272657e-03	147.24	25.3213	148.594	172.579	92.4025	82.711	33.5589	64.1033
1.247075824104726567e-03	-5.476071008189618144e-03	-4.609128068121761367e-03	-5.579921104942462545e-03	-3.411104622294199550e-03	-2.966236779498601650e-03	-2.853940567050840867e-03	-3.572152201318522496e-03	-33.0154	157.531	132.006	160.589	96.7318	83.6333	80.327	101.474
-5.879435600446096186e-03	-4.753315887471790645e-03	-5.284595647840061548e-03	-5.517465755902740618e-03	-3.083980251664888636e-03	-2.942497029104480192e-03	-4.570326163066365521e-03	-3.208084044363505426e-03	169.408	136.251	151.894	158.75	87.1001	82.9344	130.863	90.7541
-4.912065510702759777e-03	-5.324492915562598072e-03	-4.842518838308898510e-03	-5.495026105531519364e-03	-3.039896536211639591e-03	-2.766447302007229991e-03	-2.406111375937469796e-03	-2.242560684892379134e-03	140.925	153.068	138.877	158.089	85.8021	77.7509	67.1413	62.3259
-4.849929501193628485e-03	-4.940875000444565346e-03	-5.292786596565402825e-03	-5.163637993103814897e-03	-3.490214909307717394e-03	-2.865830025430514232e-03	-2.351269954258214997e-03	-2.920850955682913024e-03	139.096	141.773	152.135	148.332	99.061	80.677	65.5266	82.297
-5.207406383601716725e-03	-4.964917449390192708e-03	-4.724362740053838702e-03	-5.293366798413973694e-03	-2.756362620387791101e-03	-2.807365682403815347e-03	-3.280573877654720770e-03	-3.171209147781947190e-03	149.621	142.481	135.399	152.152	77.4539	78.9556	92.8885	89.6684
-4.749388017021390594e-03	-5.557083768667661627e-03	-4.266007806100007536e-03	-5.447776247996268147e-03	-2.771767777472297547e-03	-2.609921645165543241e-03	-2.805619316802794149e-03	-3.213092738965489786e-03	136.135	159.917	121.903	156.698	77.9075	73.1422	78.9042	90.9016
-4.412007238971907275e-03	-5.125255604078164662e-03	-1.491798184553099057e-03	-4.987845047212130338e-03	-2.860892088655624804e-03	-2.837287350274471723e-03	-2.929469975300315419e-03	1.208264792191028397e-03	126.202	147.202	40.2209	143.156	80.5316	79.8366	82.5508	-31.8727
-5.451163608058161303e-03	-5.021576715190435337e-03	-4.981976781889834067e-03	-4.985833855164218363e-03	-2.426331101023102964e-03	-2.960117723544237502e-03	-2.183434757802273779e-03	-2.572122120945055657e-03	156.798	144.15	142.984	143.097	67.7367	83.4532	60.585	72.0293
-4.777278640638213739e-03	-5.335702775014737609e-03	-4.581942500791418189e-03	-5.187751816106266761e-03	-2.996465030041584911e-03	-1.529721917346629941e-02	-2.921697961038338329e-03	-2.964501390376667218e-03	136.957	153.398	131.205	149.042	84.5234	446.699	82.322	83.5822
1.218796749560109366e-03	-5.229334224627832373e-03	-5.687525181014995226e-03	-5.428393316664254821e-03	-2.781469690841419616e-03	-2.905316687666156458e-03	-3.037963546737789452e-03	-2.960632380221710821e-03	-32.1828	150.267	163.757	156.128	78.1932	81.8396	85.7452	83.4683
-5.381762331454331867e-03	-1.285453447755936047e-03	-4.545709737206667447e-03	-5.079018301077625752e-03	-2.943043492181655028e-03	-2.976666116976127777e-03	-2.687562141905692169e-03	-3.186599491192802606e-03	154.755	34.1454	130.138	145.841	82.9504	83.9404	75.4282	90.1216
-5.434661252885620783e-03	-4.808323660563977413e-03	-5.308692720051242861e-03	-5.607843463812266747e-03	-5.305520186431517127e-03	-3.046025914365199823e-03	-2.885601758843067167e-03	-2.834070281938038619e-03	156.312	137.871	152.603	161.411	152.51	85.9826	81.2592	79.7419
-4.778806256032876350e-03	-5.131534148210619220e-03	1.210799569176158495e-03	-5.219384531412916799e-03	-3.008801903844128198e-03	-3.012493161221506399e-03	-2.869149221196859098e-03	-2.858028150735624807e-03	137.002	147.387	-31.9473	149.974	84.8866	84.9953	80.7747	80.4473
-5.046598108745991608e-03	-4.528038294484839146e-03	-4.353904037864276405e-03	-5.154758990927587117e-03	-2.740369546197749234e-03	-2.579171462647837903e-03	-3.106404584525765573e-03	-2.866818008548967234e-03	144.886	129.618	124.491	148.071	76.983	72.2368	87.7603	80.7061
-5.253205417739936767e-03	-5.544071357662890866e-03	-5.471124230866153404e-03	-4.773612278449233283e-03	-2.104938508004815505e-03	-2.906960746789837100e-03	-3.049550897189007813e-03	-3.012996382879457296e-03	150.969	159.534	157.386	136.849	58.2738	81.888	86.0864	85.0101
-5.138814730660658942e-03	-4.546952664199276246e-03	-4.594223802216350350e-03	-5.181031413839197290e-03	-3.041479421090536282e-03	-2.935349542021334791e-03	-2.609210188932375215e-03	-2.849198649754155262e-03	147.601	130.175	131.567	148.844	85.8487	82.7239	73.1213	80.1873
-5.009278019301387566e-03	-4.980677969827795523e-03	-5.418596242192951808e-03	-5.344447425849509735e-03	-2.908881677565444170e-03	-3.136324408219634107e-03	-3.153886422663479145e-03	-2.913877545689599457e-03	143.787	142.945	155.839	153.656	81.9446	88.6413	89.1584	82.0917
-4.943392961359440417e-03	-4.953937258914044989e-03	-5.653744823548393153e-03	-4.935235188881909735e-03	-1.317796466292174345e-03	-2.755380636370109368e-03	-1.657508332870251573e-03	-3.008008761765860409e-03	141.848	142.158	162.763	141.607	35.0977	77.425	45.0999	84.8632
-5.351849234036870281e-03	1.940194797688273845e-03	1.584867984371672285e-03	-4.578236107385401203e-03	-3.304408016786095515e-03	-2.620876990935192691e-03	-2.720961326761508949e-03	-3.455367292187758784e-03	153.874	-53.4232	-42.9611	131.096	93.5902	73.4648	76.4116	98.035
-1.005248925659658985e-03	-4.822409534934861755e-03	-5.476250705262937675e-03	-5.321055136987027506e-03	-2.629288664074884516e-03	-2.949601533237532301e-03	-1.314483782774206102e-03	-3.165482278343775390e-03	25.8952	138.285	157.537	152.967	73.7124	83.1435	35.0001	89.4998
-4.748199655884204409e-03	-4.849707082993672674e-03	-4.996501223057728085e-03	-5.204371976713231297e-03	-2.268374915661167199e-03	-2.956235698037435779e-03	-3.234335321015990340e-03	-3.117602147183558010e-03	136.1	139.089	143.411	149.532	63.0859	83.3389	91.5271	88.09
-5.418781587374603935e-03	-5.817898853050660658e-03	-2.029495809225056405e-03	-5.015514900181004820e-03	-2.756667626663915176e-03	-3.265362298710656423e-03	-3.208239883569660028e-03	-2.029605873743952921e-03	155.845	167.596	56.0525	143.971	77.4629	92.4406	90.7587	56.0557
-4.688985724215415617e-03	-5.058651037543065825e-03	-5.347649415342138612e-03	-4.080780013593015600e-03	-2.578216855453480550e-03	-3.162589530110295876e-03	-2.706487446429820237e-03	-3.189697453231088095e-03	134.357	145.241	153.75	116.449	72.2087	89.4146	75.9854	90.2128
-5.049663276709477622e-03	-5.116349198052714924e-03	-4.870521511379431907e-03	-5.362456383357625846e-03	1.395377444063515722e-03	-2.913706935065545674e-03	-2.899867170291513512e-03	-2.846774056065940785e-03	144.976	146.94	139.702	154.186	-37.3819	82.0867	81.6792	80.1159
-5.185530804577071461e-03	-4.902091181794197665e-03	-5.851335363420508140e-03	-5.218316118415586985e-03	-3.843700497506123779e-03	-3.301962785736673508e-03	-3.237511481208562789e-03	-5.568688766982634979e-03	148.977	140.631	168.58	149.942	109.469	93.5182	91.6206	160.258
1.098595129153121745e-03	-4.669906125904625845e-03	-4.376973615331080508e-03	-4.695846128722513599e-03	-3.126832240945354776e-03	-3.041112393361152140e-03	-2.214774736682371004e-03	-1.880720085792479028e-03	-28.6436	133.795	125.17	134.559	88.3618	85.8379	61.5077	51.672
-4.776242518171399873e-03	-4.902842275105697041e-03	-4.924164780196709293e-03	-1.157291493944510906e-03	-2.806444227128488712e-03	-3.360092005852419964e-03	-3.011748036621518174e-03	-2.579375310193584431e-03	136.926	140.654	141.281	30.3718	78.9285	95.2298	84.9733	72.2428
-2.115607262352497617e-03	-4.690063515334568812e-03	-4.887423236768306464e-03	-5.203902069204169138e-03	-2.512994482577833762e-03	-2.844070938595368719e-03	-1.853791221618920730e-03	-2.893393989885066457e-03	58.5879	134.389	140.2	149.518	70.2883	80.0364	50.8792	81.4886
-5.600472816872132005e-03	-4.657645525313260093e-03	-5.114520406143344654e-03	-4.709573037967714794e-03	-3.216139707665321545e-03	-2.958352332619975430e-03	-2.719933029366376417e-03	-3.890952688622788171e-03	161.194	133.434	146.886	134.963	90.9913	83.4012	76.3813	110.86
-5.381434793610586145e-03	-5.181134555862019174e-03	-4.623707650220569565e-03	-1.296224488251851176e-03	-2.166071328509515913e-03	-3.015028810805401010e-03	-2.723618604821194129e-03	-2.372812736979295050e-03	154.745	148.847	132.435	34.4625	60.0737	85.0699	76.4898	66.1609
-4.468857216007106857e-03	-2.800123360132103240e-03	-4.950661304475498931e-03	-5.027978837737603901e-03	-2.525598181629435876e-03	-3.347528395481926076e-03	-2.749036658028398972e-03	-2.849397901310396584e-03	127.876	78.7424	142.062	144.338	70.6594	94.8599	77.2382	80.1932
-5.029837695178520328e-03	-4.911278407839520660e-03	-5.486962681606198308e-03	-4.607629894282479904e-03	-2.989619842831804566e-03	-2.843551050610131688e-03	-1.678198716612349208e-03	-2.869836365950600293e-03	144.393	140.902	157.852	131.962	84.3218	80.021	45.7091	80.795
-5.285768239962334442e-03	-5.521136922943697435e-03	-5.137519274824343084e-03	-5.646404051185718691e-03	-2.693465945902829076e-03	-2.879537558643442425e-03	-2.236830468253708359e-03	-3.514280787740688920e-03	151.928	158.858	147.563	162.547	75.602	81.0806	62.1571	99.7696
-4.857541771272183215e-03	-3.719948102397662663e-03	-8.523513489137386767e-03	-5.497673899479280785e-03	-3.127263730280713423e-03	-2.681245002777273706e-03	-3.436912018559314108e-03	-3.046902967243342048e-03	139.32	105.825	247.258	158.167	88.3745	75.2422	97.4916	86.0084
-5.243931426402300908e-03	-5.015740889347141372e-03	-4.637148003121711014e-03	-5.038456387297099090e-03	-3.382636161510283509e-03	-3.262435757720668489e-03	-3.001896474695950508e-03	-2.843940620235221352e-03	150.696	143.978	132.831	144.647	95.8935	92.3544	84.6833	80.0325
-4.864475800907148810e-03	-4.884598093716815102e-03	-5.265356315417355111e-03	-5.050962229983227761e-03	-2.717786355656914322e-03	-3.243701167299857004e-03	-2.801901261615313918e-03	1.424399100111694563e-03	139.524	140.116	151.327	145.015	76.3181	91.8028	78.7947	-38.2364
-5.095255986025904946e-03	-5.106582896433548187e-03	-4.724568448745267678e-03	-5.393230083691201264e-03	-2.714238382419483994e-03	-2.946924143043463430e-03	-2.938090485911450372e-03	-3.413591784737663413e-03	146.319	146.652	135.405	155.092	76.2136	83.0647	82.8046	96.805
-5.168624179236160771e-03	-5.185817980207753190e-03	-4.624629190393882844e-03	-5.408049604545666841e-03	-3.703873198553958319e-03	-2.963377921946172295e-03	-3.061190999420089747e-03	-2.641293182805326718e-03	148.479	148.985	132.462	155.529	105.352	83.5492	86.4291	74.0659
-7.850513515437891957e-03	-1.102575502320908996e-03	-1.992187233450534809e-03	-5.176255068296648117e-03	-2.528076540848201055e-03	-3.065347148263983506e-03	-2.534472691068466194e-03	-2.706426494651089244e-03	227.443	28.7608	54.954	148.704	70.7324	86.5515	70.9207	75.9836
-4.946229839635924927e-03	-5.174792151202966921e-03	-5.152104386483409744e-03	-5.431714895716730634e-03	-2.492131250136986938e-03	-1.051888634560742015e-03	-3.236508437474262465e-03	-3.238992082113211629e-03	141.931	148.661	147.993	156.225	69.6741	27.2684	91.591	91.6642
-4.713516309612929972e-03	-5.154920323684722590e-03	-5.446209273465439996e-03	-1.072713613763786981e-02	-2.932963968035156611e-03	-2.964176804775316924e-03	-2.592095529825131674e-03	-3.129672950878368241e-03	135.079	148.076	156.652	312.141	82.6537	83.5727	72.6173	88.4454
-4.570421135569042830e-03	-5.385699881883670125e-03	-5.493202837190108885e-03	-5.445869297711233153e-03	-2.667542492827506845e-03	-2.776408910398165449e-03	-2.631359674462915420e-03	-3.125849639381971835e-03	130.866	154.871	158.036	156.642	74.8388	78.0442	73.7734	88.3329
-5.309048135973330057e-03	-5.202092141657854024e-03	-5.391786248267771767e-03	-5.278488317099028042e-03	-2.641641664944270346e-03	-3.203207760109937248e-03	-2.490740470859707963e-03	-2.901203733975503407e-03	152.614	149.465	155.05	151.714	74.0762	90.6106	69.6331	81.7185
-4.989906660180933040e-03	-5.025253378025516630e-03	-4.453637642733154767e-03	-5.537432337307897010e-03	-2.788369656392539024e-03	-2.241609839954728043e-03	-3.581663476608263393e-03	-2.805816974832816071e-03	143.217	144.258	127.427	159.338	78.3963	62.2979	101.754	78.91
-5.110850437210733010e-03	-5.444547482592819974e-03	-4.561144087140223471e-03	-1.172379837772037376e-03	-2.337191916172281017e-03		-2.721069527454015365e-03	-3.434536360046759954e-03	146.778	156.603	130.593	30.8161	65.1121		76.4148	97.4217
-5.248945092039637716e-03	-4.523292277989323339e-03	-4.627549072784312330e-03	-5.359425599277906072e-03	-2.990556012278749315e-03		-2.536656980251073001e-03	-2.816156793930854000e-03	150.844	129.478	132.548	154.097	84.3494		70.985	79.2145
-5.042305509699736808e-03	-4.344165855343072070e-03	-5.612634438864371085e-03	-4.975110565970136678e-03	-5.696500031513607003e-03		-2.734172014652885667e-03	-2.896918554669554273e-03	144.76	124.204	161.552	142.781	164.022		76.8006	81.5924
-5.305807928309884750e-03	-5.018483136754371514e-03	-4.844355084004955611e-03	-4.928952721504648027e-03	1.372932819757117758e-03		-3.173562614670220969e-03	-3.574497299416290637e-03	152.518	144.058	138.932	141.422	-36.7211		89.7377	101.543
-4.777677698519828056e-03	-5.043328892262203059e-03	-4.688790349062240889e-03	-4.831321143526549552e-03	1.682143011934748855e-03		-1.789694434003422487e-03	-3.218638137988872293e-03	136.968	144.79	134.351	138.548	-45.8253		48.9919	91.0649
-4.794205127983168502e-03	-5.183293228830465268e-03	-4.819105368559097047e-03	-5.300217220631209779e-03	-2.610147513859750485e-03		-2.683791351355965631e-03	-2.587724263666484059e-03	137.455	148.911	138.188	152.354	73.1489		75.3172	72.4886
-5.128906479175841283e-03	-5.062522685788630600e-03	-5.634359283290149394e-03	-5.234152148540796579e-03	-2.767020618196240535e-03		-2.597966021011133102e-03	-3.134506201977508948e-03	147.31	145.355	162.192	150.408	77.7677		72.7902	88.5878
-1.161197558910223755e-03	1.624161329508403903e-03	-6.675011657428297357e-03	-4.946221793679476085e-03	-2.575015280072448683e-03		-2.577948009913354037e-03	-3.046867736280576850e-03	30.4869	-44.1181	192.832	141.931	72.1144		72.2008	86.0074
-5.407162634895590174e-03	-1.647413243308226130e-03	-4.991982578610767649e-03	-5.491418752978385019e-03	-2.490374516306624250e-03		-2.745288413889560020e-03	-2.744811687312220371e-03	155.502	44.8027	143.278	157.983	69.6223		77.1279	77.1138
-5.329537228870865478e-03	-5.145515193677971041e-03	2.355741959264825297e-03	-5.356267772399164219e-03	-2.739458406951325673e-03		-2.913598770268731493e-03	-2.080142473079015300e-03	153.217	147.799	-65.6583	154.004	76.9562		82.0835	57.5437
-4.790371125057897930e-03	-5.072988832590813631e-03	-4.944720382092284566e-03	-5.258142971373442123e-03	-2.706629156118139576e-03		-3.037192044931607236e-03	-2.912331125361614093e-03	137.342	145.663	141.887	151.115	75.9896		85.7225	82.0462
-4.894509503591614602e-03	-4.753706998928282877e-03	-4.831822939066724061e-03	-5.392243035847884246e-03	-6.311089629602522656e-03		-2.523603162648394450e-03	-3.057032456917500255e-03	140.408	136.263	138.563	155.063	182.117		70.6007	86.3067
-4.995843267039916033e-03	-5.114366485483749954e-03	-5.502676629451475933e-03	-5.035528278080124952e-03	-3.346581548711567017e-03		-3.309080965917871996e-03	-2.937998590740511021e-03	143.392	146.882	158.315	144.56	94.832		93.7278	82.8019
-4.606530091729463608e-03	-5.367882541381787526e-03	-4.366264579372308718e-03	-4.913845049133693660e-03	-2.621592780844290115e-03		-2.984674990942120555e-03	-2.560651879150665621e-03	131.929	154.346	124.855	140.978	73.4858		84.1762	71.6915
-4.886450106829152810e-03	-5.024198407511158183e-03	-4.624355938302464504e-03	-4.900973990425125035e-03	-3.133515722874175794e-03		-2.454564594315789081e-03	-2.596587210084674510e-03	140.171	144.227	132.454	140.599	88.5586		68.568	72.7496
-4.795951006514494359e-03	-4.400039347309796928e-03	-5.025495595691983203e-03	-5.067494244653390073e-03	-2.283705213338896485e-03		-2.555728102826065971e-03	-2.661578465880976539e-03	137.506	125.849	144.265	145.501	63.5373		71.5466	74.6632
-6.032617507505772317e-03	2.465929648224437620e-03	-5.518073083320237937e-03	-1.311482514362086660e-03	-2.853329204740368691e-03		-3.283890592345001420e-03	-3.306696266581378527e-03	173.918	-68.9026	158.768	34.9118	80.309		92.9861	93.6576
-4.529522026322266651e-03	-5.582684106415223939e-03	-5.156442889829041844e-03	-5.427954510365654711e-03	-3.031247219493968074e-03		-2.958735163353026949e-03	-2.853073854069094334e-03	129.662	160.67	148.12	156.115	85.5475		83.4125	80.3014
-4.770937697139948468e-03	-4.703370950355064729e-03	-5.624584935255972674e-03	-5.267628809521758548e-03	-1.901922418855730816e-03		-3.117396419754604048e-03	-2.649869327137762201e-03	136.77	134.78	161.904	151.394	52.2963		88.084	74.3184
-5.365941517328297328e-03	-3.366979406412669990e-03	-4.623614997492747104e-03	-4.856509163555454076e-03	-2.826353410181242469e-03		-2.608654303478831656e-03	-2.809480741390890570e-03	154.289	95.4326	132.432	139.289	79.5147		73.1049	79.0179
1.259442114409891440e-03	-5.176514462782339475e-03	-5.346602425169876514e-03	-4.974292207832668559e-03	-2.720537187157891050e-03		-2.809356869495745635e-03	-1.386341884450900458e-03	-33.3795	148.711	153.719	142.757	76.3991		79.0143	37.1159
-4.936028314759761081e-03	-4.514117458841549607e-03	-4.837549823485242685e-03	-5.111400742691864924e-03	-9.960041169732552005e-03		-2.768847145022325373e-03	-4.388813882369333938e-03	141.631	129.208	138.731	146.794	289.555		77.8215	125.519
-5.430594283267971972e-03	-5.769504469659294914e-03	-1.718742048143718495e-03	-4.898424715757091798e-03	-2.441556413526305321e-03		-3.263548228874796515e-03	-2.541624872775504352e-03	156.192	166.171	46.9029	140.524	68.185		92.3872	71.1313
-4.409335578804518541e-03	-1.421707533648311006e-03	-5.182344949353617607e-03	-5.398360911381843742e-03	-3.756109428208992233e-03		-2.994523014588643464e-03	1.064694714837112390e-03	126.123	38.1572	148.883	155.243	106.89		84.4662	-27.6455
-4.924489862196973315e-03	-5.010744333657304178e-03	-5.054419977739103322e-03	-4.773302076582014268e-03	-2.392838153357998172e-03		-2.822767315181079484e-03	-2.474173148401083173e-03	141.291	143.831	145.117	136.839	66.7505		79.4091	69.1453
-5.388656275610430660e-03	1.871793373460475286e-03	-5.823040815137683728e-03	-4.540226942878638518e-03	-2.266885650698417191e-03		-3.153713527472689054e-03	-2.733768693972318548e-03	154.958	-51.4092	167.747	129.977	63.0421		89.1533	76.7887
-5.268976056268699637e-03	-5.497657092017558915e-03	-2.831424476301234918e-03	-4.042455360064688488e-03	-1.575838159431544334e-03		-2.995289250337733553e-03	-3.024711036364997625e-03	151.434	158.167	79.664	115.321	42.6953		84.4887	85.355
-4.292721643757413906e-03	-5.403414926300603542e-03	-5.311453174629755802e-03	-5.006632469743421687e-03	-1.362150937278692499e-03		-2.959613441566175812e-03	-2.537570830180911705e-03	122.69	155.392	152.684	143.71	36.4036		83.4383	71.012
-5.212390954205919046e-03	-4.772895616231244073e-03	-9.007968714219691947e-03	-6.909548940066958037e-03	-3.545628892165188836e-03		-3.254690229128567869e-03	-3.024745342969885255e-03	149.768	136.827	261.522	199.738	100.693		92.1264	85.356
-1.252278616760004511e-03	-4.323849394740961541e-03	-4.485309661701956073e-03	-4.872153902820587114e-03	-2.397180324873987578e-03		-3.487382340905872350e-03	-2.675648427349945884e-03	33.1686	123.606	128.36	139.75	66.8784		98.9776	75.0774
-5.312830701355788707e-03	-5.217946885080967934e-03	-4.943101210406937625e-03	-5.298699927406069939e-03	-2.885011935941034569e-03		-5.568593596680652957e-03	-2.663750999848002021e-03	152.725	149.931	141.839	152.309	81.2418		160.256	74.7271
-4.541662785587001830e-03	-5.329436240007977797e-03	-5.166718313481801980e-03	-5.058845489180128878e-03	-3.281614777448318802e-03		-2.632495068001521402e-03	-2.734151323922236893e-03	130.019	153.214	148.423	145.247	92.9191		73.8068	76.8
-5.160338085694389509e-03	-4.993612733213614527e-03	-5.221280275752806024e-03	-4.789041264983006849e-03	-3.049963061828961809e-03		-2.796262310831466348e-03	-2.703607883044185315e-03	148.235	143.326	150.029	137.303	86.0985		78.6287	75.9006
-5.120394978586236684e-03	-5.379406041386130405e-03	-5.424970154822722664e-03	-4.781015154361497980e-03	-3.337552619484704993e-03		-2.831301859556024057e-03	-2.885784758849257049e-03	147.059	154.685	156.027	137.067	94.5661		79.6604	81.2646
-4.264313212311575049e-03	-4.763420709777418244e-03	-5.666311664419780743e-03	-5.089430174655576282e-03	-2.697350556565049524e-03		-3.758476838656202822e-03	-3.468572777141563836e-03	121.853	136.549	163.133	146.147	75.7164		106.96	98.4238
-4.136825476718395886e-03	-5.541734983553219321e-03	-4.325931106827126012e-03	-4.763671619996932838e-03	-2.648037809726383821e-03		-1.146333023260793713e-03	-2.615652118794540605e-03	118.099	159.465	123.667	136.556	74.2645		30.0492	73.3109
-4.957739479961735356e-03	-5.487570218822344567e-03	-5.040100840721723624e-03	-5.347308100279395300e-03	-2.644662472940227226e-03		-2.603741885852779714e-03	-2.957888037804109332e-03	142.27	157.87	144.695	153.74	74.1651		72.9603	83.3875
-4.929572413122251806e-03	-1.229282465216680227e-03	-4.679933836393149020e-03	-4.649550372511390348e-03	2.517547716810288830e-03		-3.003919335528017556e-03	-3.175196106890492472e-03	141.441	32.4915	134.09	133.196	-70.4224		84.7428	89.7858
-1.187151389779697889e-03	-5.053715981606242760e-03	-5.766531332433452381e-03	-5.734978723547201271e-03	-2.711246157791247138e-03		-2.606973502353538818e-03	-2.428398743740318479e-03	31.251	145.096	166.084	165.154	76.1255		73.0554	67.7976
-4.698349665382065520e-03	-5.047767029609004363e-03	-4.678815384041882727e-03	-4.792944601905380943e-03	-2.852717835580179107e-03		-2.866810445285742758e-03	-2.738827523346562369e-03	134.633	144.921	134.057	137.418	80.291		80.7059	76.9376
-4.919151102762199870e-03	-1.209008036151079440e-03	-4.817578721592564658e-03	-5.209821665563747241e-03	-2.775005673398414380e-03		-3.338088085843515362e-03	-2.974593060519252572e-03	141.134	31.8946	138.143	149.692	78.0028		94.5819	83.8794
-4.985820710651651423e-03	-1.127724797209492735e-03	-4.550693080108662511e-03	-4.886155828506837454e-03	-3.114656690911485944e-03		-2.311825376352173375e-03	-2.796333081080755630e-03	143.097	29.5013	130.285	140.162	88.0033		64.3652	78.6308
-4.966190228733042590e-03	-5.266424514720233034e-03	-5.627930510813000144e-03	-4.900518331849033904e-03	-2.878353111250685908e-03		-2.961798464977461343e-03	-2.838348587866744953e-03	142.519	151.359	162.003	140.585	81.0457		83.5027	79.8679
-5.366198846877253195e-03	-5.186397889980876030e-03	-5.247059672157087899e-03	-5.228763253552629400e-03	-3.301192824619798762e-03		-1.910910835009552861e-02	-3.243775033614868658e-03	154.296	149.002	150.788	150.25	93.4956		558.934	91.805
-5.098298999226037222e-03	-4.943754174725914149e-03	-5.417578152964534419e-03	-5.040450189653495304e-03	-3.020540410515754146e-03		-3.081184522532092514e-03	-3.142617558142061108e-03	146.408	141.858	155.809	144.705	85.2322		87.0178	88.8266
-5.255319608386096325e-03	-5.098073371256703172e-03	-4.787130195848080493e-03	-5.061721169990584905e-03	-2.195003253119851092e-03		-2.633709005347744086e-03	-2.869577199141781082e-03	151.032	146.402	137.247	145.332	60.9256		73.8426	80.7873
-4.815471782350667744e-03	-5.055221214462352758e-03	-5.202662290033994476e-03	-4.721615264058861769e-03	-2.929321484198651581e-03		-2.734202917126575018e-03	-3.081385878144856597e-03	138.081	145.14	149.481	135.318	82.5464		76.8015	87.0237
-4.907039069062686318e-03	-4.989618971941144239e-03	-5.164784055463277589e-03	-5.160323010188519813e-03	-3.174520034432305651e-03		-2.622030602911195381e-03	-2.975582352028827583e-03	140.777	143.209	148.366	148.235	89.7659		73.4987	83.9085
-5.694812305596329109e-03	-5.532678999373595238e-03	-4.904439640965190667e-03	-4.266763516203456522e-03	-2.809508050660683171e-03		-2.933399339454834196e-03	-2.609657975981620210e-03	163.972	159.198	140.701	121.925	79.0187		82.6665	73.1344
-4.858049695780792925e-03	-5.255152340188949840e-03	-4.928613478590947346e-03	-4.818560926697461333e-03	-1.329121631532549294e-03		-2.658512811569722911e-03	-2.064571856606448822e-03	139.335	151.027	141.412	138.172	35.4311		74.5729	57.0853
-1.004535995857411485e-03	-4.549962393771857412e-03	-5.168743768115920643e-03	-5.167721885724910202e-03	-3.019452762306599081e-03		-3.046292072738889488e-03	-3.094447448264047145e-03	25.8742	130.264	148.483	148.453	85.2002		85.9904	87.4083
-4.647465715841882228e-03	-5.221622785030653746e-03	-5.021592890329992093e-03	-5.071523602141308693e-03	2.739635185484405860e-03		-2.718287183067422987e-03	-2.761199495475272995e-03	133.134	150.04	144.15	145.62	-76.9614		76.3329	77.5963
-4.899566330381775921e-03	-4.559318229062541208e-03	-5.536635038557976944e-03	-4.642908112464215302e-03	-2.822089094225208646e-03		-3.497422481807337547e-03	-3.007097956250360821e-03	140.557	130.539	159.315	133	79.3891		99.2732	84.8364
-5.194699772003076588e-03	-5.037969692532543245e-03	-5.117059828415045086e-03	-4.822888470099376962e-03	-2.395616129607035325e-03		-2.579933197731659571e-03	-2.623797969979280251e-03	149.247	144.632	146.961	138.299	66.8323		72.2592	73.5508
-6.028873423925031928e-03	1.270302036893653777e-03	-9.738938052574157636e-03	-5.585829581849929837e-03	-3.335958396688575196e-03		-2.855537629779818145e-03	-2.749387825325174794e-03	173.808	-33.6993	283.045	160.763	94.5192		80.374	77.2486
-5.179113455238950649e-03	-5.146909445230267444e-03	-5.189411759870907193e-03	-5.640053481154871928e-03	-3.168011590547490774e-03		-1.758348579781634016e-03	-3.126022088744017345e-03	148.788	147.84	149.091	162.36	89.5743		48.069	88.338
-5.163285630262019754e-03	-4.778827477588228761e-03	-5.075221789590122004e-03	-5.381687914705601643e-03	-2.453432795688284974e-03		-2.575108563670852179e-03	-3.150020475429317780e-03	148.322	137.002	145.729	154.752	68.5346		72.1172	89.0445
-5.388842235673045773e-03	-5.319967246855888260e-03	-5.175288436912324139e-03	-5.267874878993611919e-03	-3.068642497010486050e-03		-2.226981878761266284e-03	-2.799406528244533562e-03	154.963	152.935	148.675	151.401	86.6485		61.8672	78.7213
9.804736589494205713e-04	-1.151688419724920505e-03	-6.408606895554513211e-03	-5.351756769414525196e-03	-3.520925179056679909e-03		-1.529185630855365088e-03	-4.466764138073539385e-03	-25.1657	30.2069	184.988	153.871	99.9652		41.3217	127.814
-5.132340738091976419e-03	-4.991645292953060531e-03	-5.013486944885374962e-03	-4.755884858993280305e-03	-2.074464653418314503e-03		-2.527644302493332797e-03	-3.013307003371928829e-03	147.411	143.268	143.911	136.327	57.3765		70.7197	85.0192
-5.229392633089492530e-03	-5.270408892789474158e-03	-3.494183417626035414e-03	-5.268290489762574372e-03	-2.909944829351171318e-03		-2.235566813846336272e-03	-2.938396151181192802e-03	150.268	151.476	99.1779	151.414	81.9759		62.1199	82.8136
-4.748155717221060751e-03	-5.319991105457364672e-03	-4.913434976965279019e-03	-4.968005861420078662e-03	-2.777303834001631708e-03		-2.671748207179217190e-03	-2.818887008355968650e-03	136.099	152.936	140.965	142.572	78.0705		74.9626	79.2949
-5.493581270596449746e-03	-5.404219077352442197e-03	-5.090862807929322220e-03	-5.024481104589599914e-03	-1.556625842024543689e-03		-2.574354303573066476e-03	-2.716479871577269067e-03	158.047	155.416	146.19	144.235	42.1296		72.095	76.2796
-5.046740775999622279e-03	-4.829228534411635250e-03	-5.875559554561941324e-03	-5.592842268610380245e-03	-3.254682449820645637e-03		-2.977867152385068900e-03	-2.972647834001303051e-03	144.89	138.486	169.294	160.97	92.1262		83.9758	83.8221
-5.105241591785322081e-03	-5.033230418398405848e-03	-4.655139389928493118e-03	-5.214265953304435437e-03	-2.825188054295870062e-03		-1.160295182483287368e-03	-2.861843501369894151e-03	146.613	144.493	133.36	149.823	79.4804		30.4603	80.5596
-4.983867415424037516e-03	-5.073305700195505051e-03	-4.679337372242795175e-03	-5.188421073942018659e-03	3.404456220501758494e-03		-2.866336361391946461e-03	-2.675131593652489009e-03	143.039	145.673	134.073	149.062	-96.536		80.6919	75.0622
-4.605147524436412239e-03	-4.627275777769003853e-03	-5.175009836418024631e-03	-5.111271810124173171e-03	-2.892838825154189341e-03		-2.630637225396499114e-03	-2.768482415490798945e-03	131.888	132.54	148.667	146.79	81.4722		73.7521	77.8108
-2.717910271807277671e-03	-5.156794946885165896e-03	-5.054582743370440896e-03	-5.522652127643599106e-03	-3.544858151995556022e-03		-3.100727593174400394e-03	-3.214419643308822055e-03	76.3218	148.131	145.121	158.903	100.67		87.5932	90.9407
-4.651827044800697745e-03	-4.874692589204584342e-03	-5.300778245266867493e-03	-5.416517413734086087e-03	-2.906745263431181892e-03		-2.041155584629974432e-03	-2.644837385726971340e-03	133.263	139.825	152.37	155.778	81.8817		56.3958	74.1702
-5.529138220865679326e-03	-5.181113840963249770e-03	-4.992935367393827595e-03	-5.254877168876356287e-03	-3.007275585320281185e-03		-2.833073729942969972e-03	-2.942838551360936646e-03	159.094	148.847	143.306	151.019	84.8417		79.7126	82.9444
-4.985853703900482332e-03	-4.873025053868257524e-03	-4.805138034988529032e-03	-5.343943413886437580e-03	-6.063476569122198956e-03		-3.176882885966416780e-03	-2.736461588353332561e-03	143.098	139.776	137.777	153.641	174.827		89.8355	76.868
-5.020967102139057073e-03	-4.722579041321433441e-03	-5.648769448449266969e-03	-4.913946112774001708e-03	-3.018280527461917381e-03		-3.429289609172812749e-03	-2.821010971214035941e-03	144.132	135.346	162.616	140.981	85.1657		97.2672	79.3574
-4.627495547408437722e-03	-5.211152681778500988e-03	-4.789750581448448154e-03	-5.830320295872440210e-03	-2.868855436808383751e-03		-2.407470195331097313e-03	-3.183418426737280853e-03	132.546	149.731	137.324	167.962	80.7661		67.1813	90.0279
-4.866655382986207964e-03	-5.107029809053404909e-03	-4.769723701124872588e-03	-5.306213993192671931e-03	-2.882500494291375271e-03		-2.704786698010148635e-03	-2.942648900704147516e-03	139.588	146.666	136.734	152.53	81.1679		75.9354	82.9388
-4.866943093394821701e-03	-4.676464572028171326e-03	-4.461310816640236786e-03	-5.307232621586969665e-03	-3.101415800626758194e-03		-2.603583250561999560e-03	-1.614313364726377821e-03	139.597	133.988	127.653	152.56	87.6135		72.9556	43.8281
-4.995498159571605187e-03	1.504413776889688015e-03	-1.406170329887909947e-03	-5.143741443088530561e-03	-2.244925587072309214e-03		-1.401700304663012348e-03	-2.970379208368386335e-03	143.382	-40.5923	37.6997	147.746	62.3955		37.5681	83.7553
-4.806658216367261025e-03	-5.033435461887003637e-03	-4.802754635074408217e-03	-5.521993475948680855e-03	-2.938975979450561809e-03		-2.747879586423300057e-03	-2.977091210183827660e-03	137.822	144.499	137.707	158.883	82.8307		77.2042	83.9529
-5.439583527888622143e-03	1.166589930437975358e-03	-4.277133331873027994e-03	-5.365580232439948367e-03	-2.773500399365576990e-03		-2.949800999158516592e-03	-2.810995684544805549e-03	156.457	-30.6456	122.231	154.278	77.9585		83.1494	79.0625
-4.752490480854954652e-03	-4.622159636539735668e-03	-4.627925087043740018e-03	-5.257564834413273880e-03	-3.127818870666270509e-03		-3.214936548758477730e-03	-2.762552767313926523e-03	136.227	132.389	132.559	151.098	88.3909		90.9559	77.6362
-4.593078447659161914e-03	-4.874195312357949839e-03	-4.679509268523555920e-03	-5.186747656853960345e-03	-2.724985296790871907e-03		-1.520226648979941791e-03	-2.626726807624384270e-03	131.533	139.81	134.078	149.013	76.5301		41.0579	73.637
-5.352213896675389951e-03	-5.038906889179108062e-03	-5.107304018253272168e-03	-5.276663225951079041e-03	-3.272010288930962164e-03		-2.542577737420683402e-03	2.240286461499407019e-03	153.885	144.66	146.674	151.66	92.6363		71.1594	-62.2589
-4.924803038569671061e-03	-4.850004799090542641e-03	-5.089866024649513515e-03	-5.052076150963037172e-03	-3.057795761458375824e-03		-3.010126222211164954e-03	-2.953687459364175583e-03	141.3	139.098	146.16	145.048	86.3291		84.9256	83.2638
-2.174573059458259020e-03	1.641219406683605379e-03	-5.209810652718437941e-03	-4.771195286032849092e-03	-3.224151221434248295e-03		-2.764408546601977105e-03	-2.399291988625787148e-03	60.3241	-44.6203	149.692	136.777	91.2272		77.6908	66.9406
-5.180106519765291864e-03	-5.249157401470743757e-03	-4.412699206013154414e-03	-2.430027949212210971e-03	-2.974087905143264852e-03		-2.665480445687094455e-03	-2.635545677443841030e-03	148.817	150.85	126.222	67.8455	83.8645		74.778	73.8967
-4.642620164720113497e-03	-5.134125170399348945e-03	-5.834033876644260409e-03	-5.179558291494188067e-03	-3.161810269086085586e-03		-2.204814226573468140e-03	-3.191270899017822817e-03	132.992	147.463	168.071	148.801	89.3917		61.2145	90.2591
-5.342921346149736954e-03	-5.271040132651829899e-03	-6.214228487737159280e-03	-4.993094120964653229e-03	-2.627995365764670011e-03		-2.892407499538365585e-03	-2.644804579324925870e-03	153.611	151.495	179.265	143.311	73.6744		81.4595	74.1693
-5.001421928093833374e-03	-4.890531410951855923e-03	-5.273172025562764161e-03	-5.009275464637193837e-03	-3.024070394943706441e-03		-1.262724105763512322e-03	-3.002707731340141083e-03	143.556	140.291	151.557	143.787	85.3362		33.4761	84.7072
-4.930133394649743178e-03	-4.891126963307674928e-03	-4.526972428150784558e-03	-4.844543870194300064e-03	-4.022406682922888450e-03		-2.975005309346302664e-03	-2.752625780889617155e-03	141.457	140.309	129.587	138.937	114.731		83.8915	77.3439
-4.620748637994663219e-03	-4.874488252905023050e-03	2.392245222135011215e-03	-4.810524177435760579e-03	-2.503001695358024557e-03		-2.863191407971721249e-03	2.922964094697818715e-03	132.348	139.819	-66.7331	137.935	69.9941		80.5993	-82.3592
-5.343333057301013350e-03	-5.242346277830964990e-03	-6.009739965735380607e-03	-7.291165256114031518e-03	-2.064238845227427468e-03		-2.928590563885741498e-03	-3.338545429226254854e-03	153.623	150.65	173.244	210.974	57.0755		82.5249	94.5954
-5.044356584094606723e-03	-5.333634372994348373e-03	-4.975633240649111021e-03	-4.750414340796932887e-03	-3.223910805414414386e-03		-2.750939686588160446e-03	-3.232409489298305755e-03	144.82	153.338	142.797	136.166	91.2201		77.2943	91.4704
-4.155023168262290262e-03	-5.241211763826012816e-03	-5.245389661779242992e-03	-4.759258442433474123e-03	-2.616925947491336672e-03		-2.728596793815324037e-03	-2.916363497188182493e-03	118.635	150.616	150.739	136.426	73.3484		76.6364	82.1649
-4.741207994499362088e-03	-4.954648415712029769e-03	-5.042858281445943697e-03	-5.210991311162691854e-03	-2.732546912950709148e-03		-3.155225439764099485e-03	-3.238199724507160628e-03	135.895	142.179	144.776	149.727	76.7527		89.1978	91.6408
-4.827141623815619023e-03	-5.257297038802686076e-03	-9.768981611166916920e-03	-5.492648237467027093e-03	-3.063158637239562620e-03		-2.547280373515788902e-03	-2.736197583618575450e-03	138.425	151.09	283.929	158.019	86.487		71.2978	76.8602
-4.942950372974043785e-03	-1.333648500757793516e-03	-5.042220872392597433e-03	-6.902138998046362939e-03	-2.919177262463460917e-03		-3.184822852719886369e-03	-2.949654981925489607e-03	141.834	35.5644	144.757	199.52	82.2477		90.0692	83.1451
-4.913213645527212889e-03	-5.516624607208725495e-03	-5.702019992832124684e-03	-5.179893969450584564e-03	-2.630064108724568944e-03		-3.214107866182572184e-03	-2.800715999190261409e-03	140.959	158.725	164.184	148.811	73.7353		90.9315	78.7598
-5.300377431439195347e-03	-5.298857363130901783e-03	-1.241713078543549894e-03	-4.934708021926182547e-03	-3.129499841107474464e-03		-1.161872300066691755e-03	-2.834981257829106895e-03	152.358	152.314	32.8575	141.592	88.4404		30.5067	79.7687
-5.503693782816564649e-03	-5.346445947349902535e-03	-5.435992460513270480e-03	-4.974909610295544585e-03	-2.949808781786937648e-03		-3.852269968444103302e-03	-2.731221007761466639e-03	158.345	153.715	156.351	142.775	83.1496		109.721	76.7137
-4.836432630360766073e-03	1.161780415039230041e-03	-5.952083402122420805e-03	-5.024151178882847908e-03	-2.974780155968892968e-03		-3.109751336775789122e-03	-3.294286261285833683e-03	138.698	-30.504	171.547	144.225	83.8849		87.8589	93.2922
-5.305806934898574939e-03	-5.237159360178241310e-03	-5.097439375548243161e-03	-5.936406604337881796e-03	-2.102383464222952816e-03		-2.721559366039127525e-03	-2.929692515034192177e-03	152.518	150.497	146.383	171.085	58.1986		76.4292	82.5573
-1.772995653929685658e-03	-4.692056480716518679e-03	-4.921853398990680244e-03	-5.568505839575549343e-03	-3.232837485235748407e-03		-2.690938943762200691e-03	-3.179498955296576872e-03	48.5003	134.447	141.213	160.253	91.483		75.5276	89.9125
-4.953558564434427415e-03	-5.010110746756420499e-03	-1.568209361756956084e-03	-5.057856444310553957e-03	-2.866134545634220314e-03		-3.094178475384590146e-03	-3.338354540866259740e-03	142.147	143.812	42.4707	145.218	80.686		87.4004	94.5897
-1.214322730164868556e-03	-4.992156308697139229e-03	1.723990258940528639e-03	-4.607255652625485108e-03	-2.232262335520103502e-03		-3.117980409167525613e-03	-2.814827881476594188e-03	32.051	143.283	-47.0574	131.95	62.0226		88.1012	79.1753
-5.524778105913765759e-03	-5.044407011095833337e-03	-4.580468233195045605e-03	-5.196775110382824241e-03	-3.114664083436721569e-03		-2.597122207653164080e-03	-2.833388155687319426e-03	158.965	144.822	131.162	149.308	88.0035		72.7653	79.7218
-4.900336093017303857e-03	-5.669946930395501454e-03	-1.320912974470729194e-03	-5.217753512849294603e-03	-2.200140398154195980e-03		-2.617173631386993018e-03	-2.986586426317678483e-03	140.58	163.24	35.1894	149.926	61.0769		73.3557	84.2325
-4.932892337558519684e-03	-1.225985705975100827e-03	-5.080639498269614446e-03	-6.710285113501297631e-03	-2.883089540444334388e-03		-3.137430232562926462e-03	-3.154244100469736321e-03	141.538	32.3944	145.889	193.871	81.1852		88.6738	89.1689
-5.365538045876541706e-03	-4.771603894043209386e-03	-5.906073178152546066e-03	-4.995712434050295081e-03	-2.813550200465646418e-03		-5.997039635000669250e-03	-2.905526248453914415e-03	154.277	136.789	170.192	143.388	79.1377		172.87	81.8458
-4.843978590039230668e-03	-5.240474210597697441e-03	-1.076747342291733099e-02	-5.210067295520572073e-03	-3.099114762726045118e-03		-3.009972426104234877e-03	-2.681939788801949911e-03	138.92	150.595	313.328	149.699	87.5457		84.9211	75.2627
-4.425621657222432968e-03	-5.417958262808661614e-03	-4.732056115816512740e-03	-5.164387949213114677e-03	-3.241708069717503301e-03		-2.235244788356997685e-03	-2.772578427063483470e-03	126.603	155.82	135.625	148.354	91.7441		62.1104	77.9314
-5.156018118582551824e-03	-5.137385664332305701e-03	-5.405933629710364501e-03	-5.371435011168402933e-03	-2.463454754898566738e-03		-3.099736408341987898e-03	-5.954003654368409532e-03	148.108	147.559	155.466	154.451	68.8297		87.564	171.603
-4.633880033458289034e-03	-4.675785299255370495e-03	-4.610518751448041026e-03	-4.998899829257436381e-03	-3.538219390944165061e-03		-2.806565681433019835e-03	-6.263819154911071281e-03	132.734	133.968	132.047	143.482	100.474		78.9321	180.725
-5.430958722164841435e-03	-4.841896624918802516e-03	-5.350613694403831902e-03	-5.249175188664408770e-03	-2.897312440075466063e-03		-3.006171550854891839e-03	-2.999047059936639330e-03	156.203	138.859	153.837	150.851	81.604		84.8091	84.5994
-5.362570497262512080e-03	-5.543319632004601108e-03	-6.240163643206007513e-03	-4.956841462404437681e-03	-3.407757906724832343e-03		-2.911732081162991901e-03	-1.530324231141565964e-03	154.19	159.511	180.029	142.243	96.6332		82.0285	41.3552
-4.666169950230929057e-03	-5.091346174135144738e-03	-5.325420044730637577e-03	-5.089913828280316459e-03	-2.916407310666861794e-03		-2.693813514157387002e-03	-1.670276050611482939e-03	133.685	146.204	153.096	146.162	82.1662		75.6123	45.4759
-5.177926658220768051e-03	-4.924801314522604494e-03	-5.696348758393778716e-03	-5.141174675381139994e-03	-2.914565963840987095e-03		-1.432267722293324415e-03	-3.052881804791770463e-03	148.753	141.3	164.017	147.671	82.112		38.4681	86.1845
-4.805414795312217165e-03	-4.185542942099901124e-03	-5.107337028001614904e-03	-5.682746528779103641e-03	-2.998758042621785681e-03		-3.199885552466768483e-03	-2.344892575757184881e-03	137.785	119.534	146.675	163.617	84.5909		90.5127	65.3389
-5.280246982220257110e-03	-5.273039136943397792e-03	-1.001952548334951280e-02	-5.382022171429415996e-03	-2.190985899043395180e-03		-3.350148635455272011e-03	-2.954742676442680734e-03	151.766	151.553	291.306	154.762	60.8073		94.937	83.2949
-3.932859784290860042e-03	-4.636380584421452046e-03	-4.808792121243960285e-03	-5.571263717904830978e-03	-2.870740548956940332e-03		-3.270645644776996961e-03	-3.021974653920353818e-03	112.094	132.808	137.884	160.334	80.8216		92.5962	85.2744
-5.083925480731286799e-03	-4.256112890150548153e-03	-5.266034148118211439e-03	1.393600588861044608e-03	-3.059960407675403008e-03		-2.685256096880195287e-03	2.396945777834908614e-03	145.985	121.612	151.347	-37.3296	86.3929		75.3603	-66.8715
-5.051676496021209953e-03	-4.945809129851663072e-03	-5.807222979672947705e-03	-4.709103906833125158e-03	-2.352156289645989697e-03		-2.986273305593635258e-03	-2.668216070966989394e-03	145.036	141.919	167.282	134.949	65.5527		84.2233	74.8586
-5.192666138446103835e-03	-4.989043599829761678e-03	-5.180481975309335699e-03	-5.507935077356418407e-03	-2.584152145847406785e-03		-2.627713806444091898e-03	-3.102283639757761041e-03	149.187	143.192	148.828	158.47	72.3835		73.6661	87.639
1.114386461751526751e-03	-8.553301037143841087e-03	-5.003586524022073101e-03	-5.277104350794935977e-03	-2.826397382425816732e-03		-2.947558261651821165e-03	-3.050702909576641191e-03	-29.1086	248.135	143.62	151.673	79.516		83.0834	86.1203
-5.291254077058506720e-03	-4.738645989325122355e-03	-5.385653099152397892e-03	-5.086638865755892421e-03	-3.113218741724688675e-03		-3.003692938931133878e-03	-2.954135338654794406e-03	152.09	135.819	154.869	146.065	87.961		84.7362	83.277
1.138034753176788740e-03	-5.384226256540879454e-03	-4.925465986317547999e-03	1.111632631776281665e-03	-2.945491290295783673e-03		-1.224801377156125096e-03	-2.361193099789155817e-03	-29.8049	154.827	141.32	-29.0275	83.0225		32.3596	65.8188
-1.884501081356883701e-03	-4.968918845978349125e-03	-4.973410401886114822e-03	-5.576687113764692422e-03	-3.499122071518429977e-03		-4.019520862681882911e-03	-3.166291804101347036e-03	51.7834	142.599	142.731	160.494	99.3233		114.646	89.5236
-5.062599702338951846e-03	-5.120600805328661721e-03	-4.687223606841269853e-03	-4.834086326545320757e-03	-1.986397365785627905e-03		-2.952223389140028274e-03	-3.165798350372871391e-03	145.357	147.065	134.305	138.629	54.7835		83.2207	89.5091
-4.634261716254990844e-03	-4.663500873235041679e-03	-1.346775164880002155e-03	-4.152026239779432921e-03	-2.437920844649509727e-03		-2.530603382316070921e-03	-2.975604844864747356e-03	132.746	133.607	35.9509	118.547	68.0779		70.8068	83.9092
-5.163409737014671395e-03	-5.139686376433613528e-03	-5.411949591633252905e-03	-4.010101124023494890e-03	-2.760428571467494520e-03		-3.218649245587402487e-03	-2.755042241174913888e-03	148.326	147.627	155.643	114.368	77.5736		91.0652	77.4151
-4.703117217708269529e-03	-5.578114269310371215e-03	-5.406926481355120093e-03	-5.371959908558151392e-03	-1.766347074382433298e-03		-2.810449817415405782e-03	-2.848464431911933072e-03	134.773	160.536	155.496	154.466	48.3045		79.0464	80.1657
-5.395065278239789819e-03	-5.147645619335698350e-03	-4.873278653027273734e-03	-5.714248998727024589e-03	-2.621137070602275708e-03		-2.977819501455928036e-03	-3.304386479036021222e-03	155.146	147.861	139.783	164.544	73.4724		83.9744	93.5896
-5.162283271530192577e-03	-5.391669034227676224e-03	-1.375238178282909250e-03	-5.147964723092246335e-03	-3.246540768976897365e-03		-2.834182886393671330e-03	-2.851027871534544955e-03	148.292	155.046	36.7889	147.871	91.8864		79.7452	80.2412
-1.770950720494072692e-03	-4.950537748522168373e-03	-5.034855146668380972e-03	-5.529552667481636014e-03	-3.414503509327344779e-03		-3.081471868107932884e-03	-2.633128040094096217e-03	48.4401	142.058	144.54	159.106	96.8318		87.0262	73.8255
-4.979961750118506135e-03	-5.660141283328481814e-03	-4.635087978905076331e-03	-5.669516790385383323e-03	-1.699494586937113673e-03		-3.494262030504510091e-03	-3.158036283666872893e-03	142.924	162.951	132.77	163.227	46.3361		99.1802	89.2806
-5.088177330312865752e-03	-5.153349903299322271e-03	-3.945097080501140316e-03	-5.251488690620538524e-03	-2.595482670169240499e-03		-4.101601117123413257e-03	-2.546864766377270918e-03	146.11	148.029	112.454	150.919	72.7171		117.062	71.2856
-4.980876125456498889e-03	-5.156557168280857979e-03	-4.207464629072473102e-03	-1.841872389897936243e-03	-2.662422768133903064e-03		-2.387353730747998181e-03	-2.776623912890744100e-03	142.951	148.124	120.179	50.5282	74.688		66.5891	78.0505
-4.798463508059780218e-03	-5.145323297542907237e-03	-4.584312905921050958e-03	-5.754343891820926440e-03	-2.720804601621306437e-03		-3.170523584958628155e-03	-3.023470600536697951e-03	137.58	147.793	131.275	165.725	76.407		89.6482	85.3185
1.230120433712879541e-03	-5.078856463086617312e-03	-5.086852566147857975e-03	-4.814235233943953661e-03	-2.470786240443337105e-03		-3.157948778490930405e-03	-3.077465810111550040e-03	-32.5162	145.836	146.071	138.045	69.0456		89.278	86.9083
-4.850857674394842139e-03	-4.658213088826393747e-03	-3.986174673790059651e-03	-5.399925964417146701e-03	-3.424726053684619582e-03		-2.345822052939509992e-03	-3.182753018628540955e-03	139.123	133.451	113.664	155.289	97.1328		65.3662	90.0083
-5.331402692775171273e-03	-4.674547160447189639e-03	-4.769592902175310602e-03	-5.556285952680572668e-03	-2.535551774758470957e-03		-3.366701914584052744e-03	-2.623901663657293281e-03	153.272	133.932	136.73	159.893	70.9525		95.4244	73.5538
-4.721957941676976564e-03	-5.511116582607376337e-03	-4.476987382225781388e-03	-5.288528977883221252e-03	-3.026911793439515230e-03		-2.800164598959268853e-03	-3.071226715522443629e-03	135.328	158.563	128.115	152.009	85.4198		78.7436	86.7246
-4.180215531623442463e-03	-4.965892074419075465e-03	-5.654784478009199436e-03	-4.831296417716069748e-03	-2.177745392816198434e-03		-2.854236572702501321e-03	-2.781279648020822115e-03	119.377	142.51	162.793	138.547	60.4175		80.3357	78.1876
-3.992379418995418115e-03	-5.440859208793780155e-03	-5.513492843457915536e-03	-4.862435514193814284e-03	-2.372741033336677862e-03		-2.478736288615411131e-03	-3.008482119034213732e-03	113.846	156.495	158.633	139.464	66.1588		69.2797	84.8772
-5.504396019278899599e-03	-5.358262618305728586e-03	-5.517431074128384579e-03	-3.429059690511329899e-03	-3.123189081847611761e-03		-5.503591540460136232e-03	-3.087545478289243847e-03	158.365	154.063	158.749	97.2604	88.2545		158.342	87.2051
-5.247647912887582616e-03	-4.786512603055664145e-03	-5.004858529998510407e-03	-5.668447974974111930e-03	-2.781314001919725672e-03		-1.121629495939252541e-02	-3.249527749737465138e-03	150.806	137.228	143.657	163.196	78.1886		326.543	91.9744
-4.687390214986006040e-03	-5.155558894464179996e-03	-4.558575065182645346e-03	-6.073051185602633406e-03	-3.533294843414616550e-03		-3.238449152864654543e-03	-2.992739416153960153e-03	134.31	148.094	130.517	175.108	100.329		91.6482	84.4137
-1.230246641017562325e-03	-4.973839643309007491e-03	-1.460446057613589690e-03	-5.182194720652377393e-03	-2.697173589246670312e-03		-1.261992592104555248e-03	-3.102807182094539061e-03	32.5199	142.744	39.2977	148.879	75.7112		33.4546	87.6544
-5.035804700630975607e-03	-4.842181645326677601e-03	-5.178001809903905878e-03	-5.021059304903086745e-03	-3.413521709835771415e-03		-3.190363510510749439e-03	-2.726380056926957542e-03	144.568	138.868	148.755	144.134	96.8029		90.2324	76.5711
-5.014844102222196058e-03	-5.138769381320352526e-03	-5.536789666088055666e-03	-4.933609203900912038e-03	-2.869066244781320624e-03		-3.117076109202572640e-03	-2.909981022937892757e-03	143.951	147.6	159.319	141.559	80.7723		88.0746	81.977
-5.520962740372419540e-03	-5.316416054988414887e-03	-4.843737408967458725e-03	-4.352012779461305984e-03	-3.577964814998247159e-03		-3.256803808591457201e-03	-3.094404179955537702e-03	158.853	152.831	138.913	124.435	101.645		92.1886	87.407
-4.601382946107584852e-03	-5.286701093874225654e-03	-4.904297462033651960e-03	-5.079968360677974276e-03	-2.857508670077309968e-03		-3.248433625767195229e-03	-2.942191946448109371e-03	131.778	151.956	140.696	145.869	80.432		91.9422	82.9254
-5.032748179820569975e-03	-4.572179523953542012e-03	-5.545636753058459829e-03	-5.351578035460735974e-03	-2.891605426424410756e-03		-2.026976417320277071e-03	-2.706192156603887903e-03	144.478	130.918	159.58	153.866	81.4359		55.9783	75.9767
-4.749197901869969471e-03	-5.124385101798180527e-03	-4.944924104185502954e-03	-5.572730371523262373e-03	-2.598753302598908257e-03		-2.710261707566457949e-03	-3.210466194424990791e-03	136.13	147.177	141.893	160.377	72.8134		76.0966	90.8243
-4.999426956799643378e-03	-5.064230434934174040e-03	-5.442427437852576794e-03	-5.774335464955749481e-03	-2.719658979903322778e-03		-3.094238784617100481e-03	-3.104413544887886425e-03	143.497	145.405	156.541	166.313	76.3732		87.4021	87.7017
-4.929114437421653651e-03	-5.403027870075824239e-03	-5.533726596206172202e-03	-4.926570548634093792e-03	-2.928764926438623233e-03		-3.041225534872441308e-03	-2.719318540004621396e-03	141.427	155.381	159.229	141.352	82.53		85.8413	76.3632
-4.937562872537480142e-03	-4.952579756953480287e-03	-4.236514317742910360e-03	-5.136878678573494374e-03	-2.676824317110432488e-03		-3.310578465932685448e-03	-3.204769459930426750e-03	141.676	142.118	121.035	147.544	75.112		93.7719	90.6565
-4.809201454699653724e-03	-5.337014958700829828e-03	-4.361629770032015262e-03	-5.012411022257150586e-03	-3.893613931559542808e-03		-3.039493742106301639e-03	-2.977509671950823254e-03	137.896	153.437	124.718	143.88	110.938		85.7903	83.9652
-5.029257459413355967e-03	-4.921494514450566564e-03	-5.179417034134166375e-03	-4.936819518089792698e-03	-3.437553349059598376e-03		-2.914209728212678163e-03	-3.168257992330402156e-03	144.376	141.203	148.797	141.654	97.5105		82.1015	89.5815
1.261783403380574865e-03	-5.092114453368604826e-03	-5.804070509343214022e-03	-5.279250265431223964e-03	-2.657515702383794840e-03		-3.343711634821887411e-03	-3.121662926037274514e-03	-33.4484	146.226	167.189	151.736	74.5435		94.7475	88.2096
-4.874723288285273334e-03	-5.766644229974347315e-03	-5.203192344154711386e-03	-5.019248344071444538e-03	-3.501482805966568863e-03		-2.926159072822215497e-03	-2.949848749187115263e-03	139.826	166.087	149.497	144.081	99.3928		82.4533	83.1508
-4.086365371803981489e-03	-1.295801384510098962e-03	-5.063529950980242243e-03	-5.342697998103566361e-03	-2.356649185915553509e-03		-2.623391598369048412e-03	1.356309565341823039e-03	116.614	34.45	145.385	153.604	65.685		73.5388	-36.2316
-4.941819976129495882e-03	-5.329404169261476622e-03	-1.043133967744080438e-02	-5.355658796860459682e-03	-2.689456986105757605e-03		-3.174602423461358753e-03	-2.955996635145536223e-03	141.801	153.213	303.431	153.986	75.484		89.7683	83.3318
-5.181489843232774464e-03	-4.663054768321428858e-03	-5.224117916586236074e-03	-2.969576527845806807e-03	-2.972569990107152942e-03		-2.261025690123967362e-03	-2.574101058199818742e-03	148.858	133.593	150.113	83.7317	83.8198		62.8695	72.0875
-9.240630235632839307e-03	-5.184676649893027456e-03	-5.048857626437075301e-03	-1.005879463826536528e-02	-3.337338860695141483e-03		-2.996062103846097377e-03	-1.898430373862444688e-03	268.373	148.952	144.953	292.462	94.5598		84.5115	52.1935
-4.929709752667550682e-03	-5.639063945203802962e-03	-5.900093125153657754e-03	-5.366948467045905280e-03	-2.790397104125129108e-03		-2.986217319230463890e-03	-2.899924460193312615e-03	141.445	162.33	170.016	154.318	78.456		84.2216	81.6809
-5.154531547376555063e-03	-5.408397415703101833e-03	-4.600733739611442483e-03	-4.234400605788626003e-03	-3.226817843138577498e-03		-2.998993300016721680e-03	-3.057113828481676683e-03	148.064	155.539	131.758	120.972	91.3057		84.5978	86.3091
-5.183828214785382756e-03	-5.032051879605153530e-03	-5.210673852214148076e-03	-4.670337092259048591e-03	-3.071318466336838467e-03		-2.201593071954732750e-02	-2.721200965652024496e-03	148.927	144.458	149.717	133.808	86.7273		644.521	76.4186
-5.283732342987704396e-03	-5.082729022706344857e-03	-5.466047290551653837e-03	-5.086631049645026249e-03	-3.582024263608556917e-03		-2.552537144400735415e-03	-3.067650270800936253e-03	151.868	145.95	157.236	146.065	101.764		71.4526	86.6193
-4.954495915755438226e-03	-5.619179682884922408e-03	-5.409919083887408317e-03	-5.477985205707766245e-03	-3.197832992989879837e-03		-1.568283379867529536e-03	-1.293540153545903130e-03	142.174	161.745	155.584	157.588	90.4523		42.4728	34.3835
-5.203055730719577561e-03	-4.758028429377671523e-03	-4.892966751513730048e-03	-5.790901203103871603e-03	-2.662829038176856011e-03		-1.547239574046335372e-03	-3.104506175422521493e-03	149.493	136.39	140.363	166.801	74.7		41.8532	87.7045
-4.895918722345935642e-03	-5.325619833359061632e-03	-5.873630749335428253e-03	-4.671168621025531195e-03	-2.937625547669022678e-03		-3.136038206816951866e-03	-2.508489542565165570e-03	140.45	153.102	169.237	133.832	82.7909		88.6329	70.1557
-5.488159226978914229e-03	-1.224339137489311889e-03	-5.022908194513888043e-03	-5.280774005272039981e-03	-6.495345470837144038e-03		-2.609347898986449227e-03	-3.145468643937365891e-03	157.887	32.346	144.189	151.781	187.542		73.1253	88.9105
-4.974701342312599049e-03	-5.371026293581809136e-03	-4.689238003282768241e-03	-4.939236414497515798e-03	-2.638822346789481115e-03		-2.952634669931472264e-03	-2.786928932135563329e-03	142.769	154.438	134.364	141.725	73.9931		83.2328	78.3539
-5.372743207545533847e-03	-4.655609481411018477e-03	-6.237093760324303494e-03	-4.630935597938438432e-03	-2.865736561509412555e-03		-3.334243407794610335e-03	-3.097459761385672715e-03	154.489	133.374	179.938	132.648	80.6743		94.4687	87.497
-4.935949346996653005e-03	-4.830304837217427004e-03	-4.686455082320603420e-03	-5.128110871588893033e-03	-2.470659263389523783e-03		-2.532425593805763715e-03	-3.248270668646665530e-03	141.628	138.518	134.282	147.286	69.0419		70.8605	91.9374
-5.036510337322791346e-03	1.098150700725932351e-03	-5.272737388416662112e-03	-5.389750373514652811e-03	-2.370322120885214826e-03		-2.732465002325376764e-03	-3.160860623282902866e-03	144.589	-28.6305	151.545	154.99	66.0876		76.7503	89.3637
-4.838284600642126301e-03	-4.520344653351851712e-03	-5.496066175876382874e-03	-5.415863175119143939e-03	-2.696272179098479094e-03		-2.896349783037903500e-03	-3.345818031799402924e-03	138.753	129.392	158.12	155.759	75.6847		81.5756	94.8095
-4.992508093344074326e-03	-4.972272749530752371e-03	-5.817117394111265445e-03	-5.602292145004829360e-03	-1.711041786558451568e-03		-1.776180953678799159e-03	-2.842147669590186412e-03	143.294	142.698	167.573	161.248	46.6761		48.5941	79.9797
-5.466578251152680833e-03	-5.231116993214414423e-03	1.601891279832189574e-03	-4.906782414970359447e-03	-2.902158786359437803e-03		-6.557694964193176018e-03	-2.913765609881649975e-03	157.252	150.319	-43.4624	140.77	81.7467		189.378	82.0884
-5.255720983118981372e-03	-4.827553792525878310e-03	-5.062155118189986917e-03	-5.029908476727975274e-03	-2.422522330526183983e-03		-2.837760647371080722e-03	-3.285739938110709534e-03	151.044	138.437	145.344	144.395	67.6245		79.8506	93.0406
1.180242480441333385e-03	-5.810490651464117647e-03	-5.289735951060259463e-03	-4.898115283371632343e-03	-3.134531119733331619e-03		-2.895855040814156005e-03	-2.584343687972487369e-03	-31.0476	167.378	152.045	140.514	88.5885		81.5611	72.3891
-5.192942971208374010e-03	-1.526381446558735134e-03	-5.086025483659270714e-03	-4.802351979376121710e-03	-3.347273217329571442e-03		-9.350486009396193759e-03	-3.175348323841273822e-03	149.195	41.2391	146.047	137.695	94.8523		271.607	89.7903
-5.703617568284904613e-03	-5.169894716804077431e-03	-5.087878905631917220e-03	-5.116655008817484404e-03	-3.325095245700097554e-03		-2.810278251528237296e-03	-3.104836866211133778e-03	164.231	148.517	146.102	146.949	94.1993		79.0414	87.7142
-4.547974022096428620e-03	-5.366999190394865574e-03	-5.247777982834474740e-03	-5.364636499731071512e-03	-2.797152015980463712e-03		-2.441704026528854470e-03	-2.879180420257324881e-03	130.205	154.32	150.81	154.25	78.6549		68.1893	81.0701
-4.702556737859019641e-03	-5.414039026611484548e-03	1.283718169440684238e-03	-5.274671874804258420e-03	-2.766516080181938460e-03		-2.463702631393659050e-03	-2.789493761074501258e-03	134.756	155.705	-34.0943	151.601	77.7529		68.837	78.4294
-5.914373100971613562e-03	-4.883912021867290766e-03	-4.513352917755225971e-03	-5.518709141977571307e-03	-3.061134288259543482e-03		-2.878632037900149925e-03	-2.746956303079048888e-03	170.436	140.096	129.186	158.787	86.4274		81.054	77.177
-5.242258638838399355e-03	2.097732249381038978e-03	-5.190645873524932750e-03	-4.951957767499097149e-03	-1.511431315575915372e-03		-4.899385406494594780e-02	-2.249598647411490092e-03	150.647	-58.0616	149.127	142.1	40.7989		1438.84	62.5331
-5.255241279225304242e-03	-5.295399158776682887e-03	-5.021981816688952591e-03	-6.841714286783788165e-03	-3.199324688527105040e-03		-2.329241923981365935e-03	-2.892754416509114076e-03	151.029	152.212	144.161	197.741	90.4962		64.878	81.4698
-5.257819891147656917e-03	-5.073177814182361182e-03	-4.846460318560858599e-03	-5.564560213277489065e-03	-3.050650414593898511e-03		-3.214943849712855687e-03	-3.055218799343758888e-03	151.105	145.669	138.993	160.137	86.1188		90.9561	86.2533
-5.457339194141780196e-03	-5.634293609534034644e-03	-5.348861039989572311e-03	-2.018879575152959013e-03	-3.149620709169455041e-03		-3.202401366507591322e-03	-3.092746441767847947e-03	156.98	162.19	153.786	55.7399	89.0328		90.5868	87.3582
-4.933931842967041563e-03	-5.588530093259898475e-03	-4.887321182730683909e-03	-4.514507518424431057e-03	-3.446029347028786976e-03		-3.333490477674747130e-03	-3.035250139028045340e-03	141.569	160.843	140.197	129.22	97.7601		94.4465	85.6653
-4.757253245419513187e-03	-5.359633789474103210e-03	-5.481684086677438353e-03	-1.419345317302850469e-03	-1.645721235353602438e-03		-2.802745761531441355e-03	-3.272389612786980560e-03	136.367	154.103	157.697	38.0876	44.7529		78.8196	92.6475
-5.251746006942628608e-03	-1.250435621042251741e-03	-5.145402139950050122e-03	-4.542391089161301396e-03	-2.382704629987600527e-03		-2.774683632031436312e-03	-3.149509999617838580e-03	150.926	33.1143	147.795	130.041	66.4522		77.9934	89.0295
-4.755600779939297626e-03	-4.961490414486879538e-03	-5.312734883842753705e-03	-4.452766104298740146e-03	-3.132419037590426000e-03		-2.935217397047932240e-03	-2.909902302701321709e-03	136.318	142.38	152.722	127.402	88.5263		82.72	81.9747
-5.236149365959771006e-03	-5.137903665810118932e-03	-5.880556214809017253e-03	-5.274146321909856799e-03	-3.073335184487212355e-03		-3.174615676794286401e-03	-3.003538584470910513e-03	150.467	147.575	169.441	151.586	86.7867		89.7687	84.7316
-4.559115467636802414e-03	-5.086732898530204293e-03	-5.529894111952679374e-03	-5.123695342610550332e-03	-3.443888400961916431e-03		-1.463527104205306984e-03	-3.484056383784700332e-03	130.533	146.068	159.116	147.156	97.697		39.3885	98.8797
-5.151688570851476953e-03	-5.604730689612457892e-03	-4.775061361727242493e-03	-5.313327790335550978e-03	-1.462540025653844738e-03		-2.617428232387601552e-03	-3.096370354376437248e-03	147.98	161.32	136.891	152.74	39.3594		73.3632	87.4649
-4.869056765913262579e-03	-4.945108048145986472e-03	-5.436045988183320354e-03	-5.693745371390721184e-03	-2.896090666895665463e-03		-3.580915378077476063e-03	-2.523991621904028444e-03	139.659	141.898	156.353	163.94	81.568		101.732	70.6121
-5.303241328724209516e-03	-4.859258067019289404e-03	-3.334008965493700898e-03	-5.353503594510007971e-03	-2.435664538925756597e-03		-2.874222079983903243e-03	-3.089569424383700399e-03	152.443	139.37	94.4618	153.923	68.0115		80.9241	87.2647
-5.216942283743234224e-03	-5.235832964818817881e-03	2.057615757078786866e-03	-5.057898645988114471e-03	-2.741374518311963642e-03		1.273265602706701808e-03	-2.685553090525389947e-03	149.902	150.458	-56.8804	145.219	77.0126		-33.7865	75.3691
-5.299238165959479184e-03	-5.479110433200890667e-03	-4.950325218985764629e-03	-5.316596905742740180e-03	-2.938893022221249294e-03		-2.800508261753498380e-03	-1.872724248360469433e-03	152.325	157.621	142.052	152.836	82.8282		78.7537	51.4366
-4.986345838854265231e-03	-5.049989004942489514e-03	-4.526431928784597873e-03	-5.243414338594517936e-03	-2.051335332408449775e-03		-3.027200724471148727e-03	-2.514523270286768940e-03	143.112	144.986	129.571	150.681	56.6955		85.4283	70.3334
-5.089932079254273420e-03	-5.387293018692080465e-03	-4.903105128430861916e-03	-5.606942274281204695e-03	-2.897885785896260179e-03		-2.986032468416676550e-03	-3.006672586763242758e-03	146.162	154.917	140.661	161.385	81.6208		84.2162	84.8239
-5.234584425112640861e-03	-5.618383747873013749e-03	-5.802086950664084482e-03	-5.025294231867635797e-03	-2.943043762700797272e-03		-2.491180037130001287e-03	-1.897692208284021626e-03	150.421	161.722	167.13	144.259	82.9505		69.6461	52.1718
-1.190054351261898109e-03	-5.428028091493401069e-03	-5.614637936975338042e-03	-5.150007971856436322e-03	-2.659619536976454406e-03		-2.245507849940841984e-03	-3.102005654998013853e-03	31.3365	156.117	161.611	147.931	74.6055		62.4126	87.6308
-4.797458101026283797e-03	-5.303396809442720468e-03	-5.096806977711461004e-03	-4.612377940758929061e-03	-2.261699657818218127e-03		-5.081134295743488898e-03	-2.645970310188234132e-03	137.551	152.447	146.365	132.101	62.8894		145.903	74.2036
-4.812478178182357132e-03	-5.150143727112190158e-03	-4.936682920637488516e-03	-4.987068469464461980e-03	-2.910209595030239463e-03		-2.829749317141127922e-03	-2.617309709713995427e-03	137.993	147.935	141.65	143.133	81.9837		79.6147	73.3597
-4.887328902515956745e-03	-5.020624473407502009e-03	-3.144739770733051294e-03	-4.852714658126303614e-03	-2.988662902729646246e-03		-2.774902522492149904e-03	-3.048477344063952200e-03	140.197	144.121	88.8891	139.178	84.2936		77.9998	86.0548
-5.111972071218490524e-03	-4.722638005225998810e-03	-5.202706843277087566e-03	-5.463668431704083589e-03	-5.065454956709469943e-03		-2.778899550156723169e-03	-3.126685459897921536e-03	146.811	135.348	149.483	157.166	145.441		78.1175	88.3575
-4.919198251783953556e-03	-1.977874809979112119e-03	-6.016261647724410744e-03	-5.359805908272617311e-03	-2.288704152201697338e-03		-2.832581313313930604e-03	-3.251922729977497258e-03	141.135	54.5326	173.436	154.108	63.6845		79.6981	92.0449
-5.369895097268159202e-03	-4.806896901609263549e-03	-5.686963336736237593e-03	-6.747497440316993673e-03	-2.387013829581487168e-03		-2.867085098034038038e-03	-3.292202395860929255e-03	154.405	137.829	163.741	194.966	66.579		80.714	93.2309
-5.229534841769185698e-03	1.152174755496366589e-03	-4.548529101996165794e-03	-5.364288176014942247e-03	-3.463481489669587889e-03		-2.877837971839248242e-03	-2.729236864482676751e-03	150.273	-30.2212	130.221	154.24	98.2739		81.0306	76.6553
-4.885465386271362412e-03	1.250106508663236925e-03	-5.008595218296885143e-03	-5.260948201135201910e-03	-2.799047671341104056e-03		-2.298990321457747028e-03	-3.189143579272859467e-03	140.142	-33.1046	143.767	151.197	78.7107		63.9873	90.1965
-5.073179583282856620e-03	-4.946793960032501089e-03	-5.450850326874694986e-03	-4.963962283800501911e-03	-2.244170230576107011e-03		-2.752690671762979355e-03	-2.799852059162687146e-03	145.669	141.948	156.789	142.453	62.3732		77.3458	78.7344
-4.985009522157831177e-03	-1.418189571403799532e-03	-4.457803681949778531e-03	-5.502043144760618287e-03	-2.879189307827644765e-03		-3.240450305028164373e-03	-3.218083760354991264e-03	143.073	38.0536	127.55	158.296	81.0704		91.7071	91.0486
-5.143868189173502609e-03	-4.926956685161697908e-03	-8.749653226351029531e-03	-4.999992395525582750e-03	-2.914638914380989539e-03		-3.451637409146318409e-03	-2.569621262556972922e-03	147.75	141.364	253.917	143.514	82.1141		97.9252	71.9556
-4.668238521358739068e-03	-4.949762172121372622e-03	-5.491445219557782725e-03	-5.072519982007249115e-03	-2.216271867910925546e-03		-2.809254172071866482e-03	-3.211206812956484552e-03	133.746	142.035	157.984	145.649	61.5518		79.0112	90.8461
-4.951499708048439155e-03	-4.773464562504574002e-03	-5.297249327603591358e-03	-5.035878751748552005e-03	-2.708914355617874758e-03		-2.519019101473712625e-03	-3.015903802552856536e-03	142.086	136.844	152.266	144.571	76.0569		70.4657	85.0957
1.150404222360588112e-03	-3.204548582314562660e-02	-5.755468674586509611e-03	-5.629642688662855714e-03	-3.514744907739963259e-03		-2.594056207912640195e-03	-6.274192176366419349e-03	-30.1691	939.825	165.758	162.053	99.7833		72.6751	181.031
-4.698845182290547345e-03	-5.178047846931243745e-03	-4.306829183011249250e-03	-4.859518105319685435e-03	-3.370602229530211130e-03		-1.457760896400867815e-03	-2.932893863683554581e-03	134.647	148.757	123.105	139.378	95.5392		39.2187	82.6516
1.793711880780968475e-03	-5.316752261532442514e-03	-5.224352697497444166e-03	-5.353716960321358576e-03	-2.581220086093305617e-03		-2.732441828325180965e-03	-3.353388536476721235e-03	-49.1102	152.84	150.12	153.929	72.2971		76.7496	95.0324
-1.689828752763014889e-03	-4.901734068527711756e-03	-4.990796221689875259e-03	-5.029544297486733540e-03	-2.948648142743937658e-03		-2.967117434350084564e-03	-3.088272194242994064e-03	46.0516	140.621	143.243	144.384	83.1155		83.6593	87.2265
-5.406728198383773352e-03	1.153653486914068670e-03	-5.414288637058841183e-03	-4.725885827439500579e-03	-2.662037766698868799e-03		-2.357165650424403180e-03	-2.434678425623770185e-03	155.49	-30.2647	155.712	135.443	74.6767		65.7002	67.9825
-5.056582831841137209e-03	-5.244858292266914475e-03	-5.712483086873760760e-03	-5.689002461767800507e-03	-3.014840805865317587e-03		-5.667070709239311124e-03	-2.941400239103450845e-03	145.18	150.724	164.492	163.801	85.0644		163.155	82.9021
-3.932433450144912600e-03	1.055549654379832900e-03	-5.066788145458269582e-03	-5.539058685591663651e-03	-2.054791437954087314e-03		-3.111696185400691927e-03	-3.056772800915582254e-03	112.081	-27.3762	145.481	159.386	56.7973		87.9162	86.299
-4.884937471076206475e-03	-4.958086277706503196e-03	-1.000282333958962128e-02	-4.942657692411485393e-03	-1.429372117013042202e-03		1.222000974567233984e-03	-3.488613311159883667e-03	140.126	142.28	290.814	141.826	38.3828		-32.2771	99.0139
-5.428334815702808187e-03	-5.344493290990527321e-03	-5.034338368772155355e-03	-4.474581500125385594e-03	-2.445378837139186752e-03		-3.146163566466474420e-03	-3.044295785342026033e-03	156.126	153.657	144.525	128.044	68.2975		88.931	85.9317
-4.757986789998766564e-03	-5.127969387721393636e-03	-4.974732244377355964e-03	-5.858346844015225284e-03	-2.628641314408433020e-03		-2.707931934781705827e-03	-2.714610397018794689e-03	136.389	147.282	142.77	168.787	73.6934		76.028	76.2246
-4.795740756066800038e-03	-5.119456453184861693e-03	-4.837527036545529076e-03	-5.477144099817797020e-03	-1.335330036370880290e-03		-2.541135238617042279e-03	-3.402706102643434684e-03	137.5	147.031	138.73	157.563	35.6139		71.1169	96.4845
-4.806268162974919843e-03	-4.851886512532382553e-03	-4.880626167930772474e-03	-4.861590945521776161e-03	-2.871288596863712152e-03		-2.270380946787891804e-03	-2.798346827486737718e-03	137.81	139.153	139.999	139.439	80.8377		63.145	78.6901
-1.776241229309120971e-03	1.088204494955311279e-03	-1.462809457394657767e-03	-3.940182136745927488e-03	-2.665473255899416475e-03		-5.152441803976328880e-03	-2.971821427342532813e-03	48.5958	-28.3377	39.3673	112.31	74.7778		148.003	83.7978
-4.863566800869401768e-03	-5.057753167450202911e-03	-5.195840074751862867e-03	-4.719493378347486973e-03	-3.336677317305223461e-03		-6.188431161196270187e-03	-2.436191498828777207e-03	139.497	145.215	149.28	135.255	94.5404		178.506	68.027
-4.875966069635184579e-03	-4.671077466815937509e-03	-5.234679076878031613e-03	-5.070635388116624329e-03	-2.870688527663576173e-03		-3.035568030931043090e-03	-3.320201903703064259e-03	139.862	133.83	150.424	145.594	80.8201		85.6747	94.0553
-5.123379135747992662e-03	-1.475868354748079408e-03	-5.316542451549634112e-03	-5.419862010437355090e-03	-3.166160554532183088e-03		-2.786875055752477577e-03	-2.721935874564142006e-03	147.147	39.7518	152.834	155.876	89.5198		78.3523	76.4403
-5.165920348463050142e-03	-8.970643526829839886e-04	-5.062705777393867838e-03	-5.220172808579870080e-03	-3.189181535539337402e-03		-2.677370151977249459e-03	-2.730717853849675986e-03	148.399	22.7099	145.36	149.997	90.1976		75.1281	76.6989
-5.194962393674930345e-03	-5.419654467734416614e-03	-5.395490805617762786e-03	-5.362661507795014708e-03	-3.117300704763118456e-03		-3.018229108479348645e-03	-4.075029578099589878e-03	149.255	155.87	155.159	154.192	88.0812		85.1642	116.28
-5.151713952035005990e-03	-4.593069258290784565e-03	-4.769744501169088241e-03	-5.447159357098696995e-03	-2.600577628732095217e-03		-2.659289827882904602e-03	-2.714755544117520257e-03	147.981	131.533	136.735	156.68	72.8671		74.5958	76.2289
-5.448424017225292695e-03	-4.989415658284437893e-03	-5.205617846912074381e-03	-4.981094632365514266e-03	-3.415105282131788295e-03		-2.099945581166505742e-03	-3.140153006202894663e-03	156.717	143.203	149.568	142.958	96.8495		58.1268	88.754
-5.077656708144289571e-03	-4.783530807079765246e-03	-4.098532060630205066e-03	-1.288445044946460658e-03	-2.772383518783094834e-03		-2.953678699639349439e-03	-2.713271465932586089e-03	145.801	137.141	116.972	34.2335	77.9256		83.2636	76.1852
-4.836899428171461367e-03	-4.498705142969993895e-03	-5.139542078084335421e-03	-4.728764524109894257e-03	-3.377056542725071289e-03		-1.632269969033960924e-03	-2.905405013015593171e-03	138.712	128.754	147.623	135.528	95.7293		44.3568	81.8422
-5.499808075276151759e-03	-5.146296814806804350e-03	-4.842632381233032482e-03	-5.236396240914187837e-03	-3.427269210752447760e-03		-2.668447480018755220e-03	-2.489834497032013001e-03	158.23	147.822	138.881	150.475	97.2077		74.8654	69.6064
-5.390834813260953970e-03	-5.293304229178198705e-02	-5.171747541160616295e-03	-5.350468890193080425e-03	-3.272947727010424961e-03		-3.020155182366103183e-03	-2.980843542980102668e-03	155.022	1554.83	148.571	153.833	92.6639		85.2209	84.0634
-5.340434478131769226e-03	-5.354605297735875145e-03	-5.330780032935291020e-03	-5.083244739199043773e-03	-3.067971972968130609e-03		-2.763317601676153288e-03	-3.083454346458772491e-03	153.538	153.955	153.254	145.965	86.6288		77.6587	87.0846
-4.954675699865574746e-03	-4.972068875511012273e-03	-4.663879329580616385e-03	-4.761203974734403745e-03	-3.937509518656848000e-03		-2.855024801731913340e-03	-2.740674270871269660e-03	142.18	142.692	133.618	136.483	112.231		80.3589	76.992
-4.756534985772412245e-03	-4.991651616443411668e-03	-5.285939051616644901e-03	-4.955416400026464892e-03	-2.800973892119415672e-03		-2.815901765161858347e-03	-3.012184984559817136e-03	136.346	143.268	151.933	142.202	78.7674		79.207	84.9862
-5.197295149783959754e-03	-5.561674959008248639e-03	-5.883863675139248788e-03	-5.425303621561845639e-03	-3.034632780172878339e-03		-3.262371027576077727e-03	-2.921819152195323163e-03	149.323	160.052	169.538	156.037	85.6471		92.3525	82.3255
-4.864323149664492862e-03	-4.962185122857688466e-03	-5.361290337232889509e-03	-5.299106512816299450e-03	-2.034081504756937719e-03		-2.390788299276302552e-03	-2.074874848477293188e-03	139.519	142.401	154.152	152.321	56.1875		66.6902	57.3886
-4.703308868052546304e-03	-5.160358457993965975e-03	-5.212732067058341821e-03	-5.229629789678090675e-03	-2.931378531486338122e-03		-1.520284020804124050e-03	-3.150314510473097365e-03	134.779	148.236	149.778	150.275	82.607		41.0596	89.0532
-5.177982730217054602e-03	-5.422766332317249111e-03	-5.492404554804857647e-03	-5.209800039571462101e-03	-3.093508118057222006e-03		-2.736283145956222747e-03	-2.994926180057019393e-03	148.755	155.962	158.012	149.691	87.3806		76.8627	84.478
-5.222841043731311743e-03	-4.752213022438249099e-03	-5.162223875214793506e-03	-5.067273474911745089e-03	-2.720568339661040645e-03		-2.732285729883095898e-03	-3.036789760416159101e-03	150.075	136.219	148.291	145.495	76.4		76.745	85.7107
-4.853081834827882579e-03	-5.129207296434139599e-03	-4.228848143279772057e-03	-5.121522636157270839e-03	-2.487137320050612690e-03		-4.107379149960743887e-03	-3.588754048599648600e-03	139.188	147.319	120.809	147.092	69.527		117.232	101.962
-4.787542921958476243e-03	-5.946636346675072265e-03	-5.324855517992369350e-03	-5.287936510043239439e-03	-1.390079445126231892e-03		-3.000967209642613816e-03	-2.649289094105544522e-03	137.259	171.386	153.079	151.992	37.2259		84.6559	74.3013
-5.450677881406697754e-03	-5.100799942850997408e-03	-5.769590144223764663e-03	-5.378122585452205749e-03	-3.515344543655520449e-03		-1.279416647173012463e-03	-3.157543190290111861e-03	156.784	146.482	166.174	154.647	99.8009		33.9676	89.266
-4.936303540391354452e-03	-5.500195858296043870e-03	-4.941529782904597982e-03	-5.138720833402124488e-03	-2.776253482577488614e-03		-1.652661496349389037e-03	-2.723635146147428653e-03	141.639	158.242	141.793	147.599	78.0396		44.9572	76.4903
1.211246063297082010e-03	-5.043715773296512592e-03	-5.958108089162742448e-03	-5.318683155344742543e-03	-2.427902661016479845e-03		-2.978402434106232084e-03	-2.894677061933409803e-03	-31.9605	144.801	171.724	152.897	67.783		83.9915	81.5264
-5.442367514162551982e-03	-5.083521513909661921e-03	-4.903015127518462087e-03	-5.155552719138690315e-03	-2.915553749761782588e-03		-2.507740393194955383e-03	-2.422524640863861229e-03	156.539	145.973	140.659	148.094	82.1411		70.1336	67.6246
-5.169957847988754934e-03	-4.827015949154528883e-03	-4.900582386798325689e-03	-5.462160179134974841e-03	-1.822444005276937628e-03		-2.783913573110907962e-03	-2.607338020993100764e-03	148.518	138.421	140.587	157.122	49.9562		78.2651	73.0661
-5.246679778026078211e-03	-5.763971567033738218e-03	-5.049800015675592890e-03	-5.414469620982763354e-03	-2.640408054419799300e-03		-2.698000981134838615e-03	-3.155373964303930922e-03	150.777	166.008	144.981	155.718	74.0398		75.7356	89.2022
-4.937368341116857989e-03	-5.409324710689558495e-03	-5.274253189641837404e-03	-4.965803884265020986e-03	-2.543537719941498139e-03		-2.562525587844253702e-03	-1.010064686956371315e-03	141.67	155.566	151.589	142.507	71.1876		71.7467	26.037
-1.390705609916975324e-03	-5.213787506785780984e-03	-4.610592752921934163e-03	-5.187254929265605087e-03	-3.360317425437417318e-03		-5.250889011762991526e-03	-2.695096609609174028e-03	37.2444	149.809	132.049	149.028	95.2364		150.901	75.65
-2.271500166470580631e-02	-4.712981271206289832e-03	-5.033015061279050469e-03	-4.920093707615758039e-03	-3.296032662835546821e-03		-3.115911848979981656e-03	-3.000668796130141151e-03	665.104	135.063	144.486	141.162	93.3436		88.0403	84.6471
-5.458179643771726534e-03	-5.540204573489380946e-03	-5.678056392302667683e-03	-5.180729797898293680e-03	-3.081114020434314645e-03		-2.938750060703607895e-03	-3.446926965768138534e-03	157.005	159.42	163.479	148.836	87.0157		82.824	97.7865
-4.912553388206358611e-03	-5.206870745557622311e-03	-5.306437008065160305e-03	-5.066749174976444524e-03	-3.932569415227464733e-03		-8.267292039939181172e-03	-3.259559340131644185e-03	140.939	149.605	152.537	145.48	112.085		239.714	92.2697
-3.051428741031623777e-03	-5.147241737711121673e-03	-4.984167160302472969e-03	-5.036268605744618522e-03	-3.253155635739347212e-03		-2.853583463366867693e-03	-2.743780108191227161e-03	86.1417	147.85	143.048	144.582	92.0812		80.3164	77.0835
-5.084138144148985482e-03	-4.796959258927060293e-03	-5.097004229537419918e-03	-5.312049167331020678e-03	-2.492534057887072114e-03		-3.999796169713487094e-03	-2.631917035069551974e-03	145.992	137.536	146.37	152.702	69.6859		114.065	73.7898
-5.045264345594109578e-03	-4.949491043902673471e-03	-1.228086957300106134e-03	-5.108847131793114310e-03	-2.903438382798230986e-03		-3.119972592863484804e-03	-2.981740623896124518e-03	144.847	142.027	32.4563	146.719	81.7843		88.1598	84.0898
-4.521490602994576551e-03	-5.437259507766493624e-03	-5.754739265685235999e-03	-1.055625380257747478e-02	-2.163718007820465000e-03		-3.111621462459089431e-03	-2.935768485071918888e-03	129.425	156.389	165.736	307.109	60.0045		87.914	82.7362
-5.381027097577213703e-03	-9.950344811698753206e-04	-5.187677946156463854e-03	-5.343149674796474936e-03	-2.788942925984411528e-03		-2.780110753733947351e-03	-3.072869567393139625e-03	154.733	25.5944	149.04	153.618	78.4132		78.1532	86.773
-5.188708609230654849e-03	-5.125039029874967587e-03	-5.225359772939593139e-03	-5.069986831940408341e-03	1.337360808701888336e-03		-3.641167990391321312e-03	-3.195921429560790155e-03	149.07	147.196	150.15	145.575	-35.6737		103.506	90.396
-5.170799601600396464e-03	-4.942533277358187455e-03	-4.805659993115695035e-03	-5.124114991078125743e-03	-2.876589385040974941e-03		-3.030084268174596841e-03	-2.911929111674872207e-03	148.543	141.822	137.792	147.169	80.9938		85.5132	82.0343
-4.861931227409146093e-03	-5.380085068454703440e-03	-4.851439262909481437e-03	-5.100750969400906151e-03	-3.281592595167339733e-03		-3.053770946228590195e-03	-2.152638417907364651e-03	139.449	154.705	139.14	146.481	92.9185		86.2106	59.6782
-5.282309762568921860e-03	-5.055764470475497020e-03	-4.189625000275584016e-03	-4.797269481233623102e-03	-2.275538458733453694e-03		-3.274813494077430127e-03	-2.802056528329007964e-03	151.826	145.156	119.654	137.545	63.2968		92.7189	78.7993
-5.240425742159269748e-03	-4.894238754957196125e-03	-5.762358156998053857e-03	-2.050596782759138773e-03	-2.236702094240827516e-03		-2.904832947561066924e-03	-2.708226714425013282e-03	150.593	140.4	165.961	56.6738	62.1534		81.8254	76.0366
-4.806110588540614403e-03	-5.327806967908644761e-03	-5.222422139015026922e-03	-4.579761163799711543e-03	-3.078427442848950552e-03		-2.978052382282240281e-03	-2.562211373951742404e-03	137.805	153.166	150.063	131.141	86.9366		83.9812	71.7375
-4.874570520726132297e-03	-5.272040413226495095e-03	-4.984795767346505979e-03	-2.945607930351434606e-03	-3.233750357477840377e-03		-1.996368469999028946e-03	-2.960091694188861974e-03	139.821	151.524	143.067	83.026	91.5098		55.0771	83.4524
-5.176377771459989875e-03	-4.702519834241535718e-03	-4.616719441957972854e-03	-5.237393213703081182e-03	-2.891923448250149908e-03		-2.787678443325564658e-03	-3.128504168275437688e-03	148.707	134.755	132.229	150.504	81.4453		78.376	88.411
-4.738865779914786490e-03	-4.787366051480127817e-03	-5.028772815379685575e-03	-1.557127358770684549e-03	-2.887176937111175963e-03		-2.968800310830843874e-03	-2.967073000429146928e-03	135.826	137.254	144.361	42.1444	81.3055		83.7088	83.658
-5.301877273905514568e-03	-4.948375984928367680e-03	-5.072777854422976483e-03	-4.759193803768008851e-03	-1.433752304555258126e-03		-2.903303557384022057e-03	-1.692001011796019291e-03	152.403	141.994	145.657	136.424	38.5118		81.7804	46.1155
-4.490534671227930028e-03	-5.525449266570414165e-03	-5.194227331125926203e-03	-5.049299484921072195e-03	-3.029783568227668780e-03		-7.623803049609224891e-03	-2.663069969089477615e-03	128.514	158.985	149.233	144.966	85.5044		220.768	74.7071
-4.720401764981333424e-03	-4.870223331572215777e-03	-5.140803048831486810e-03	-5.143625466816921683e-03	-3.468499386760393131e-03		-2.622622750092665732e-03	-2.945646545952873303e-03	135.282	139.693	147.66	147.743	98.4216		73.5162	83.0271
-5.125971913568827358e-03	-5.400047592768677726e-03	-4.668044875891739880e-03	-5.063405408159677920e-03	-3.136641997945405907e-03		-2.748076035684137840e-03	-2.929784314598061091e-03	147.223	155.293	133.74	145.381	88.6506		77.2099	82.56
-4.708999791636759788e-03	-4.865646232675821699e-03	-5.081336867100255845e-03	-5.053224191894000947e-03	1.445690887462422036e-03		-3.652263309740387195e-03	-2.890929229965788147e-03	134.946	139.558	145.909	145.081	-38.8633		103.832	81.416
-4.897019281076961904e-03	1.592669028021204830e-03	-4.900527865465769371e-03	-5.057087370147692051e-03	1.532283494162533979e-03		9.969271598895346545e-04	-3.166603935067158725e-03	140.482	-43.1908	140.585	145.195	-41.4129		-25.6502	89.5328
-5.022962110550358537e-03	-1.817144045481189699e-03	-5.635283329257319805e-03	-4.704620602240697051e-03	-3.259893164267818350e-03		-3.325042991198122987e-03	-2.969752474335688331e-03	144.19	49.8001	162.219	134.817	92.2796		94.1978	83.7368
-4.688754544260519304e-03	-1.281133029377725351e-03	-4.805078271746745719e-03	1.211311392539165524e-03	-2.549351747930785929e-03		-1.675567654940552514e-03	-5.383112128287044842e-03	134.35	34.0182	137.775	-31.9624	71.3588		45.6317	154.794
-5.440745146819623602e-03	-5.834987288047936878e-03	-5.214395245663183513e-03	-5.212404429046441946e-03	-2.258830675492244904e-03		-1.593966320105471039e-03	2.973975931505860957e-03	156.491	168.099	149.827	149.768	62.8049		43.229	-83.8612
-2.395046293778175898e-03	-5.673922869415708344e-03	-5.240566170864229337e-03	-4.879804184586515083e-03	-2.570768971592128117e-03		-2.030003403378278538e-03	-2.177868511007866135e-03	66.8155	163.357	150.597	139.975	71.9894		56.0674	60.4211
-5.354088442220387815e-03	-4.836456386606066866e-03	-5.087169765033452279e-03	-5.516319482652511270e-03	-2.290460581615408851e-03		-2.455486242329486118e-03	-3.065336779716507608e-03	153.94	138.699	146.081	158.716	63.7362		68.5951	86.5512
1.238736770561354571e-03	-5.243498209305070754e-03	-5.080207918969644951e-03	-5.139101263027075032e-03	-1.629620713470120467e-03		-2.687336912975749493e-03	-2.972126340196386100e-03	-32.7699	150.684	145.876	147.61	44.2788		75.4216	83.8067
-5.028048337436511264e-03	-5.274046284296670523e-03	-5.014670504596535280e-03	-5.438987456957502381e-03	-2.897235104645577968e-03		-2.727527857999856482e-03	-2.440632887735941919e-03	144.34	151.583	143.946	156.44	81.6017		76.6049	68.1578
-2.060324796369500389e-03	-4.307999467194523376e-03	-5.255534849504282964e-03	-3.939181364959568575e-03	-3.330935033038653556e-03		-2.842688090488336341e-03	-2.619572680580050349e-03	56.9602	123.139	151.038	112.28	94.3713		79.9956	73.4264
-5.084436596744033865e-03	-5.305372025408875564e-03	-5.212685061034747457e-03	-5.651133660880207354e-03	-2.708177171965319568e-03		-3.533816485475365157e-03	-3.466085191364888605e-03	146	152.505	149.776	162.686	76.0352		100.345	98.3506
-5.087002428235098614e-03	-4.509622905607703000e-03	-4.983719536235951646e-03	-4.790440145353213816e-03	-2.891421743644162230e-03		-3.039693121477565416e-03	-3.123811856650968687e-03	146.076	129.076	143.035	137.344	81.4305		85.7961	88.2729
-4.244932533382806544e-03	-4.230079724111567019e-03	-4.431028438411158121e-03	-5.151535228051075908e-03	-2.319433473711579596e-03		-2.827339211705527135e-03	-2.920692724516948946e-03	121.282	120.845	126.762	147.976	64.5892		79.5437	82.2924
-5.017346487795933639e-03	-4.182328255496084272e-03	-4.770792390580992290e-03	-5.214836983486220018e-03	-2.643343398850049597e-03		-3.067337657447250995e-03	-3.033654580369621930e-03	144.025	119.439	136.766	149.84	74.1263		86.6101	85.6183
-5.350596486605806862e-03	-5.328404699382952719e-03	-5.112463434857619782e-03	-5.104811808914590590e-03	-1.506963219835776155e-03		-2.827222497426582024e-03	1.319393171995036354e-03	153.837	153.184	146.826	146.6	40.6674		79.5403	-35.1447
-4.981141820173854741e-03	-4.781347246235098311e-03	-4.839201271993626846e-03	-5.392093062351124844e-03	-2.879040504440068520e-03		-2.505811157198695616e-03	-3.329862997641472311e-03	142.959	137.076	138.78	155.059	81.066		70.0768	94.3397
-4.743513495509359655e-03	-5.045055498067986706e-03	-5.373979747597490940e-03	-5.129355576527805036e-03	-4.951056329484422938e-03		-3.026459621468273551e-03	-2.680937795101998554e-03	135.962	144.841	154.525	147.323	142.073		85.4065	75.2332
-5.010318638319884513e-03	-5.457680611259524243e-03	-5.223317362642513999e-03	-4.253099292619769330e-03	-2.640965609028096944e-03		-2.965757785068778938e-03	-2.453356541748638858e-03	143.818	156.99	150.089	121.523	74.0562		83.6192	68.5324
-5.153584464914580041e-03	-4.761008386034766386e-03	-1.027832308878391665e-02	-5.459580025610092507e-03	-2.573162385891412506e-03		-3.415326592624210334e-03	-2.789675821765367266e-03	148.036	136.477	298.926	157.046	72.0599		96.8561	78.4348
-5.142462233421377267e-03	-6.209286912157127233e-03	-5.379070891963272025e-03	-5.079468435458554809e-03	-1.798146816685598955e-03		-3.152795951327900907e-03	-2.804287213163158057e-03	147.709	179.12	154.675	145.854	49.2408		89.1263	78.865
-5.056599418060414575e-03	-4.771874558196643155e-03	-4.933439602171305408e-03	-4.783686858165576462e-03	-2.382861577607677406e-03		-2.756698058496734501e-03	-2.695750915107980508e-03	145.181	136.797	141.554	137.145	66.4568		77.4638	75.6693
-5.256925931895990896e-03	-5.408465140978768043e-03	-5.930611229829896129e-03	-3.831635858836894733e-03	-2.429807700397746285e-03		-2.940370174394234606e-03	-3.193910596885418587e-03	151.079	155.541	170.915	109.114	67.839		82.8717	90.3368
-4.923790092077868705e-03	-6.325791621349249709e-03	-4.253889081685656784e-03	-5.208507917076578980e-03	-3.532325504880459276e-03		-2.711021298815573504e-03	-3.049851107928699089e-03	141.27	182.55	121.546	149.653	100.301		76.1189	86.0952
-4.888455774689210234e-03	-5.300950134748534832e-03	-3.654745656193579550e-03	-5.243716405477690315e-03	-2.825222057559380502e-03		-1.926152462248443067e-03	-3.061681989362390315e-03	140.23	152.375	103.905	150.69	79.4814		53.0097	86.4436
-4.741652398781646439e-03	-4.662875592315649138e-03	-5.402792485046391084e-03	-4.639329854466899342e-03	-2.684626256247980586e-03		-3.145078857262167873e-03	-3.063278536037134393e-03	135.908	133.588	155.374	132.895	75.3418		88.8991	86.4906
-5.106303247095799955e-03	-5.359152293966397071e-03	-5.208762131630961800e-03	-3.954015839319774232e-03	-2.383537020879569583e-03		-2.858309989651086624e-03	-2.784199739703931576e-03	146.644	154.089	149.661	112.717	66.4767		80.4556	78.2735
-5.016132073082504861e-03	-4.881434483392526127e-03	-5.391473442262308298e-03	-4.302143079066050174e-03	-3.041017658618423714e-03		-2.823696063376442220e-03	-3.015023827950203111e-03	143.989	140.023	155.041	122.967	85.8351		79.4365	85.0698
-5.026358823212101652e-03	-5.171157348055265175e-03	-1.506261325047950203e-03	-5.539195616868467127e-03	-1.795078765948037282e-03		-1.640965717309488155e-03	-2.956725675026401420e-03	144.29	148.554	40.6467	159.39	49.1505		44.6129	83.3533
-5.248043998151788632e-03	-5.099191306268216831e-03	-5.394443354976732538e-03	-5.033427596033810021e-03	-1.440226835058766672e-03		-2.867574194757405853e-03	-3.335282773303867299e-03	150.817	146.435	155.128	144.498	38.7024		80.7284	94.4993
-4.798438249582718564e-03	1.177908545949801289e-03	-6.182456159664105957e-03	-5.433549015115069977e-03	-2.957216254839007893e-03		-5.007987996535641535e-03	-3.345368437617637046e-03	137.58	-30.9789	178.33	156.279	83.3677		143.749	94.7963
-5.091321397295019147e-03	-5.299727443042374225e-03	-4.745026195325305687e-03	-5.139223961367421489e-03	-3.384812861229368700e-03		-2.998867758790880068e-03	-2.994173887257124255e-03	146.203	152.339	136.007	147.613	95.9576		84.5941	84.4559
-5.286468630731505115e-03	-5.091945057735801881e-03	-4.984015053570631931e-03	-4.871227252079602527e-03	-2.933180763392906256e-03		-2.883182903795543373e-03	-2.927865410197636690e-03	151.949	146.221	143.044	139.723	82.6601		81.1879	82.5036
-5.470178216250634606e-03	-1.488912344805509670e-03	-5.873121724777839552e-03	-2.539837658090268561e-03	-2.896551801682736068e-03		-2.788054809651297709e-03	-2.728075539907909557e-03	157.358	40.1359	169.222	71.0787	81.5816		78.3871	76.6211
-4.453151123119367810e-03	-5.185734235449528801e-03	-5.784517559140852846e-03	-4.995384053236550867e-03	-3.007424689319389624e-03		-2.796190602937480806e-03	-2.988436270939093340e-03	127.413	148.983	166.613	143.378	84.846		78.6266	84.287
-1.424867968777968888e-03	-4.892304116355413249e-03	-4.986790897105864914e-03	-7.803520349713187650e-03	-2.657566448964326748e-03		9.787360095384806981e-04	-2.965572930102414444e-03	38.2502	140.343	143.125	226.059	74.545		-25.1146	83.6138
-3.487018716574624439e-03	-4.934957911260318304e-03	-4.820911954667827203e-03	-4.447751172343308683e-03	-2.865024913099909788e-03		-3.138391175938727486e-03	-3.226540609645809493e-03	98.9669	141.599	138.241	127.254	80.6533		88.7021	91.2976
-3.172094532388047144e-03	-1.326170344882277030e-03	-4.451167617948921865e-03	-5.011472068161960773e-03	-3.125135678952953560e-03		-5.056538300383113527e-03	-1.036408393328584277e-03	89.6945	35.3442	127.355	143.852	88.3119		145.179	26.8126
-3.393583247773374230e-03	-5.050390273460706424e-03	-4.789360186713016027e-03	-5.624257005988959023e-03	-2.842355711028451363e-03		-2.397951006350546119e-03	-1.394630301747817923e-03	96.2159	144.998	137.312	161.894	79.9859		66.9011	37.3599
-4.786092890652902596e-03	-5.069426470555121050e-03	-4.527277809984265114e-03	-5.024982632026896850e-03	-2.678622146609886852e-03		-1.929522414803526301e-03	-3.236515186957148252e-03	137.216	145.558	129.596	144.25	75.165		53.1089	91.5912
-5.398414065121109710e-03	-5.523031843581746418e-03	-5.090827784156532268e-03	-5.334741770340829803e-03	-3.618274486581468576e-03		-3.304982682219098199e-03	-2.784247846570694733e-03	155.245	158.914	146.189	153.37	102.832		93.6072	78.275
-4.915243672444643067e-03	-4.905641435442025834e-03	-5.795138737749790103e-03	-5.124961178841310611e-03	-3.415035701498256478e-03		-2.806321331247386801e-03	-2.838572972588306476e-03	141.019	140.736	166.926	147.194	96.8475		78.9249	79.8745
-5.423546334808365503e-03	-5.003877331979697529e-03	-4.857997237178723025e-03	1.364946450015526056e-03	-2.949312516137405759e-03		-2.391174780499607470e-03	-2.502778808317933628e-03	155.985	143.628	139.333	-36.4859	83.135		66.7016	69.9876
-4.831476900307378475e-03	-5.352217446768721236e-03	-5.157518311697176575e-03	-5.129313141337568313e-03	-1.792294129099580250e-03		-2.623598237201758658e-03	-2.950377677501157727e-03	138.552	153.885	148.152	147.322	49.0685		73.5449	83.1664
-4.976615219944068372e-03	-5.210070312950302630e-03	-5.241224530133992317e-03	-4.938904290028130022e-03	-2.942016236777620069e-03		-2.490189382608685043e-03	-2.858258683808249847e-03	142.826	149.699	150.617	141.715	82.9202		69.6169	80.4541
-4.609035170376077004e-03	-5.188040879110490666e-03	-4.818049729799445298e-03	-4.487657488622256302e-03	-1.671501096496923015e-03		-4.061049587645155362e-03	-2.926522585275206749e-03	132.003	149.051	138.157	128.429	45.5119		115.868	82.464
-4.700557376449045720e-03	-6.458445738979919082e-03	-5.322941365460251775e-03	-4.564309900911747882e-03	-3.043783996364363403e-03		-3.069313911357853929e-03	-3.206269642970001332e-03	134.698	186.456	153.023	130.686	85.9166		86.6683	90.7007
-5.245718582539796691e-03	-5.111089522305164480e-03	-5.453709808772251588e-03	-5.436727307701534097e-03	-3.004747747445615704e-03		-2.910299282308064818e-03	-2.990728700368046333e-03	150.749	146.785	156.873	156.373	84.7672		81.9863	84.3545
-4.264133084920101145e-03	-5.660113298582672078e-03	-5.430682505046841198e-03	-5.470935745753165505e-03	-2.925412596816739322e-03		-2.775930064743564914e-03	-3.947820969692519312e-03	121.848	162.95	156.195	157.38	82.4313		78.0301	112.535
-5.179383304163089757e-03	-5.397400223526087511e-03	-4.742209548392009588e-03	-5.288972547415778797e-03	-2.792055864391337905e-03		-1.322537461678696723e-03	-3.056119123642330685e-03	148.796	155.215	135.924	152.023	78.5049		35.2372	86.2798
-4.886526967846549843e-03	-5.059863520817936035e-03	-4.954788119922550090e-03	-4.350265357027861997e-03	-2.638636995659293921e-03		-7.214645502288928765e-03	-2.904631469972699179e-03	140.173	145.277	142.183	124.384	73.9877		208.721	81.8195
-4.905740594700437780e-03	-5.288094756221550785e-03	-5.046961455773454550e-03	-5.370974375530206471e-03	-2.567697869353769823e-03		-3.362545811767133751e-03	-2.668345929062719904e-03	140.739	151.997	144.897	154.437	71.899		95.302	74.8624
-5.248298408112388701e-03	-5.057802827371679112e-03	-4.957390441040904205e-03	-4.868204713608817978e-03	-3.451025439411301542e-03		-2.636983788827696167e-03	-2.813808962764646759e-03	150.825	145.216	142.26	139.634	97.9072		73.939	79.1453
-5.200687545242474279e-03	-5.032384234674142955e-03	-5.776104103411113661e-03	-4.824801585596054376e-03	-2.539022060492630156e-03		-2.532643044007729105e-03	-1.979057034144102254e-03	149.423	144.468	166.365	138.356	71.0547		70.8669	54.5674
-4.759338130170254894e-03	-5.464941648172236439e-03	-1.740207709500326888e-03	-4.876674329189770174e-03	-3.087351130276323914e-03		-1.489070601901137329e-03	-2.886913499274869344e-03	136.428	157.204	47.5349	139.883	87.1994		40.1405	81.2978
-5.100628426613911144e-03	-5.425126007843011564e-03	-5.388296275980709524e-03	-4.589067013338824462e-03	-2.708152458712322162e-03		-2.891489603479018618e-03	-3.044747574514042234e-03	146.477	156.031	154.947	131.415	76.0345		81.4325	85.945
-5.002636952224244309e-03	-5.333005044169294127e-03	-4.445114097170120050e-03	-5.088403250722860031e-03	-2.574388464726730993e-03		-2.413247560167758408e-03	-3.317877260754616142e-03	143.592	153.319	127.176	146.117	72.096		67.3515	93.9868
-5.646537519812038115e-03	-5.046462433524264053e-03	-4.869550013132792864e-03	-5.049745965973357308e-03	-3.469111973563640712e-03		-1.909583753466170819e-03	-3.075366861723894014e-03	162.55	144.882	139.673	144.979	98.4397		52.5219	86.8465
-4.693241632510926353e-03	-5.215787777835738034e-03	-5.178123883615453130e-03	-5.551691209928272773e-03	-2.922144463340620862e-03		-3.378195926910697137e-03	-2.863989561952331835e-03	134.482	149.868	148.759	159.758	82.3351		95.7628	80.6228
-5.366714257647116175e-03	-4.949381023836094649e-03	-1.357628580342215953e-03	-4.902546346402285142e-03	-2.621722279250898822e-03		-4.899902230000927408e-03	-2.883592843336712890e-03	154.312	142.024	36.2705	140.645	73.4897		140.567	81.2
-5.381552094728907394e-03	-5.226259426124808642e-03	-5.553563157896948196e-03	-5.022752870687813634e-03	-3.578957996624626808e-03		-2.532988543530508268e-03	-3.345041642195734077e-02	154.748	150.176	159.813	144.184	101.674		70.877	981.191
-5.233881006075667870e-03	-5.509826751076462963e-03	-5.309633566735309090e-03	-3.871551494889557271e-03	-2.708329677013542654e-03		-3.588607894596067965e-03	-3.130731741971923884e-03	150.4	158.525	152.631	110.289	76.0397		101.958	88.4766
1.235915179504237836e-03	-5.006197304596241016e-03	-5.536940619072694761e-03	-4.825693266642927179e-03	-2.809245597198958399e-03		-3.166978802984263697e-03	-2.934273920542925570e-03	-32.6868	143.697	159.324	138.382	79.011		89.5439	82.6922
-4.867319216172319787e-03	-4.821002349592548933e-03	-4.726591224684123342e-03	-5.034288835629960671e-03	-2.876341218679934978e-03		-2.937060429504200453e-03	-3.215637258163889060e-03	139.608	138.244	135.464	144.524	80.9865		82.7743	90.9765
-4.556897760363280009e-03	-4.925090333533149040e-03	-4.922470150087360045e-03	-4.949964521274671271e-03	-2.595375975795928460e-03		-2.790387477008691736e-03	-2.896057410760427466e-03	130.468	141.309	141.231	142.041	72.7139		78.4557	81.567
-4.775698003927342054e-03	-7.908862179419728217e-03	-4.933937960089988632e-03	-5.106511149739089393e-03	-3.410120965434738655e-03		-2.515105065121436573e-03	-3.180154966237316427e-03	136.91	229.161	141.569	146.65	96.7028		70.3505	89.9318
-3.123631251653466705e-03	-1.220798464906846896e-03	-5.579640903363608170e-03	-5.204396746132204654e-03	-2.994785276356768007e-03		-3.041019336738024458e-03	-3.116993866674329719e-03	88.2676	32.2417	160.581	149.532	84.4739		85.8352	88.0721
-5.006285835286812883e-03	-5.511350459872656378e-03	-4.928191993047937453e-03	-5.379400526574815329e-03	-3.134134551557914584e-03		-2.993453445520310834e-03	-3.568178625156695049e-03	143.699	158.57	141.4	154.685	88.5768		84.4347	101.357
-5.099159917711323410e-03	-6.000183311239526418e-03	-5.369789715357222923e-03	-4.806337453992261255e-03	-9.076282838279860210e-03		-3.444299322804040067e-03	-3.019517531581351194e-03	146.434	172.963	154.402	137.812	263.534		97.7091	85.2021
-5.582733387202139588e-03	-5.144322419331924870e-03	-5.536878584628112700e-03	-5.207260093624549967e-03	-1.260320229487548425e-03		-2.938821437659850083e-03	-2.902052850013492336e-03	160.672	147.764	159.322	149.617	33.4054		82.8261	81.7435
-5.280061020862165250e-03	-5.129622447516185048e-03	-4.848879102815118781e-03	-4.378282523771212000e-03	-3.696465459699740420e-03		-2.580561707057041267e-03	-3.186443806622403594e-03	151.76	147.331	139.065	125.209	105.134		72.2778	90.117
-4.979255523080857414e-03	-5.081178387736742449e-03	-5.351964419716562574e-03	2.957920399212712534e-03	-3.088928796580918314e-03		-3.279496157267605856e-03	-3.114089623493015904e-03	142.903	145.904	153.877	-83.3885	87.2458		92.8568	87.9866
-4.431318016083850460e-03	-4.774709327808224386e-03	-5.288203217497651834e-03	-5.417322568594741192e-03	-2.526382574779573089e-03		-2.795211033257494117e-03	-3.258981450398374183e-03	126.77	136.881	152	155.802	70.6825		78.5978	92.2527
-4.774630966048253738e-03	-5.233122250135308073e-03	-5.492856347477340258e-03	-5.662925559799895751e-03	-2.753515341729721559e-03		-2.533177103296339102e-03	-2.972338024506725792e-03	136.879	150.378	158.026	163.033	77.3701		70.8826	83.813
-5.524772860689103164e-03	-5.222311699658078316e-03	-5.120496879393565334e-03	-4.891476601141125230e-03	-2.896438869456801138e-03		-2.659687397615876497e-02	-2.967350220499890591e-03	158.965	150.06	147.062	140.319	81.5782		779.399	83.6661
-5.446539343293949065e-03	-1.049904910567981851e-03	-8.454064413293077562e-03	-4.697509269195303087e-03	1.557661092306619277e-03		-3.074784855738543939e-03	-2.889443391182881012e-03	156.662	27.21	245.214	134.608	-42.1601		86.8294	81.3723
-4.837571426967701357e-03	-5.275542031399276660e-03	-5.133266081848005848e-03	-4.786416428987958806e-03	-1.419674133186338586e-03		-2.845743270088646297e-03	-3.296347639173390250e-03	138.732	151.627	147.438	137.226	38.0973		80.0856	93.3529
-5.026917332564558895e-03	-4.940814798786320045e-03	-7.548403937216606810e-03	-5.253249134860735192e-03	-2.264993755236792243e-03		-3.492270665628834612e-03	-3.146456622792528218e-03	144.307	141.772	218.548	150.971	62.9864		99.1216	88.9396
-4.719241575778942641e-03	-4.779626537248537685e-03	-5.272129325669025132e-03	-4.153328180718407654e-03	-3.158199190833703863e-03		-1.202858671724061149e-03	-2.667818863342442427e-03	135.248	137.026	151.527	118.585	89.2854		31.7135	74.8469
-5.192262765691453390e-03	-5.120532536643194847e-03	1.582075732807763100e-03	-5.138639236004333664e-03	-2.796715308394297477e-03		-2.586390331301349245e-03	-4.060846723285382008e-03	149.175	147.063	-42.8789	147.596	78.642		72.4494	115.862
-5.767216004643796121e-03	-5.200962879681010273e-03	-4.892400356418724269e-03	-5.155137439588998623e-03	-3.005731189528229683e-03		-3.145589509576339309e-03	-3.515979232166924380e-03	166.104	149.431	140.346	148.082	84.7962		88.9141	99.8196
-5.061524301351474561e-03	-5.107044640992715323e-03	-5.374119145296230894e-03	-5.238758786007545985e-03	-2.701918237949459817e-03		-1.411788705724621078e-03	-2.790103252902324457e-03	145.326	146.666	154.53	150.544	75.8509		37.8651	78.4474
-5.086986677134031076e-03	-5.024594191191272298e-03	-4.974936261910837751e-03	-5.512880696521393897e-03	-2.552371464416561524e-03		-8.561159797847505554e-03	-2.882749266625296482e-03	146.075	144.238	142.776	158.615	71.4477		248.367	81.1752
-5.657495898093053283e-03	-4.912002446541979123e-03	-4.839584256970438925e-03	-4.880551326832315885e-03	-4.606563599592670803e-03		-3.226800289740110964e-03	-2.641666093497708253e-03	162.873	140.923	138.791	139.997	131.93		91.3052	74.0769
-5.331611913126868378e-03	-5.196571476172100537e-03	-4.099515983310144870e-03	-5.329288565047974290e-03	-2.534771716537721417e-03		-2.695898289663616401e-03	-2.753976069935285854e-03	153.278	149.302	117.001	153.21	70.9295		75.6737	77.3837
-4.789838586737280544e-03	-5.202101489953839426e-03	-4.390495264054048059e-03	-5.283134853849981265e-03	-2.885947614759645785e-03		-2.868926034496124648e-03	-2.577436886670368427e-03	137.326	149.465	125.568	151.851	81.2693		80.7682	72.1857
-5.009068481912038254e-03	-5.041359134152408397e-03	-5.840377806772778686e-03	-5.052489421683442790e-03	-2.524404192685125725e-03		-2.938209200829161680e-03	-9.327946261216310238e-04	143.781	144.732	168.258	145.06	70.6243		82.8081	23.7619
-4.782042228456627984e-03	-5.664772532944197664e-03	-5.398953700855409037e-03	-4.805643202149512475e-03	-2.858267682574517580e-03		-1.789484019281008254e-03	-2.886923243839626015e-03	137.097	163.087	155.261	137.792	80.4544		48.9857	81.2981
-5.207016938626995647e-03	-5.406005316270976607e-03	-4.786706720393631848e-03	-5.674907222583723022e-03	-2.971935918185472300e-03		-3.124335881668190065e-03	-3.141715424878283817e-03	149.61	155.468	137.234	163.386	83.8011		88.2883	88.8
-4.902153766546073384e-03	-1.095897204784039092e-03	-1.521124923142863801e-03	-5.227416959536138399e-03	-3.199413144610199593e-03		-1.388704108385621118e-02	-2.555760396347072153e-03	140.633	28.5642	41.0843	150.21	90.4988		405.179	71.5475
-4.961536032868260095e-03	-4.832298703543080193e-03	-5.740892931788040866e-03	-5.341681086051122858e-03	-3.168490613026828454e-03		-2.139466054553445552e-03	-1.241656769906605536e-03	142.382	138.577	165.329	153.574	89.5884		59.2904	32.8558
-4.906897758862810606e-03	-4.523215870570863363e-03	-4.338393457387783314e-03	-1.206420187224439442e-03	2.470343841143465054e-03		-3.108771470389958946e-03	-3.151134325086114591e-03	140.773	129.476	124.034	31.8184	-69.0326		87.83	89.0773
-5.257815595016518580e-03	-5.599947719990368625e-03	-5.320581277849330791e-03	-5.405604079050880043e-03	-3.209106693646888390e-03		-2.830203385169568868e-03	-2.886791265775712299e-03	151.105	161.179	152.953	155.457	90.7842		79.628	81.2942
-4.850072564960557046e-03	-5.142115584596901323e-03	-4.389630103535253555e-03	-5.231508561910964972e-03	-2.846038157190380891e-03		-3.015056267679611449e-03	-3.030838589736973340e-03	139.1	147.699	125.543	150.331	80.0943		85.0707	85.5354
-4.862369540541883021e-03	-5.250158435750054524e-03	-5.650268430607226916e-03	-6.422774069764670621e-03	-3.350361979550502394e-03		-3.105868459942317649e-03	-2.886997418299623325e-03	139.462	150.88	162.66	185.406	94.9433		87.7446	81.3003
-5.044259015447966413e-03	-4.666974648387161619e-03	-5.304850398592408055e-03	-5.252261949451417916e-03	-1.474544651203286766e-03		-2.998012404842828084e-03	-3.209454569629393173e-03	144.817	133.709	152.49	150.942	39.7129		84.5689	90.7945
-1.862600376164813120e-03	-5.150080014183773536e-03	-4.870973751218224575e-03	-4.962024290860679067e-03	1.599138666758710258e-03		-2.896674928531986232e-03	-3.380725430534275988e-03	51.1385	147.933	139.715	142.396	-43.3813		81.5852	95.8373
-4.820627195825152173e-03	-5.333849786480738056e-03	-5.374081978392460102e-03	-9.731447555061157467e-03	-1.362945927647533830e-03		-3.071051423585766712e-03	-2.947948869473289522e-03	138.233	153.344	154.528	282.824	36.427		86.7194	83.0949
-5.121947886135832205e-03	-4.782624735747489919e-03	-6.767578541877135832e-03	-5.744030847637231901e-03	-1.843382387791466437e-03		-2.768944653090040127e-03	-3.013528101886138108e-03	147.105	137.114	195.558	165.421	50.5727		77.8244	85.0258
-5.674120835783137522e-03	-7.545120846084607535e-03	-4.522881979598517184e-03	-5.447924630388082702e-03	-2.730162733299085469e-03		-1.497139440280693956e-02	-2.392684152915002232e-03	163.363	218.451	129.466	156.703	76.6825		437.106	66.746
-5.446323143115246526e-03	-5.323776733199616154e-03	-5.523925102120572257e-03	-5.117435477925586298e-03	-3.584617202785271659e-03		-3.671462456167253179e-03	-2.652150925803451516e-03	156.655	153.047	158.94	146.972	101.841		104.398	74.3856
-5.531280147330829358e-03	-4.623037735769541627e-03	-4.769591212118846034e-03	-4.983027643608047182e-03	-3.222037637959954473e-03		-3.416985051206001666e-03	-2.918443645549034966e-03	159.157	132.415	136.73	143.014	91.165		96.9049	82.2261
-4.532051488053469648e-03	-5.255636092245820519e-03	1.404685483573561971e-03	-5.364938985733478001e-03	-2.810485191494347008e-03		-2.040223623966232712e-03	-3.259909950929084244e-03	129.736	151.041	-37.656	154.259	79.0475		56.3684	92.2801
-4.937724720686603383e-03	-3.430252250908731246e-03	-5.027006536522604652e-03	-5.305988815645913854e-03	-2.981052635791799511e-03		-1.097116050931002881e-03	-3.589904958393461912e-03	141.681	97.2955	144.309	152.524	84.0696		28.6001	101.996
-4.789934105481016315e-03	-5.331572846639159521e-03	-4.775410975307673063e-03	-5.462161534301911842e-03	-1.459443037348651670e-03		-3.035964416427958459e-03	-2.821226855801087577e-03	137.329	153.277	136.902	157.122	39.2682		85.6864	79.3637
-4.852089507571604940e-03	-5.199881377470729100e-03	-4.919236861436861522e-03	-5.275334061843542886e-03	-2.553836316692365774e-03		-3.214020717451817732e-03	-3.155045975876283413e-03	139.159	149.399	141.136	151.621	71.4909		90.9289	89.1925
-4.811752783784740972e-03	-4.927179618049139925e-03	1.298510735077881926e-03	-5.358550829427417492e-03	-3.519880226285695447e-03		-2.581419493209770929e-03	-1.197438366602641795e-03	137.972	141.37	-34.5298	154.071	99.9345		72.303	31.5539
-5.154116709413382458e-03	-5.083089489181253501e-03	-5.269601751885174407e-03	-6.798659559737218680e-03	-3.246915922108328453e-03		-2.176367206951736362e-03	-2.940309362403381501e-03	148.052	145.961	151.452	196.473	91.8975		60.3769	82.8699
-5.295215585287405165e-03	-5.354602420359893568e-03	-4.843427313772569534e-03	-5.387987867434142208e-03	-2.480364829943783496e-03		-3.174029559519459930e-03	-2.840660215335011167e-03	152.206	153.955	138.904	154.938	69.3276		89.7515	79.9359
-4.928219035119733686e-03	-5.269153971181669317e-03	-5.290372027866428566e-03	-4.557387830499667718e-03	-2.651798976472178639e-03		-3.093787765232047186e-03	-3.401675625443359701e-03	141.401	151.439	152.064	130.482	74.3752		87.3889	96.4541
-4.805703715060139283e-03	-5.240288865028808196e-03	-5.235786870054015031e-03	-5.477583550289433223e-03	-2.925659847238287932e-03		-3.226736940797671552e-03	-3.001096893684901228e-03	137.793	150.589	150.457	157.576	82.4386		91.3033	84.6597
-5.924588052675586712e-03	-4.657372490927985664e-03	-4.859642674925782752e-03	-4.680570810937079856e-03	-3.121521721172890000e-03		-3.053143284529556082e-03	-2.783292840677643095e-03	170.737	133.426	139.382	134.109	88.2054		86.1922	78.2468
-4.898482725116246571e-03	-1.456018056591267158e-03	-4.833577087145017256e-03	-5.331423880259863329e-03	-3.138798875495339789e-03		-2.649561206591569736e-03	-1.107320471466664499e-03	140.525	39.1674	138.614	153.272	88.7141		74.3093	28.9005
-1.600204135922559485e-03	-5.278630753508044456e-03	-5.965836129091396829e-03	-5.187510030802661848e-03	-1.659615841735020362e-03		-3.117679196008933413e-03	-3.439758669782628023e-03	43.4127	151.718	171.952	149.035	45.162		88.0923	97.5754
-4.892681896730375138e-03	-5.112550553055489853e-03	-5.954860618159502073e-03	-5.260537727288396199e-03	-2.819669002353428992e-03		-3.635193228562960330e-03	-2.756348403395576969e-03	140.354	146.828	171.629	151.185	79.3179		103.33	77.4535
-5.080300225421052751e-03	-5.125298439314542563e-03	-5.157887902407063026e-03	-5.293179809999239843e-03	-3.003577202599393321e-03		-3.050973951435670059e-03	-3.024675997234355530e-03	145.879	147.203	148.163	152.146	84.7328		86.1283	85.354
-5.358993044384357564e-03	-5.743966705533578264e-03	-5.459601401656471661e-03	-4.473527086247313690e-03	1.303483257721478952e-03		-2.822886053408915890e-03	-2.578743252205185216e-03	154.084	165.419	157.046	128.013	-34.6762		79.4126	72.2242
-4.915685737533636961e-03	-5.297785691161462432e-03	-6.055409277595089589e-03	-2.222721475973162778e-03	1.282439123535479390e-03		-2.737988156147238596e-03	-2.795370185552094669e-03	141.032	152.282	174.589	61.7417	-34.0566		76.9129	78.6024
-4.916282599035124573e-03	-4.828698789755502506e-03	-5.393548401078453181e-03	-4.151272719164184055e-03	1.290347616586706237e-03		-3.665008842256613827e-03	-2.857355413846670265e-03	141.049	138.471	155.102	118.525	-34.2895		104.208	80.4275
-5.586850617727795974e-03	-5.035375394417430060e-03	-4.960747830803442261e-03	-5.213992319370707590e-03	1.928807105527654371e-03		-2.513355120644836672e-03	-2.697601480722223305e-03	160.793	144.556	142.359	149.815	-53.0879		70.299	75.7238
-5.229167699815352212e-03	-4.679299333538621680e-03	-4.577053715108957491e-03	-4.711622393419357367e-03	-2.771865671951540943e-03		-2.105858600939518582e-03	-3.213653835189356819e-03	150.262	134.072	131.061	135.023	77.9104		58.3009	90.9181
-5.408939479741359246e-03	-5.232511244163065220e-03	-5.285340454919251058e-03	-5.357980527279788442e-03	-3.145284489046675479e-03		-1.209407771775677454e-03	-2.874519160609115276e-03	155.555	150.36	151.916	154.054	88.9051		31.9063	80.9329
-4.593082261140584918e-03	-5.154040281207816938e-03	-4.552591950443373239e-03	-5.426472410768505041e-03	-2.917712338742081517e-03		-3.047219680313260036e-03	-2.651001107591575024e-03	131.533	148.05	130.341	156.071	82.2046		86.0177	74.3517
-5.013127657441971557e-03	-1.227219477562537788e-03	-4.943232612464034878e-03	-4.579661379782282507e-03	-3.139300048865410232e-03		-2.713533562555496288e-03	-3.235213897993137987e-03	143.901	32.4308	141.843	131.138	88.7289		76.1929	91.5529
-5.177140605083931091e-03	-1.398953089021149699e-03	-5.054886298492621867e-03	-4.887838723538419534e-03	-6.617323560540146025e-03		-2.888605884324428608e-03	-2.856681255419070246e-03	148.73	37.4872	145.13	140.212	191.134		81.3476	80.4076
-5.677629554533632564e-03	-5.316777859347338042e-03	-4.954790160271857133e-03	-5.321386097723822955e-03	-2.975074641259008862e-03		-3.294388459036937458e-03	-3.103350153779226277e-03	163.466	152.841	142.183	152.977	83.8936		93.2952	87.6704
-5.024451846728070561e-03	-4.953517083105003944e-03	-5.560805680291248942e-03	-5.184066852285061297e-03	-3.015277103431280702e-03		-2.819730580772460398e-03	-2.795296570533450410e-03	144.234	142.146	160.026	148.934	85.0772		79.3197	78.6003
-4.521211082832870577e-03	-4.920333383340369689e-03	-5.328315415122203240e-03	-4.906283725328245381e-03	-3.025768289979525062e-03		-3.065453514817444852e-03	2.242809231365032723e-03	129.417	141.169	153.181	140.755	85.3861		86.5546	-62.3332
-6.002360215584406217e-03	-5.731879085502313183e-03	-4.549473766965225763e-03	-5.260527814033067601e-03	-2.081107219364376933e-03		-2.866423119173307828e-03	-2.132536556210950975e-03	173.027	165.063	130.249	151.185	57.5721		80.6945	59.0864
-5.361065114415850853e-03	-5.090676560531551438e-03	-5.493680084842555642e-03	-5.253973966481412586e-03	-2.307385612167390469e-03		-2.058155167771610720e-03	-2.327856840392898610e-03	154.145	146.184	158.05	150.992	64.2345		56.8963	64.8373
-5.071846866668578563e-03	-4.664440433485753101e-03	-5.336102343006558606e-03	-4.710681927012066485e-03	-2.668085527357171981e-03		-2.765759455439795265e-03	-2.834726798209880657e-03	145.63	133.634	153.41	134.996	74.8547		77.7306	79.7612
-6.065542705821844703e-03	-5.508836990793794693e-03	-5.443884358265985851e-03	-4.740715512288922601e-03	-2.880510695511356595e-03		-1.167126727520779832e-03	-3.050699359601428094e-03	174.887	158.496	156.584	135.88	81.1093		30.6614	86.1202
-4.806856454113338922e-03	-5.398958241763663485e-03	-4.569091306206258217e-03	-7.106339934936992120e-03	-2.477763434306464504e-03		-2.762071489350776971e-03	-2.802361672197312744e-03	137.827	155.261	130.827	205.532	69.251		77.622	78.8083
-4.682161245334882406e-03	-5.437502174484382979e-03	-5.039687713368183261e-03	-6.071762119846892472e-03	-2.684527303568652341e-03		-2.758136494756248999e-03	-2.550175687359577687e-03	134.156	156.396	144.683	175.071	75.3389		77.5062	71.3831
-5.044370049240617070e-03	-5.192731231650414905e-03	-4.636600628038236270e-03	-5.208117350993409639e-03	-2.693745326614707929e-03		-2.666478600299198708e-03	-2.563572606074014399e-03	144.821	149.189	132.815	149.642	75.6103		74.8074	71.7775
-5.207657690493113292e-03	-5.341280381304909855e-03	-4.759202735853438650e-03	-4.348550901580105349e-03	-3.563629298726494511e-03		-2.506134841556063256e-03	-3.258801840628651296e-03	149.628	153.563	136.424	124.333	101.223		70.0864	92.2474
-5.533817270997872483e-03	-4.662901743263863329e-03	-5.290255190705453817e-03	-4.724047998311786851e-03	-1.696855866093790804e-03		-7.655102974354569684e-03	-3.088410716583547908e-03	159.232	133.589	152.06	135.389	46.2585		221.689	87.2305
-5.134929488710405360e-03	-5.126551701025001094e-03	-4.989996862884280536e-03	-5.174450715693579630e-03	1.666006241173928959e-03		-3.157075552732707333e-03	-3.088735874385815060e-03	147.487	147.24	143.22	148.651	-45.3501		89.2523	87.2401
-5.279373736885268481e-03	-4.425647596746989064e-03	-4.882118701311479771e-03	-5.068254789516289487e-03	-1.753926150025398841e-03		-4.257140163288381483e-03	-2.936782829627579937e-03	151.74	126.603	140.043	145.524	47.9388		121.642	82.7661
1.128056977288773455e-03	-5.044250079705746466e-03	-5.538947854634116742e-03	-4.931218420749113734e-03	-2.421190542080651781e-03		-2.501537659577412510e-03	-3.252569813108061210e-03	-29.5111	144.817	159.383	141.489	67.5853		69.951	92.0639
-4.487146819333058013e-03	-4.761817842092020900e-03	-4.645947981536066931e-03	-5.375796862788125192e-03	-3.253270484389805556e-03		-2.794324060132041647e-03	-2.614767674251963769e-03	128.414	136.501	133.09	154.579	92.0846		78.5716	73.2849
-5.239289608215067125e-03	-5.110587502711569190e-03	-4.839305841270184066e-03	-5.345479143722356268e-03	-2.769728645975587204e-03		-8.531287430161366842e-03	-2.903940757459897576e-03	150.56	146.77	138.783	153.686	77.8475		247.487	81.7991
-4.653820491143398873e-03	-5.124076471504173357e-03	-5.635645672056805063e-03	-4.951314484142768473e-03	-3.601055412034136986e-03		-5.156770227943982890e-03	-3.555789696859993059e-03	133.322	147.167	162.23	142.081	102.325		148.13	100.992
-5.194765323848946417e-03	-5.330660539039365313e-03	-4.805167608639112145e-03	-5.459422196987048434e-03	-2.429831984091258921e-03		-2.904039989920604008e-03	-3.066497824446727961e-03	149.249	153.25	137.778	157.041	67.8398		81.802	86.5854
-5.084197204701954541e-03	-5.461446489932486950e-03	-1.410059815995737091e-03	-5.418031769238784018e-03	-2.778281698360619834e-03		-2.512872365166779823e-03	-3.255020520923064629e-03	145.993	157.101	37.8142	155.822	78.0993		70.2847	92.1361
-5.265238933985842869e-03	-5.032724728856319621e-03	-5.467507371204231338e-03	-5.326733264952508880e-03	-3.737476935095885265e-03		-2.899946805792699527e-03	-2.628101393438430581e-03	151.324	144.478	157.279	153.134	106.341		81.6815	73.6775
-5.021006129599714374e-03	-4.870869449055788974e-03	-5.488387196252510723e-03	-5.165236028280588941e-03	2.209109941213412663e-03		-3.159228693127302118e-03	-2.603075608109623688e-03	144.133	139.712	157.894	148.379	-61.341		89.3157	72.9406
-4.884905859180077060e-03	-5.310150604911074816e-03	1.354473549749896566e-03	-5.118834604741898976e-03	-1.842088501374842873e-03		-2.555720471183624276e-03	-2.958971189428081638e-03	140.125	152.646	-36.1776	147.013	50.5346		71.5463	83.4194
-4.936268178792583769e-03	-5.237466515428753147e-03	-4.641222000992441775e-03	-4.902813608451643025e-03	-1.879153707906734043e-03		-1.921446300687650825e-03	-3.160571769000746802e-03	141.638	150.506	132.951	140.653	51.6259		52.8712	89.3552
-4.709950349599769347e-03	-5.955730585666723677e-03	-5.174102404967277462e-03	-5.165855240622990729e-03	-2.502397224854660887e-03		-2.944331279617304689e-03	-2.624241203029981963e-03	134.974	171.654	148.64	148.398	69.9763		82.9884	73.5638
-4.896445745768604994e-03	-5.129683573414904434e-03	-5.443146033628618388e-03	-5.024726678986639675e-03	-2.623518427556918286e-03		-2.638041994206646521e-03	-2.874189334069961015e-03	140.465	147.333	156.562	144.242	73.5425		73.9702	80.9231
-3.477062336177535410e-03	-5.076954649558213482e-03	-5.210059341789380176e-03	-9.973497652314739989e-03	-1.764288602881950233e-03		-3.235181051670106729e-03	-3.150259258837638261e-03	98.6738	145.78	149.699	289.951	48.2439		91.552	89.0516
-1.402497398878599800e-03	-5.184573734119903368e-03	-5.214496958701884261e-03	-5.246702314837470987e-03	-1.266442814458511703e-03		-3.179505144464837233e-03	-3.055605500871064108e-03	37.5915	148.949	149.83	150.778	33.5856		89.9127	86.2647
-4.430206200448384354e-03	-5.149548783827472866e-03	-5.000107508683859087e-03	-4.931622887645382633e-03	-2.804732503700892946e-03		-3.241242296705661424e-03	-3.282899625757497615e-03	126.738	147.917	143.517	141.501	78.8781		91.7304	92.957
-1.666615929340560433e-03	-5.354611036005388347e-03	-5.942772334180355075e-03	-5.454729159430637270e-03	-2.319968864801333786e-03		-2.496135092844567992e-03	-1.570528300239655475e-03	45.3681	153.955	171.273	156.903	64.605		69.7919	42.5389
-4.789802047050056681e-03	-5.670366220021344494e-03	-5.427078644177132753e-03	-4.935888793887934813e-03	-4.126278050841954495e-03		-2.886078510075731907e-03	-2.777233173869307452e-03	137.325	163.252	156.089	141.627	117.789		81.2732	78.0684
-5.089721343737590650e-03	-4.647392027306507072e-03	-5.891272500146855703e-03	-5.029721694449505731e-03	-2.717753523047474959e-03		-3.594930093309170807e-03	-2.642072549428047847e-03	146.156	133.132	169.756	144.389	76.3171		102.144	74.0888
-4.862436324967769202e-03	-5.113387384588043323e-03	-4.969378490409679001e-03	-4.984894809730384437e-03	-2.862631911723057324e-03		-1.820453894503717062e-03	-2.630784951612744060e-03	139.464	146.853	142.613	143.069	80.5829		49.8976	73.7565
-5.092094144245620790e-03	-5.087827333873880427e-03	-5.073516193011679692e-03	-4.905845720990939518e-03	-3.132852186717229991e-03		-2.568997260810205411e-03	-3.158252704366525457e-03	146.226	146.1	145.679	140.742	88.5391		71.9373	89.2869
-5.054993445622864810e-03	-4.745342749017444905e-03	1.954405051566592347e-03	-4.838425821147316307e-03	-3.007139833391969837e-03		-2.777079961249006614e-03	-2.956356357031810194e-03	145.133	136.016	-53.8416	138.757	84.8377		78.0639	83.3424
-4.818451892239993331e-03	-4.799105503219638393e-03	-4.643374183432961121e-03	-2.552784174272907936e-01	1.336062949485643378e-03		-2.828647211494194225e-03	-3.339664556264643289e-03	138.169	137.599	133.014	7512.56	-35.6355		79.5822	94.6283
-4.955970146296992396e-03	-5.008253296173340897e-03	-4.983307860713694949e-03	1.640479159713379700e-03	-2.626276461938097020e-03		-2.391920407435244034e-03	-3.774971793700603300e-03	142.218	143.757	143.023	-44.5985	73.6237		66.7235	107.445
-5.118786119969208348e-03	-5.228050737540010547e-03	-5.173487447352182259e-03	-5.012525479296373737e-03	-2.024247212138292895e-03		-2.969234584648174340e-03	-3.305506429821837566e-03	147.012	150.229	148.622	143.883	55.898		83.7216	93.6226
-5.119199642356712585e-03	-4.804999442113428235e-03	-4.750890225492588811e-03	-4.940547903988695526e-03	-2.796078271275000311e-03		-3.835756904803535108e-03	-2.519180989031053440e-03	147.024	137.773	136.18	141.764	78.6233		109.235	70.4705
-4.725099893425658074e-03	-5.021473935439313939e-03	-5.685580801761649233e-03	-4.916617582198784704e-03	-2.965209830392922727e-03		-1.849363206028331683e-03	-2.934939025196577154e-03	135.42	144.146	163.7	141.059	83.6031		50.7488	82.7118
-5.244987643842186596e-03	-4.990778314884473064e-03	-4.376546615719933628e-03	-5.307142183247673915e-03	-1.392904979643172720e-03		-2.875275453912513532e-03	-3.197405419336308251e-03	150.727	143.243	125.158	152.558	37.3091		80.9551	90.4397
-3.435610724569299924e-03	-5.186597702513246616e-03	-5.539013308096255722e-03	-5.628802533905662327e-03	-3.071093767735781199e-03		-2.425747127924193607e-03	-2.946205508311651802e-03	97.4533	149.008	159.385	162.028	86.7207		67.7195	83.0435
-5.295252910186445602e-03	-5.085541666785283951e-03	-5.543158384139697768e-03	-5.692955254330194469e-03	-2.431314934488540760e-03		-1.577414683185390711e-03	-3.059759184677016738e-03	152.207	146.033	159.507	163.917	67.8834		42.7417	86.387
-5.215176328694644606e-03	-5.113122411026918557e-03	-5.242211545299376059e-03	-5.206630684772247872e-03	-2.920422057061470341e-03		-2.800759030274818998e-03	-2.975275945442340617e-03	149.85	146.845	150.646	149.598	82.2844		78.7611	83.8995
-2.823298509153431782e-03	-5.293458469703737727e-03	-1.267030501518441512e-03	-4.419565618117303300e-03	-2.667567146804085410e-03		-2.811830207111698857e-03	-3.074262665130829669e-03	79.4247	152.155	33.6029	126.424	74.8395		79.0871	86.814
-5.146632776184947855e-03	-5.266296008739055658e-03	1.670646407570726107e-03	-5.003549964253796965e-03	-2.864290392589335411e-03		-2.813899685708076606e-03	-2.457108365234912575e-03	147.832	151.355	-45.4868	143.619	80.6317		79.148	68.6429
-4.953686977829037039e-03	-5.040268115398213213e-03	-1.028439389666301572e-02	-4.905633740247441858e-03	-2.832259802266512503e-03		-2.693591391537347203e-03	-3.040533326043883076e-03	142.151	144.7	299.105	140.736	79.6886		75.6057	85.8209
-3.966640839449545909e-03	-5.150640511357464785e-03	-4.656083502239372583e-03	-5.120491758572091011e-03	-1.666637756459737624e-03		-2.822723076205263092e-03	-2.667527837402291005e-03	113.089	147.95	133.388	147.062	45.3687		79.4078	74.8383
-5.081362581437778858e-03	-5.426521484461916886e-03	-5.099157332220952132e-03	-5.179190360593495350e-03	-2.747747931227654920e-03		-2.749259078541177025e-03	-3.025764472480409629e-03	145.91	156.072	146.434	148.79	77.2003		77.2448	85.386
-5.054896542064352301e-03	-5.262110077536305899e-03	-4.840221856805067453e-03	-4.457358831734425930e-03	-1.372225467468941081e-03		-2.564557650988992174e-03	-2.966532185940892481e-03	145.131	151.232	138.81	127.537	36.7002		71.8065	83.642
-3.319014431231601982e-03	-5.275071947700560489e-03	1.552990248069747873e-03	-4.811835466202331497e-03	-1.357061284794327345e-03		-4.142020371178261468e-03	-2.997976396850307243e-03	94.0203	151.613	-42.0226	137.974	36.2537		118.252	84.5679
-4.784790876051032635e-03	-5.358949606618187110e-03	-5.818316692721117907e-03	-4.937850430214295316e-03	-3.061932192983908216e-03		-2.914137966918456998e-03	-2.100993161998226683e-03	137.178	154.083	167.608	141.684	86.4509		82.0994	58.1576
-5.508293833293557464e-03	-5.266495000500488050e-03	-5.477302059637731250e-03	-4.751067404675221595e-03	-2.264295138248653780e-03		-2.744354882709641556e-03	1.328035325355526354e-03	158.48	151.361	157.568	136.185	62.9658		77.1004	-35.3991
-5.271112437670666742e-03	-4.750469838877106887e-03	-5.714400598139517638e-03	-5.243895785765824956e-03	1.988508872696597655e-03		-2.645371187915732981e-03	-2.981464710753767549e-03	151.497	136.167	164.549	150.695	-54.8457		74.186	84.0817
-4.973689058352829401e-03	-5.385026632053781931e-03	-5.917007253687446219e-03	-5.367868290820119320e-03	-1.419519637149109026e-03		-2.904202437102720597e-03	-3.075492228840290016e-03	142.74	154.851	170.514	154.346	38.0927		81.8068	86.8502
-4.677525857725881725e-03	-5.527521924108511585e-03	-4.821807504831632230e-03	-5.150280210749100598e-03	-2.547639623526935793e-03		-2.843453793537257732e-03	-3.180098558881062215e-03	134.019	159.046	138.268	147.939	71.3084		80.0182	89.9302
-4.403786244313998531e-03	-4.768773992484518637e-03	-5.332220281294708375e-03	-4.763904517429802359e-03	-2.658487397711658488e-03		-2.512706229755900470e-03	-2.813818203558478715e-03	125.96	136.706	153.296	136.563	74.5721		70.2799	79.1456
-4.755677745529996933e-03	-7.069190322518407316e-03	-4.957860205496952485e-03	-5.068121525806990046e-03	-2.981421970855347228e-03		-2.010538107586772906e-03	-2.850427606943414793e-03	136.321	204.438	142.273	145.52	84.0804		55.4943	80.2235
-5.007962842647887582e-03	-5.200319396420705412e-03	-5.410240869696232753e-03	-4.711464436181979701e-03	-3.121629460659772377e-03		-2.474395871530241965e-03	-3.299668161000434731e-03	143.749	149.412	155.593	135.019	88.2086		69.1519	93.4507
-4.901391693198688289e-03	-5.117412868587290636e-03	-4.566924135161062881e-03	-5.456423489166739409e-03	-2.173891462348001308e-03		-4.873021990843704777e-03	-2.923522031322016608e-03	140.611	146.971	130.763	156.953	60.304		139.776	82.3757
1.370455687065388548e-03	1.166516381253582344e-03	-4.645449214644483890e-03	-5.531432086222407875e-03	-1.364978981617211758e-03		-2.596018427072192998e-03	-1.300487640594031073e-03	-36.6481	-30.6435	133.075	159.161	36.4869		72.7328	34.588
-4.853049241606028491e-03	-5.632548960217024191e-03	-4.994727517580901770e-03	-5.671071079387177138e-03	1.259641242427717587e-03		-1.402406268019327574e-03	-2.452670739228544807e-03	139.187	162.139	143.359	163.273	-33.3854		37.5889	68.5122
-4.876739904163546711e-03	-5.152478845566962201e-03	-4.913346556094444657e-03	-5.231610190972158479e-03	-3.230027343090368947e-03		-1.717584662324503917e-03	-3.027566814707192966e-03	139.885	148.004	140.963	150.334	91.4002		46.8688	85.4391
-4.638669737181782410e-03	1.338087227663253007e-03	-4.845614299102225450e-03	-4.952271917348876826e-03	-2.294517352411772331e-03		-2.840653117881816996e-03	-2.964925173272182392e-03	132.875	-35.6951	138.969	142.109	63.8556		79.9357	83.5947
-5.025450482890675245e-03	-5.050795483677588717e-03	-4.859045052152311320e-03	-5.594807208057341573e-03	2.168988712186734232e-03		-2.999175477771933319e-03	-3.234671612832069974e-03	144.264	145.01	139.364	161.027	-60.1596		84.6032	91.537
-5.245584694839818679e-03	-5.116421838689927740e-03	-5.328355624606068153e-03	-4.919269042854547587e-03	-2.757021636335242436e-03		-2.554403318367575587e-03	-2.807701508771992972e-03	150.745	146.942	153.182	141.137	77.4733		71.5076	78.9655
-4.716318296449075950e-03	-4.976532368260104360e-03	-4.897285618941627471e-03	-4.566804300795627818e-03	-1.347365099078095879e-03		-2.914996507407858779e-03	-2.811895511313754377e-03	135.162	142.823	140.49	130.759	35.9683		82.1246	79.089
-5.005324478414959789e-03	-4.804681234612416182e-03	-6.260901472769849450e-03	-4.941024594186793975e-03	-3.237866056999850854e-03		1.324660701581743295e-03	-6.244376875349127651e-03	143.671	137.763	180.639	141.778	91.631		-35.2998	180.153
-4.539876271422519857e-03	-4.856104299196705582e-03	-4.802710344778379423e-03	-5.129044019923160481e-03	-1.617378822983671274e-03		-3.030461448535338997e-03	-2.896367415823403440e-03	129.967	139.277	137.705	147.314	43.9184		85.5243	81.5761
-8.947632194779151643e-03	-1.320981601504063723e-03	-4.701423672040141132e-03	-5.004513190659958671e-03	-2.808345332429434960e-03		-3.271395908019951622e-03	-2.986304673347367402e-03	259.746	35.1914	134.723	143.647	78.9845		92.6183	84.2242
-4.959602688160594935e-03	-4.980382293788899670e-03	-4.009290517895536775e-03	-5.288606042942339304e-03	-1.432655366388675385e-03		-7.802758815820130985e-03	-3.153637219041087719e-03	142.325	142.937	114.344	152.012	38.4795		226.037	89.151
-4.870523734337906321e-03	-5.405083121928467085e-03	-6.170049352373761613e-03	-4.937076123422390675e-03	-3.011901792654526639e-03		-2.942824931299508132e-03	-2.786239823427235068e-03	139.702	155.441	177.964	141.662	84.9779		82.944	78.3336
-4.911227047768046243e-03	-5.169165849194654570e-03	-3.960297251511802480e-03	1.479911957883395419e-03	-1.687030869941238357e-03		-3.045547297788901622e-03	-2.888236025937276821e-03	140.9	148.495	112.902	-39.8709	45.9692		85.9685	81.3367
-5.193713471316668828e-03	-5.091838376599888000e-03	-4.693211897447915545e-03	-4.924555562637475403e-03	-2.927866514525644202e-03		-2.283932707949954538e-03	-2.524228651339159146e-03	149.218	146.218	134.481	141.293	82.5036		63.544	70.6191
-4.823040859680971168e-03	-4.303804137898907187e-03	-4.227061538967347154e-03	-5.518516694425521646e-03	-1.753579383913956950e-03		-1.402596504034992224e-03	-2.901322044635292873e-03	138.304	123.016	120.756	158.781	47.9286		37.5945	81.722
-5.361408542234726536e-03	-5.400710879891857698e-03	-4.567991226582047808e-03	-4.540526479095074834e-03	-2.853881192067702407e-03		-3.152610510754093667e-03	-3.046083952262974414e-03	154.155	155.313	130.794	129.986	80.3252		89.1208	85.9843
-5.262403577323614828e-03	-4.730163250570519097e-03	-1.378307079314167486e-03	-1.136866726402916816e-03	-2.431378524027902766e-03		-1.862848886877092229e-03	-3.220061239995300733e-03	151.24	135.569	36.8793	29.7705	67.8853		51.1459	91.1068
-4.821848896945569139e-03	-5.252099253254293061e-03	-5.190551553385495259e-03	-5.717558872000426916e-03	-1.542377169059311413e-03		-2.898962101778428720e-03	-2.679453547467783390e-03	138.269	150.937	149.125	164.642	41.7101		81.6525	75.1895
-5.319852200427428041e-03	-4.742938765309467203e-03	-5.028269266870774752e-03	-5.189864863959457557e-03	-2.989105721255970027e-03		-2.597321068113519257e-03	1.600308267484287913e-03	152.932	135.945	144.347	149.104	84.3067		72.7712	-43.4158
-5.124064700637858717e-03	-4.913881856965930661e-03	-5.337394557016896662e-03	-4.974775162352853240e-03	-1.667469054777278616e-03		-2.922743706411374490e-03	-2.667460332443722260e-03	147.167	140.979	153.448	142.772	45.3932		82.3528	74.8363
-4.761346970539055007e-03	-4.677441046654599519e-03	-4.964605417815967127e-03	-5.150940603233346640e-03	-3.044429447896544044e-03		-2.526342039506232484e-03	-2.701416574963997307e-03	136.487	134.017	142.472	147.958	85.9356		70.6813	75.8361
-5.311920103310971246e-03	-4.764703766552414767e-03	-5.044057086328226046e-03	-5.244811140058392232e-03	-3.073448043790583464e-03		-2.809543267761063605e-03	-3.068598442555977180e-03	152.698	136.586	144.811	150.722	86.79		79.0197	86.6472
-4.860117803038100162e-03	-5.055019185213443546e-03	-4.492685518913282737e-03	1.877574064054523097e-03	-1.921041225960683392e-03		-2.748681041108071155e-03	-2.568521230316043406e-03	139.396	145.134	128.577	-51.5794	52.8592		77.2278	71.9232
-5.370524920089767180e-03	-4.960479997885549643e-03	1.604898581125520970e-03	-7.530523148689408780e-03	-3.107586090973506795e-03		-2.616247454544498759e-03	-2.744202735269926380e-03	154.424	142.351	-43.5509	218.021	87.7951		73.3285	77.0959
-5.619108085402954936e-03	-5.455421123731110655e-03	-5.006825958188338907e-03	-5.058000767704412190e-03	-2.614041366704335841e-03		-2.895370533439057658e-03	-3.284291461618646032e-03	161.743	156.923	143.715	145.222	73.2635		81.5468	92.9979
-5.071167134516988383e-03	-5.163504866206892856e-03	-5.296487164152575977e-03	-4.216086789471711928e-03	-2.817116516679572975e-03		-2.496049294086624161e-03	-1.489831575687499896e-03	145.61	148.328	152.244	120.433	79.2427		69.7894	40.163
-5.073819724760979775e-03	-5.940137005753171225e-03	-4.897311567506717513e-03	-5.638679132875211442e-03	-1.577473577445959998e-03		-2.794988070969781253e-03	-2.461110910849106936e-03	145.688	171.195	140.491	162.319	42.7434		78.5912	68.7607
-4.702248283908528649e-03	-5.537560040812278435e-03	-1.023631467376157761e-02	-4.765206126032497068e-03	1.349272449417389472e-03		-4.181600184072223336e-03	-3.357841911902390269e-03	134.747	159.342	297.689	136.601	-36.0244		119.418	95.1635
-5.561663692599374230e-03	-5.343736794023661030e-03	-4.814587523181107324e-03	-4.440629986474396718e-03	-2.371119140869657176e-03		-2.414494487040495709e-03	-3.392971870566561382e-03	160.052	153.635	138.055	127.044	66.1111		67.3882	96.1979
-4.872731612024456226e-03	-5.702244759071316629e-03	-5.045389936179739583e-03	-5.004835847612556544e-03	1.452452529928200623e-03		-3.132587529937996742e-03	-3.111740332580366884e-03	139.767	164.191	144.851	143.657	-39.0624		88.5313	87.9175
-5.098464642942579853e-03	-4.908677715994593654e-03	-5.007394342501597477e-03	-5.242761691584888611e-03	-2.436441679480010579e-03		-1.557728377774490486e-03	-3.102611413305132650e-03	146.413	140.825	143.732	150.662	68.0344		42.1621	87.6487
-4.787785186249185476e-03	-5.205014415918633730e-03	-4.893897584514083320e-03	-4.920914091365967934e-03	-1.972042289142737336e-03		-2.587921195398154225e-03	-2.796474238537316817e-03	137.266	149.551	140.39	141.186	54.3609		72.4944	78.6349
-4.926293931380068547e-03	-5.503907695062663398e-03	1.517254424743342059e-03	-5.138410196400591476e-03	-3.250904198620845238e-03		-3.079816256432691465e-03	-3.005601143103470152e-03	141.344	158.351	-40.9704	147.589	92.0149		86.9775	84.7924
-4.757193822890835172e-03	-5.136391108797946047e-03	-5.199318582056846813e-03	-5.051482402996083053e-03	-2.829022744442809094e-03		-4.417709014929490502e-03	-3.186368878145631918e-03	136.365	147.53	149.383	145.03	79.5933		126.37	90.1148
-3.449842753139527578e-03	-5.230656074434198582e-03	-4.882199942376950173e-03	-5.230230570662335737e-03	-1.381850362341844251e-03		-2.797623972443842848e-03	1.065328106182873193e-03	97.8723	150.306	140.046	150.293	36.9836		78.6688	-27.6641
-5.145598664170070863e-03	-5.349312390325382423e-03	-5.185427629233169307e-03	-5.367735600835454521e-03	-3.053087617911108900e-03		-2.919056012474538931e-03	-3.001205500894582601e-03	147.801	153.799	148.974	154.342	86.1905		82.2442	84.6629
-4.990413329941979087e-03	-5.028466008348185523e-03	-4.856799645835797354e-03	-4.764153264709228633e-03	-2.693115663187426682e-03		-2.768080882178158668e-03	-2.356780488290409134e-03	143.232	144.352	139.298	136.57	75.5917		77.799	65.6889
-4.818738114656350748e-03	-4.785123059818182159e-03	-4.298740205563313446e-03	-5.486589062117066748e-03	-1.426386673287690114e-03		-3.194632567256242613e-03	-4.407352272126746281e-03	138.177	137.188	122.867	157.841	38.2949		90.3581	126.065
-4.767019532335810793e-03	-5.101074547409399640e-03	-4.550682747126262237e-03	-5.688442865616384278e-03	-2.867036431393542740e-03		-3.003560770941725560e-03	-2.676695287087476390e-03	136.654	146.49	130.285	163.784	80.7125		84.7323	75.1082
-4.978025530280276792e-03	-4.609050729835196571e-03	-4.921568339228104237e-03	1.250052718774732636e-03	-1.845601951146265364e-03		-2.484819750481448777e-03	-3.094082992957499379e-03	142.867	132.003	141.205	-33.1031	50.638		69.4588	87.3976
-5.047416564598145895e-03	-5.032604270901098846e-03	-5.568345584673004174e-03	-5.528587327310127524e-03	-2.700866355096835734e-03		-2.668894757641796737e-03	-3.159529091854428474e-03	144.91	144.474	160.248	159.078	75.8199		74.8786	89.3245
-4.641373510247024173e-03	-4.759338296419074292e-03	-5.069075384203947446e-03	-4.693365062424631994e-03	-1.493308303922176970e-03		-2.770579860597691211e-03	-2.938840980827890116e-03	132.955	136.428	145.548	134.486	40.2653		77.8725	82.8267
-5.521275426482348536e-03	-5.408968782049763599e-03	-4.899879527154568475e-03	-5.241693275905709264e-03	-2.686746970252209578e-03		-2.790920519803571833e-03	-3.316651379956247342e-03	158.862	155.556	140.566	150.63	75.4042		78.4714	93.9507
-5.067273589523382978e-03	-5.144138161961818445e-03	-5.931950849447597401e-03	-5.234812007308517652e-03	-1.116342015975918924e-03		-2.786133271785681299e-03	-2.414194099372482180e-03	145.495	147.758	170.954	150.428	29.1662		78.3305	67.3793
-5.340525899103360820e-03	-5.645330795571626425e-03	-5.042788363058018850e-03	-5.170424436488516191e-03	-2.618045841041375700e-03		-7.944967527060963278e-03	-3.296610325912084378e-03	153.54	162.515	144.774	148.532	73.3814		230.224	93.3607
-4.789559606327266697e-03	-4.680515878530295930e-03	-5.372323700834602186e-03	-5.042309679710760793e-03	-1.374931448670417469e-03		-2.674322892572360017e-03	-3.165079211485732468e-03	137.318	134.108	154.477	144.76	36.7799		75.0384	89.4879
-4.957600611596419717e-03	-5.112355883096240082e-03	-3.696494597066224408e-03	-5.140566495878127681e-03	-2.361222804620180006e-03		-6.313056750262574339e-03	-3.113178684014187604e-03	142.266	146.822	105.135	147.653	65.8197		182.175	87.9598
-4.607757918264659275e-03	-4.819898769777883341e-03	-3.396187680324483111e-03	-5.643922161313812136e-03	-2.827259370550479992e-03		-3.830915765072052427e-03	-3.011591807398393463e-03	131.965	138.211	96.2925	162.473	79.5414		109.092	84.9687
-5.358194113826030350e-03	-4.937895815359894490e-03	-4.191468142509063854e-03	-5.105912062593297510e-03	1.495208933085195304e-03		-2.831910624996203645e-03	-2.999314208574810955e-03	154.061	141.686	119.708	146.633	-40.3213		79.6783	84.6072
-4.701997406337116159e-03	-5.043499585456538183e-03	-3.506229820965288402e-03	-5.147359104985847929e-03	1.286126963135805117e-03		-1.198659241507074678e-03	-3.037678157039949440e-03	134.74	144.795	99.5326	147.853	-34.1652		31.5899	85.7368
-5.362753050089155531e-03	-5.285220077682574111e-03	-5.048438710965086861e-03	-4.984427178689182850e-03	-1.482657524744050151e-03		-2.878962993972917096e-03	-3.200901597650834558e-03	154.195	151.912	144.94	143.056	39.9517		81.0637	90.5427
-5.027794013150102027e-03	-4.963820702703567074e-03	-4.443468922823145054e-03	-4.681830422542397445e-03	-2.582425506140079239e-03		-2.535229513540299216e-03	-3.219303392150299828e-03	144.333	142.449	127.128	134.146	72.3326		70.943	91.0845
-5.092284722933059643e-03	-5.027229188033064192e-03	-5.816332275981576580e-03	-5.460280881876301666e-03	-5.108358997703218128e-03		-3.349503886521244637e-03	-2.909735460525001479e-03	146.231	144.316	167.55	157.066	146.705		94.918	81.9697
-5.282343368334042194e-03	-4.923851609027030118e-03	-3.902934215573430031e-03	-5.048943978705406829e-03	-3.461908093683486402e-03		-2.759680181523593932e-03	-3.119465302685409808e-03	151.827	141.272	111.213	144.955	98.2276		77.5516	88.1449
-6.046352018254784466e-03	-4.910729941178549121e-03	-4.831853042968848634e-03	-5.601519326632762620e-03	-2.556091995044659868e-03		-2.808490480089713501e-03	-2.876716141866500834e-03	174.322	140.886	138.563	161.225	71.5573		78.9887	80.9975
-4.808099141884489974e-03	1.190951094588655257e-03	-4.781553971801119629e-03	-4.374010453142741436e-03	-1.609178166735434875e-03		-2.941815252840257380e-03	-2.773455426632879389e-03	137.864	-31.3629	137.082	125.083	43.6769		82.9143	77.9572
-5.061981982802804536e-03	-5.073849856697729317e-03	-4.480308083745977721e-03	-5.608217477553366186e-03	2.119210080036512851e-03		-3.077062992988007558e-03	-2.735209622695492990e-03	145.339	145.689	128.213	161.422	-58.694		86.8964	76.8311
-1.562246626618201545e-03	-5.138370721435104975e-03	-4.562806739804792060e-03	-5.149517732630368855e-03	-1.617905656748355779e-03		-3.163066674357166430e-03	-3.037367194600516709e-03	42.2951	147.588	130.642	147.917	43.9339		89.4287	85.7277
-4.847115341539705302e-03	-5.089522149441293511e-03	-7.007095864694432887e-03	-5.139157967829815522e-03	-1.306341988544327268e-03		-3.005985709915362687e-03	-3.205624618574442336e-03	139.013	146.15	202.61	147.612	34.7604		84.8037	90.6817
-5.380812018751669930e-03	-5.085512735709398283e-03	-4.977101844012152103e-03	-4.872704193934555318e-03	-1.380526711704669132e-03		-5.692791443362753626e-03	-2.999244925431639175e-03	154.727	146.032	142.84	139.766	36.9446		163.912	84.6052
-5.138190494910983667e-03	-5.494326661617131638e-03	-4.966850040535118749e-03	-5.366119705516793348e-03	-2.833750988458581376e-03		-2.595742205287557194e-03	-3.155514686199683769e-03	147.583	158.069	142.538	154.294	79.7325		72.7247	89.2063
-4.910413084562539887e-03	-5.355469218523916698e-03	-5.406463479599978028e-03	-4.854841612219796924e-03	-2.526446223181358711e-03		-2.980969444363202898e-03	-2.979032405130106927e-03	140.876	153.98	155.482	139.24	70.6844		84.0671	84.0101
-4.729232893515555695e-03	-5.664180109437627793e-03	-5.783434672130783813e-03	-4.789701289853615443e-03	-1.484038732936801335e-03		-2.798851608175948174e-03	-3.257717271208058433e-03	135.542	163.07	166.581	137.322	39.9924		78.7049	92.2155
-4.658675264044161678e-03	-4.965739191261183370e-03	-4.574689468515399926e-03	-5.603377973047950905e-03	-2.756716598576400886e-03		-8.699150391436125812e-03	-3.112548465338512652e-03	133.464	142.505	130.992	161.28	77.4643		252.43	87.9412
-4.959658194830824686e-03	-1.070628734288874614e-03	-4.886544215530053484e-03	-5.352280390872689309e-03	-3.309437171600717719e-03		-1.749232042379548309e-03	-2.872443599730737859e-03	142.326	27.8202	140.174	153.887	93.7383		47.8006	80.8717
1.288199054104979683e-03	-4.768261149459123230e-03	-4.709251029624709171e-03	1.387529987449257537e-03	-1.890562426264424944e-03		-2.929293120103081908e-03	-2.985604815255909865e-03	-34.2262	136.691	134.954	-37.1508	51.9618		82.5456	84.2036
-4.759901300587085146e-03	-4.886877312513648181e-03	-5.331956518380915125e-03	-5.166874313113699151e-03	-2.184404286286673220e-03		-3.229682942592225405e-03	-2.905889401610888250e-03	136.445	140.184	153.288	148.428	60.6135		91.3901	81.8565
9.720816017372410547e-04	-5.152013218489622653e-03	2.826384216388355079e-03	-5.511286934579684264e-03	-5.837198144881277154e-03		-2.956079801759693270e-03	-3.200415757247968181e-03	-24.9186	147.99	-79.5156	158.568	168.164		83.3343	90.5284
-4.571362809986817023e-03	-4.250225296538571312e-03	-5.690048150112784683e-03	-4.761825826851332974e-03	-2.175696547696703061e-03		-1.707880332469900514e-03	-2.885992732905435544e-03	130.894	121.438	163.832	136.502	60.3571		46.5831	81.2707
-4.472687690298005753e-03	-5.000079989752260340e-03	-4.675986480468806265e-03	-4.996408704691735446e-03	-1.486561345402833464e-03		-2.908555705845820329e-03	-2.826172032455141932e-03	127.988	143.517	133.974	143.408	40.0667		81.935	79.5094
-1.788001503046206904e-03	-4.895079531747518510e-03	-4.746927643840156280e-03	-5.030684084161244490e-03	-1.488505119918106905e-03		-3.106620922627191701e-03	-2.983358818094986476e-03	48.9421	140.425	136.063	144.418	40.1239		87.7667	84.1375
-4.867982392911227724e-03	-4.823213984304563877e-03	-4.545556166983594562e-03	-5.028596502018464753e-03	-3.058456951943985640e-03		-1.803348427411201674e-03	-2.837155114377424257e-03	139.627	138.309	130.134	144.356	86.3486		49.394	79.8327
-6.826052420100412778e-03	-5.010619011276100723e-03	-1.910340354225266478e-03	-5.449354613403237062e-03	-1.549802394692769000e-03		-2.647649942434997846e-03	-2.626151901505407830e-03	197.279	143.827	52.5442	156.745	41.9287		74.2531	73.6201
-5.013131963640293960e-03	-4.900409179196951216e-03	-5.314255433400779174e-03	-5.401567838894593028e-03	-2.691161488481200008e-03		-2.904169033657962116e-03	-3.093404412066855149e-03	143.901	140.582	152.767	155.338	75.5342		81.8058	87.3776
1.120676276589774442e-03	-4.694244298172885015e-03	-4.850522409080119078e-03	-5.091963685322083502e-03	-1.541600662001928060e-03		-2.560394660464539087e-03	-2.990370393892432133e-03	-29.2938	134.512	139.113	146.222	41.6872		71.684	84.3439
-3.585783876292073565e-03	-5.468760579666044792e-03	-5.037815313041074140e-03	-5.320077451989627462e-03	-3.037637224879021370e-03		-2.339140303022672028e-03	-2.414032178995935245e-03	101.875	157.316	144.628	152.938	85.7356		65.1695	67.3746
-5.504969496713788338e-03	-5.314438085914380099e-03	-6.181737725518894611e-03	-5.110813744673701683e-03	-1.697484344568202935e-03		-3.247950949639954229e-03	-2.963087991270295114e-03	158.382	152.772	178.309	146.777	46.277		91.928	83.5406
-5.073317495876438800e-03	-6.144202195932627411e-03	-3.916953275975411722e-03	-5.071414427459953501e-03	-3.011188773560848769e-03		-3.029760563486540246e-03	-2.925393921615507958e-03	145.673	177.203	111.626	145.617	84.9569		85.5037	82.4308
-5.639830406810908935e-03	-5.715757791023609591e-03	-5.839637810789902184e-03	-4.585790843419982471e-03	-2.793149336364267581e-03		-2.256077325529298391e-03	-2.898438607210359827e-03	162.353	164.589	168.236	131.319	78.5371		62.7238	81.6371
-4.972061463889701667e-03	-9.323879020829038342e-03	-5.576547427501142400e-03	-4.906146358837778186e-03	-1.392828090134833226e-03		-3.191480238130060387e-03	-2.558647586056712105e-03	142.692	270.824	160.49	140.751	37.3068		90.2653	71.6325
-5.184474188447411001e-03	-5.269026436128379509e-03	-5.635886174806361767e-03	-4.771248615582110962e-03	-2.289591121537590430e-03		-3.057271896882416719e-03	-2.765015516874559653e-03	148.946	151.435	162.237	136.779	63.7106		86.3137	77.7087
-1.148063520851305827e-03	-5.192831903314991567e-03	-4.887541284763967202e-03	-4.764886189648808237e-03	-3.225669869486324972e-03		-2.657733547477154120e-03	-2.746876983985273562e-03	30.1001	149.192	140.203	136.592	91.2719		74.55	77.1746
-5.528264896118224511e-03	-5.580666119428078289e-03	-5.547400250216404094e-03	-5.466203874616255495e-03	-3.114838471841213652e-03		-2.879617068247973793e-03	-2.956355935833833957e-03	159.068	160.611	159.632	157.241	88.0087		81.083	83.3424
-4.820786876658823307e-03	-4.967478605219723294e-03	-4.826777197198170097e-03	-5.181432038841729017e-03	-3.176605110307761503e-03		-3.058894011776001551e-03	-3.075985952254724123e-03	138.238	142.557	138.414	148.856	89.8273		86.3615	86.8647
-4.842410432299208700e-03	-7.801236781150043542e-03	-1.334029310489163490e-03	-4.973579664511106405e-03	-3.286207652628075470e-03		-3.121968649669691447e-03	-2.830911787226574484e-03	138.874	225.992	35.5756	142.736	93.0544		88.2186	79.6489
-4.785754248791516605e-03	-5.380740278943633992e-03	-5.733846950820103115e-03	-4.895229500890082956e-03	1.273564080850225419e-03		-2.809208807040963242e-03	-2.832646300030773959e-03	137.206	154.725	165.121	140.429	-33.7953		79.0099	79.7
-2.202243103292008623e-03	-5.353749525796200510e-03	-5.613603051806376892e-03	-4.982520909356379091e-03	-3.243266101224532520e-03		-1.794789591513415482e-03	-2.922112861465956443e-03	61.1388	153.93	161.581	143	91.79		49.142	82.3342
-4.716657939908472201e-03	-5.082154732029826698e-03	-6.097577438621434170e-03	-4.955009885265113621e-03	-3.468598498325373407e-03		-3.186644816847396776e-03	-3.246205391033382594e-03	135.172	145.933	175.831	142.19	98.4246		90.1229	91.8766
-5.163676294986744957e-03	-1.356994168474419784e-03	-5.491387036211796933e-03	-7.771587245293126896e-03	-2.561124029693341228e-03		-2.596871882888566671e-03	-2.854346923168539236e-03	148.333	36.2518	157.982	225.119	71.7054		72.758	80.3389
-1.569760925330300570e-03	-5.335126949984077445e-03	-5.459139486424442397e-03	-5.628985527326199612e-03	-2.988007299955683545e-03		-2.903924300213112618e-03	-2.927373835188339535e-03	42.5163	153.381	157.033	162.034	84.2743		81.7986	82.4891
-5.491335689887436207e-03	-5.128838311638930086e-03	-4.965020820410769378e-03	-4.977001127861293596e-03	1.609269275164294756e-03		-2.816910504765508631e-03	-2.835647442928501336e-03	157.981	147.308	142.484	142.837	-43.6796		79.2367	79.7883
-5.116907967298853395e-03	-5.277583668040380580e-03	-4.814794102371016023e-03	-5.101414715052263356e-03	1.611813055420605522e-03		-2.678458021901030783e-03	-1.198124718501870477e-03	146.956	151.687	138.061	146.5	-43.7545		75.1602	31.5741
-4.590021472866331713e-03	-4.909649043193617390e-03	-4.988819584668349565e-03	-5.135535848481814422e-03	1.641165476881530560e-03		-2.605762351599742125e-03	-3.221802465189880279e-03	131.443	140.854	143.185	147.505	-44.6187		73.0197	91.1581
[truncated: 2,442 more rows]
