# Supplementary material for: A charged tail on anti-α-Synuclein antibodies does not enhance their affinity to α-Synuclein fibrils
Source: PLoS One. 2024 Aug 29;19(8):e0308521. doi: 10.1371/journal.pone.0308521 (PMC11361660; doi:10.1371/journal.pone.0308521)
Supplement: S2 Table — (XLSX) [file pone.0308521.s009.xlsx]

## Sheet: S2 Table
S2 Table. Raw data of thermal stability analysis on the Tycho instrument shown in Fig 1e and S2 Fig.
Raw values brightness at 330 nm									Raw values brightness at 350 nm									Ratio of 350/330 nm fluorescence plotted in S2 Fig									First derivate of 350/330 nm fluorescence ratio plotted in Fig 1 e
Temperature [°C]	9E4	9E4-tail	SynO2	SynO2-tail	9E4scFc	9E4scFc-tail	SynO2scFc	SynO2scFc-tail	Temperature [°C]	9E4	9E4-tail	SynO2	SynO2-tail	9E4scFc	9E4scFc-tail	SynO2scFc	SynO2scFc-tail	Temperature [°C]	9E4	9E4-tail	SynO2	SynO2-tail	9E4scFc	9E4scFc-tail	SynO2scFc	SynO2scFc-tail	Temperature [°C]	9E4	9E4-tail	SynO2	SynO2-tail	9E4scFc	9E4scFc-tail	SynO2scFc	SynO2scFc-tail
35.194	35.1732	36.1484	26.7131	27.4455	26.2726	29.7481	24.6932	20.0024	35.194	29.2928	30.4336	23.9762	24.7057	20.5731	24.0513	19.6843	17.7304	35.194	0.8328	0.8419	0.8975	0.9002	0.7831	0.8085	0.7972	0.8864	35.194	-0.0005	-0.0006	-0.001	-0.0011	0.0014	-0.0006	-0.0011	0.0003
35.373	35.1376	36.1629	26.8006	27.3775	26.3351	29.7436	24.6909	19.9665	35.373	29.375	30.4871	24.0279	24.6695	20.5793	24.0264	19.6699	17.6956	35.373	0.836	0.8431	0.8965	0.9011	0.7814	0.8078	0.7966	0.8863	35.373	-0.0005	-0.0005	-0.0011	-0.0011	0.0013	-0.0006	-0.0012	0.0002
35.462	35.0956	36.1041	26.7439	27.3855	26.2754	29.7606	24.6675	20.0334	35.462	29.3279	30.4268	23.9494	24.6177	20.5238	24.096	19.7124	17.6937	35.462	0.8357	0.8428	0.8955	0.8989	0.7811	0.8097	0.7991	0.8832	35.462	-0.0005	-0.0005	-0.0011	-0.0011	0.0013	-0.0005	-0.0013	0.0001
35.581	35.1201	36.1767	26.7388	27.4152	26.2475	29.7474	24.6715	19.9418	35.581	29.3293	30.4768	24.0192	24.6622	20.5824	24.0394	19.7119	17.6204	35.581	0.8351	0.8424	0.8983	0.8996	0.7842	0.8081	0.799	0.8836	35.581	-0.0005	-0.0005	-0.0012	-0.0012	0.0012	-0.0005	-0.0014	0
35.701	35.1738	36.1042	26.6953	27.4195	26.3098	29.7404	24.6455	19.9855	35.701	29.3429	30.405	23.9697	24.6337	20.5784	24.0992	19.7266	17.755	35.701	0.8342	0.8421	0.8979	0.8984	0.7822	0.8103	0.8004	0.8884	35.701	-0.0005	-0.0005	-0.0012	-0.0012	0.0012	-0.0005	-0.0014	-0.0001
35.82	35.1401	36.0982	26.6595	27.3932	26.2713	29.6678	24.6026	19.9426	35.82	29.3102	30.4545	23.9647	24.6021	20.5927	24.0431	19.6088	17.6208	35.82	0.8341	0.8437	0.8989	0.8981	0.7838	0.8104	0.797	0.8836	35.82	-0.0005	-0.0005	-0.0012	-0.0012	0.0011	-0.0005	-0.0015	-0.0002
35.939	35.062	36.1416	26.6621	27.2515	26.2125	29.7587	24.6078	19.9262	35.939	29.2548	30.4	23.9254	24.5435	20.5544	24.0335	19.5798	17.6441	35.939	0.8344	0.8411	0.8974	0.9006	0.7841	0.8076	0.7957	0.8855	35.939	-0.0005	-0.0005	-0.0013	-0.0012	0.001	-0.0004	-0.0016	-0.0003
36.029	35.1123	35.9784	26.6323	27.3195	26.2817	29.719	24.5387	19.8881	36.029	29.2193	30.3193	23.9319	24.5677	20.5738	24.016	19.6045	17.5946	36.029	0.8322	0.8427	0.8986	0.8993	0.7828	0.8081	0.7989	0.8847	36.029	-0.0005	-0.0005	-0.0013	-0.0012	0.001	-0.0004	-0.0016	-0.0003
36.148	34.9998	36.0344	26.6686	27.3179	26.2439	29.6708	24.5805	19.8652	36.148	29.2217	30.3309	23.8598	24.5711	20.5037	23.9979	19.5633	17.6261	36.148	0.8349	0.8417	0.8947	0.8994	0.7813	0.8088	0.7959	0.8873	36.148	-0.0005	-0.0005	-0.0013	-0.0013	0.0009	-0.0004	-0.0017	-0.0004
36.238	35.0173	36.0701	26.6174	27.2678	26.1605	29.7225	24.4759	19.8447	36.238	29.1715	30.3625	23.8004	24.5323	20.4849	24.0387	19.534	17.5543	36.238	0.8331	0.8418	0.8942	0.8997	0.783	0.8088	0.7981	0.8846	36.238	-0.0005	-0.0005	-0.0013	-0.0013	0.0009	-0.0004	-0.0017	-0.0005
36.357	34.9724	36.0212	26.5226	27.1424	26.1293	29.6732	24.5523	19.8843	36.357	29.1746	30.3263	23.7759	24.402	20.4984	24.0432	19.6192	17.5972	36.357	0.8342	0.8419	0.8964	0.899	0.7845	0.8103	0.7991	0.885	36.357	-0.0005	-0.0005	-0.0014	-0.0013	0.0008	-0.0003	-0.0018	-0.0006
36.447	34.9833	36.0174	26.5199	27.2529	26.1891	29.6039	24.452	19.8586	36.447	29.2383	30.3703	23.7902	24.4122	20.5244	23.9807	19.5356	17.5952	36.447	0.8358	0.8432	0.8971	0.8958	0.7837	0.81	0.7989	0.886	36.447	-0.0005	-0.0005	-0.0014	-0.0013	0.0008	-0.0003	-0.0018	-0.0006
36.562	35.0282	35.9925	26.492	27.1682	26.1664	29.6312	24.4607	19.8122	36.562	29.1491	30.3031	23.7373	24.4088	20.4808	23.9576	19.4731	17.5409	36.562	0.8322	0.8419	0.896	0.8984	0.7827	0.8085	0.7961	0.8854	36.562	-0.0005	-0.0005	-0.0014	-0.0014	0.0007	-0.0003	-0.0019	-0.0007
36.681	34.9715	35.8621	26.3624	27.1505	26.0534	29.5641	24.491	19.7797	36.681	29.1211	30.2195	23.644	24.3804	20.4411	23.8804	19.4519	17.5311	36.681	0.8327	0.8427	0.8969	0.898	0.7846	0.8077	0.7942	0.8863	36.681	-0.0004	-0.0005	-0.0015	-0.0014	0.0007	-0.0003	-0.002	-0.0008
36.775	34.9241	35.858	26.4542	27.1043	26.1837	29.6142	24.3492	19.7321	36.775	29.0737	30.1863	23.6414	24.3741	20.5108	23.9072	19.4228	17.4921	36.775	0.8325	0.8418	0.8937	0.8993	0.7833	0.8073	0.7977	0.8865	36.775	-0.0004	-0.0005	-0.0015	-0.0014	0.0006	-0.0002	-0.002	-0.0009
36.894	34.92	35.9347	26.3777	27.0795	26.0484	29.5274	24.4052	19.6943	36.894	29.0915	30.2719	23.6132	24.3047	20.4536	23.8482	19.4397	17.4271	36.894	0.8331	0.8424	0.8952	0.8975	0.7852	0.8077	0.7965	0.8849	36.894	-0.0004	-0.0005	-0.0015	-0.0014	0.0006	-0.0002	-0.0021	-0.001
37.013	34.8299	35.7701	26.2649	26.967	26.0253	29.4997	24.3468	19.6778	37.013	29.0433	30.0477	23.566	24.1942	20.4503	23.8464	19.3469	17.4309	37.013	0.8339	0.84	0.8972	0.8972	0.7858	0.8084	0.7946	0.8858	37.013	-0.0004	-0.0005	-0.0015	-0.0014	0.0005	-0.0002	-0.0022	-0.001
37.103	34.7586	35.7831	26.2584	26.9293	26.0004	29.4811	24.2385	19.6611	37.103	29.0407	30.0941	23.5521	24.224	20.4077	23.8434	19.2837	17.3843	37.103	0.8355	0.841	0.8969	0.8995	0.7849	0.8088	0.7956	0.8842	37.103	-0.0004	-0.0005	-0.0015	-0.0015	0.0005	-0.0002	-0.0022	-0.0011
37.252	34.8122	35.7509	26.1978	26.836	26.0158	29.501	24.3073	19.6071	37.252	28.9945	30.0998	23.494	24.112	20.4645	23.8172	19.2938	17.3674	37.252	0.8329	0.8419	0.8968	0.8985	0.7866	0.8073	0.7937	0.8858	37.252	-0.0004	-0.0004	-0.0016	-0.0015	0.0004	-0.0001	-0.0023	-0.0012
37.312	34.8173	35.7124	26.236	26.8572	25.9549	29.5097	24.2816	19.5038	37.312	29.0128	30.1139	23.4625	24.113	20.3537	23.8622	19.2629	17.2462	37.312	0.8333	0.8432	0.8943	0.8978	0.7842	0.8086	0.7933	0.8843	37.312	-0.0004	-0.0004	-0.0016	-0.0015	0.0004	-0.0001	-0.0023	-0.0012
37.428	34.7405	35.6243	26.1336	26.7778	25.9337	29.4157	24.1662	19.5284	37.428	29.0063	30.0179	23.3742	24.0138	20.3431	23.7684	19.2595	17.2009	37.428	0.8349	0.8426	0.8944	0.8968	0.7844	0.808	0.797	0.8808	37.428	-0.0004	-0.0004	-0.0016	-0.0015	0.0003	-0.0001	-0.0024	-0.0013
37.487	34.6955	35.6032	26.037	26.7761	26.0043	29.3488	24.1184	19.4755	37.487	28.9043	29.9669	23.3422	24.0271	20.3193	23.6866	19.1591	17.2384	37.487	0.8331	0.8417	0.8965	0.8973	0.7814	0.8071	0.7944	0.8851	37.487	-0.0004	-0.0004	-0.0016	-0.0015	0.0003	-0.0001	-0.0024	-0.0013
37.61	34.6052	35.6903	26.0776	26.7765	25.9128	29.3957	24.175	19.4985	37.61	28.8167	29.8397	23.2962	23.9771	20.261	23.6849	19.1623	17.2113	37.61	0.8327	0.8361	0.8933	0.8955	0.7819	0.8057	0.7926	0.8827	37.61	-0.0004	-0.0004	-0.0017	-0.0016	0.0002	-0.0001	-0.0025	-0.0014
37.73	34.6259	35.6101	26.0092	26.6008	25.892	29.3815	24.0458	19.4471	37.73	28.8656	29.9444	23.2363	23.8646	20.2956	23.7605	19.071	17.1821	37.73	0.8336	0.8409	0.8934	0.8971	0.7839	0.8087	0.7931	0.8835	37.73	-0.0004	-0.0004	-0.0017	-0.0016	0.0002	0	-0.0025	-0.0015
37.849	34.5308	35.4936	26.0021	26.5939	25.9034	29.3343	24.0443	19.39	37.849	28.8229	29.8691	23.2055	23.8645	20.3377	23.7647	19.0611	17.151	37.849	0.8347	0.8415	0.8924	0.8974	0.7851	0.8101	0.7927	0.8845	37.849	-0.0004	-0.0004	-0.0017	-0.0016	0.0001	0	-0.0026	-0.0016
37.965	34.4709	35.4153	25.8604	26.5549	25.8331	29.2068	23.9756	19.3494	37.965	28.7341	29.9077	23.1565	23.7422	20.2337	23.6558	19.0535	17.0831	37.965	0.8336	0.8445	0.8954	0.8941	0.7832	0.8099	0.7947	0.8829	37.965	-0.0003	-0.0004	-0.0017	-0.0016	0.0001	0	-0.0026	-0.0017
38.055	34.3934	35.3695	25.8966	26.4888	25.8525	29.2496	23.923	19.2631	38.055	28.6946	29.7944	23.0577	23.771	20.2516	23.6687	19.0069	17.034	38.055	0.8343	0.8424	0.8904	0.8974	0.7834	0.8092	0.7945	0.8843	38.055	-0.0003	-0.0004	-0.0017	-0.0016	0	0	-0.0027	-0.0017
38.148	34.4784	35.3949	25.8831	26.4291	25.8138	29.3419	23.9227	19.2799	38.148	28.7527	29.8367	23.0798	23.656	20.2436	23.6533	18.9653	17.0234	38.148	0.8339	0.843	0.8917	0.8951	0.7842	0.8061	0.7928	0.883	38.148	-0.0003	-0.0004	-0.0018	-0.0017	0	0.0001	-0.0027	-0.0018
38.267	34.3659	35.3305	25.762	26.3903	25.7372	29.202	23.8717	19.2608	38.267	28.6591	29.7285	23.018	23.6514	20.1674	23.6321	18.9543	17.0311	38.267	0.8339	0.8414	0.8935	0.8962	0.7836	0.8093	0.794	0.8842	38.267	-0.0003	-0.0004	-0.0018	-0.0017	-0.0001	0.0001	-0.0028	-0.0019
38.387	34.3575	35.288	25.7498	26.3918	25.7371	29.2415	23.8012	19.2331	38.387	28.6146	29.6553	22.9914	23.5749	20.2128	23.6295	18.9113	16.9588	38.387	0.8328	0.8404	0.8929	0.8933	0.7854	0.8081	0.7946	0.8817	38.387	-0.0003	-0.0004	-0.0018	-0.0017	-0.0001	0.0001	-0.0028	-0.0019
38.476	34.3095	35.3026	25.6384	26.2659	25.7635	29.1661	23.7921	19.2403	38.476	28.5657	29.6966	22.926	23.5838	20.2386	23.5342	18.8178	16.9175	38.476	0.8326	0.8412	0.8942	0.8979	0.7856	0.8069	0.7909	0.8793	38.476	-0.0003	-0.0004	-0.0018	-0.0017	-0.0001	0.0001	-0.0028	-0.002
38.596	34.2863	35.3224	25.5856	26.2655	25.781	29.077	23.7167	19.1179	38.596	28.6443	29.692	22.8248	23.5451	20.2068	23.4439	18.7665	16.8862	38.596	0.8354	0.8406	0.8921	0.8964	0.7838	0.8063	0.7913	0.8833	38.596	-0.0003	-0.0003	-0.0018	-0.0017	-0.0002	0.0002	-0.0029	-0.002
38.655	34.302	35.2473	25.602	26.2336	25.7106	29.0527	23.7176	19.0533	38.655	28.5574	29.5505	22.871	23.4738	20.1735	23.5009	18.7764	16.8121	38.655	0.8325	0.8384	0.8933	0.8948	0.7846	0.8089	0.7917	0.8824	38.655	-0.0003	-0.0003	-0.0018	-0.0017	-0.0002	0.0002	-0.0029	-0.002
38.805	34.2073	35.1741	25.5076	26.1894	25.6649	29.0428	23.7162	19.0785	38.805	28.4861	29.5696	22.7224	23.4708	20.1001	23.5208	18.7686	16.8322	38.805	0.8327	0.8407	0.8908	0.8962	0.7832	0.8099	0.7914	0.8823	38.805	-0.0003	-0.0003	-0.0018	-0.0018	-0.0002	0.0002	-0.0029	-0.002
38.894	34.1767	35.1586	25.4658	26.0958	25.6133	28.9447	23.6467	19.0211	38.894	28.4443	29.5261	22.7591	23.3851	20.0988	23.4297	18.6944	16.7914	38.894	0.8323	0.8398	0.8937	0.8961	0.7847	0.8095	0.7906	0.8828	38.894	-0.0003	-0.0003	-0.0018	-0.0018	-0.0002	0.0002	-0.0029	-0.0021
38.984	34.0518	35.0312	25.4168	26.0351	25.6215	28.9752	23.6197	19.0045	38.984	28.3938	29.4906	22.6368	23.2575	20.0948	23.4359	18.6825	16.7465	38.984	0.8338	0.8418	0.8906	0.8933	0.7843	0.8088	0.791	0.8812	38.984	-0.0003	-0.0003	-0.0018	-0.0018	-0.0002	0.0002	-0.0029	-0.0021
39.073	34.1424	35.0443	25.38	25.9798	25.5835	29.007	23.5928	18.9732	39.073	28.3546	29.4904	22.5951	23.2416	19.9944	23.4369	18.6305	16.7051	39.073	0.8305	0.8415	0.8903	0.8946	0.7815	0.808	0.7897	0.8805	39.073	-0.0003	-0.0003	-0.0018	-0.0018	-0.0003	0.0002	-0.0029	-0.0021
39.159	34.1071	34.97	25.3429	25.9689	25.6536	28.8608	23.566	18.9142	39.159	28.4456	29.4026	22.5242	23.226	20.018	23.3472	18.5906	16.597	39.159	0.834	0.8408	0.8888	0.8944	0.7803	0.809	0.7889	0.8775	39.159	-0.0003	-0.0003	-0.0019	-0.0018	-0.0003	0.0002	-0.0029	-0.0021
39.282	34.0482	34.9731	25.2773	25.9208	25.5805	28.9608	23.5286	18.922	39.282	28.3227	29.4517	22.5235	23.1457	20.053	23.4558	18.523	16.5998	39.282	0.8318	0.8421	0.8911	0.8929	0.7839	0.8099	0.7873	0.8773	39.282	-0.0003	-0.0002	-0.0019	-0.0018	-0.0003	0.0002	-0.0029	-0.0021
39.372	33.9307	34.8543	25.2195	25.9259	25.4702	28.8898	23.4425	18.9102	39.372	28.2774	29.2565	22.4943	23.1136	20.0086	23.3589	18.5002	16.5732	39.372	0.8334	0.8394	0.8919	0.8915	0.7856	0.8086	0.7892	0.8764	39.372	-0.0003	-0.0002	-0.0019	-0.0018	-0.0003	0.0002	-0.0029	-0.0021
39.491	34.0297	34.9026	25.1975	25.773	25.4965	28.796	23.4761	18.8032	39.491	28.2765	29.3587	22.4105	23.0527	19.978	23.3031	18.4613	16.5693	39.491	0.8309	0.8412	0.8894	0.8945	0.7836	0.8092	0.7864	0.8812	39.491	-0.0003	-0.0002	-0.0019	-0.0018	-0.0003	0.0002	-0.0029	-0.002
39.611	33.9178	34.8038	25.1201	25.7639	25.4964	28.764	23.3416	18.7617	39.611	28.213	29.2444	22.3805	22.9814	19.9579	23.2743	18.3854	16.511	39.611	0.8318	0.8403	0.8909	0.892	0.7828	0.8091	0.7877	0.88	39.611	-0.0003	-0.0002	-0.0019	-0.0018	-0.0003	0.0002	-0.0029	-0.002
39.701	33.8197	34.7826	25.1244	25.7436	25.4431	28.8247	23.3598	18.7018	39.701	28.126	29.2749	22.3232	22.9703	19.8884	23.3151	18.4082	16.5018	39.701	0.8316	0.8417	0.8885	0.8923	0.7817	0.8089	0.788	0.8824	39.701	-0.0003	-0.0002	-0.0019	-0.0018	-0.0003	0.0002	-0.0029	-0.002
39.816	33.7764	34.7904	25.0014	25.6979	25.441	28.7685	23.3546	18.7134	39.816	28.1418	29.1941	22.2916	22.8784	19.9267	23.2402	18.3633	16.4594	39.816	0.8332	0.8391	0.8916	0.8903	0.7833	0.8078	0.7863	0.8796	39.816	-0.0004	-0.0002	-0.0019	-0.0018	-0.0003	0.0002	-0.003	-0.002
39.906	33.7553	34.7891	25.0007	25.6286	25.4264	28.7609	23.2437	18.6337	39.906	28.1516	29.2757	22.2677	22.8708	19.9471	23.23	18.2994	16.3204	39.906	0.834	0.8415	0.8907	0.8924	0.7845	0.8077	0.7873	0.8759	39.906	-0.0004	-0.0002	-0.0019	-0.0018	-0.0003	0.0002	-0.003	-0.002
39.999	33.8134	34.692	24.9474	25.6038	25.3655	28.6906	23.2327	18.6481	39.999	28.1556	29.1533	22.1497	22.849	19.8901	23.2086	18.2659	16.3901	39.999	0.8327	0.8403	0.8879	0.8924	0.7841	0.8089	0.7862	0.8789	39.999	-0.0004	-0.0002	-0.0019	-0.0018	-0.0003	0.0002	-0.003	-0.0019
40.118	33.7512	34.6423	24.848	25.4952	25.4205	28.6506	23.1388	18.576	40.118	28.0321	29.1295	22.1388	22.7818	19.9001	23.2057	18.2051	16.3292	40.118	0.8306	0.8409	0.891	0.8936	0.7828	0.81	0.7868	0.879	40.118	-0.0004	-0.0002	-0.0019	-0.0018	-0.0003	0.0002	-0.003	-0.0019
40.208	33.6552	34.62	24.8299	25.4685	25.2966	28.6709	23.1943	18.5055	40.208	28.035	29.0998	22.0922	22.8035	19.841	23.206	18.2338	16.2505	40.208	0.833	0.8405	0.8897	0.8954	0.7843	0.8094	0.7861	0.8781	40.208	-0.0004	-0.0003	-0.0019	-0.0018	-0.0003	0.0002	-0.003	-0.0019
40.328	33.676	34.6171	24.7586	25.4035	25.2646	28.6101	23.1489	18.4988	40.328	27.9997	29.0803	22.0772	22.7045	19.8035	23.151	18.2217	16.2861	40.328	0.8314	0.8401	0.8917	0.8938	0.7838	0.8092	0.7872	0.8804	40.328	-0.0004	-0.0003	-0.002	-0.0018	-0.0002	0.0002	-0.003	-0.0019
40.417	33.57	34.4447	24.7276	25.4022	25.3284	28.6327	23.0658	18.4884	40.417	28.0118	29.0302	21.9652	22.689	19.8174	23.1769	18.1751	16.2087	40.417	0.8344	0.8428	0.8883	0.8932	0.7824	0.8095	0.788	0.8767	40.417	-0.0004	-0.0003	-0.002	-0.0018	-0.0002	0.0002	-0.003	-0.0019
40.507	33.5521	34.4917	24.6568	25.309	25.2988	28.5256	22.9993	18.4276	40.507	27.9754	28.9971	21.9286	22.559	19.8304	23.0622	18.0845	16.1584	40.507	0.8338	0.8407	0.8894	0.8913	0.7838	0.8085	0.7863	0.8769	40.507	-0.0004	-0.0003	-0.002	-0.0018	-0.0002	0.0001	-0.003	-0.0019
40.597	33.4685	34.4817	24.6576	25.2554	25.2604	28.5336	22.9808	18.403	40.597	27.9401	28.9554	21.9156	22.4997	19.7906	23.0765	18.1063	16.1153	40.597	0.8348	0.8397	0.8888	0.8909	0.7835	0.8087	0.7879	0.8757	40.597	-0.0004	-0.0003	-0.002	-0.0018	-0.0002	0.0001	-0.0029	-0.0019
40.716	33.5161	34.3787	24.5809	25.1984	25.2161	28.516	23.0005	18.3651	40.716	27.8981	28.8828	21.8322	22.4705	19.7507	23.0668	18.0017	16.0922	40.716	0.8324	0.8401	0.8882	0.8917	0.7833	0.8089	0.7827	0.8762	40.716	-0.0004	-0.0003	-0.002	-0.0018	-0.0002	0.0001	-0.0029	-0.0018
40.806	33.4114	34.4104	24.5014	25.2072	25.198	28.5381	22.9781	18.3359	40.806	27.8444	28.8851	21.7775	22.4823	19.7187	23.0804	18.0573	16.108	40.806	0.8334	0.8394	0.8888	0.8919	0.7825	0.8088	0.7858	0.8785	40.806	-0.0004	-0.0003	-0.002	-0.0018	-0.0002	0.0001	-0.0029	-0.0018
40.892	33.3974	34.3756	24.4206	25.1361	25.1634	28.4688	22.9211	18.295	40.892	27.7896	28.868	21.7358	22.3653	19.687	23.0209	17.9443	16.0135	40.892	0.8321	0.8398	0.8901	0.8898	0.7824	0.8086	0.7829	0.8753	40.892	-0.0004	-0.0003	-0.002	-0.0018	-0.0001	0.0001	-0.0029	-0.0018
41.015	33.3319	34.3038	24.4494	25.1415	25.1418	28.4681	22.8834	18.2533	41.015	27.7321	28.8133	21.6862	22.363	19.6632	23.0304	17.9065	16.0362	41.015	0.832	0.8399	0.887	0.8895	0.7821	0.809	0.7825	0.8785	41.015	-0.0004	-0.0004	-0.0021	-0.0018	-0.0001	0.0001	-0.0029	-0.0018
41.134	33.3373	34.2521	24.3824	25.0833	25.1002	28.4112	22.8072	18.1984	41.134	27.7861	28.8387	21.6537	22.3046	19.6692	23.035	17.9061	15.958	41.134	0.8335	0.842	0.8881	0.8892	0.7836	0.8108	0.7851	0.8769	41.134	-0.0004	-0.0004	-0.0021	-0.0018	-0.0001	0.0001	-0.0029	-0.0018
41.224	33.2969	34.1399	24.3284	25.0037	25.0997	28.3466	22.7829	18.2493	41.224	27.7436	28.7774	21.6109	22.2986	19.6905	22.9195	17.7956	15.9719	41.224	0.8332	0.8429	0.8883	0.8918	0.7845	0.8085	0.7811	0.8752	41.224	-0.0004	-0.0004	-0.0021	-0.0018	-0.0001	0.0001	-0.0029	-0.0018
41.343	33.2702	34.1369	24.286	24.9661	25.0887	28.3088	22.7705	18.1177	41.343	27.6751	28.7179	21.5783	22.1678	19.6888	22.9223	17.8285	15.89	41.343	0.8318	0.8413	0.8885	0.8879	0.7848	0.8097	0.783	0.877	41.343	-0.0004	-0.0004	-0.0021	-0.0018	-0.0001	0.0001	-0.0029	-0.0018
41.403	33.3003	34.1849	24.2699	24.8165	25.0713	28.3368	22.7268	18.1005	41.403	27.7186	28.7132	21.5193	22.1225	19.6315	22.8784	17.7836	15.9074	41.403	0.8324	0.8399	0.8867	0.8914	0.783	0.8074	0.7825	0.8788	41.403	-0.0004	-0.0004	-0.0021	-0.0018	-0.0001	0.0001	-0.0029	-0.0018
41.523	33.167	34.0134	24.1685	24.8777	25.0462	28.2623	22.6308	18.1486	41.523	27.6081	28.6371	21.4123	22.1399	19.6322	22.8651	17.7129	15.8791	41.523	0.8324	0.8419	0.886	0.8899	0.7838	0.809	0.7827	0.8749	41.523	-0.0004	-0.0004	-0.0022	-0.0018	-0.0001	0.0001	-0.0029	-0.0018
41.582	33.0872	33.9768	24.1981	24.8634	25.0485	28.3207	22.6278	18.0759	41.582	27.577	28.5689	21.4606	22.0515	19.5857	22.9156	17.7569	15.7691	41.582	0.8335	0.8408	0.8869	0.8869	0.7819	0.8091	0.7847	0.8724	41.582	-0.0004	-0.0004	-0.0022	-0.0018	-0.0001	0.0001	-0.0029	-0.0019
41.732	33.0709	34.0674	24.1517	24.7237	24.9567	28.1773	22.6123	18.0059	41.732	27.5494	28.6005	21.4342	22.0445	19.5012	22.7793	17.709	15.7931	41.732	0.833	0.8395	0.8875	0.8916	0.7814	0.8084	0.7832	0.8771	41.732	-0.0004	-0.0004	-0.0022	-0.0018	0	0.0001	-0.0029	-0.0019
41.792	33.0698	33.885	24.0692	24.6712	25.0262	28.1686	22.532	18.0255	41.792	27.4649	28.4624	21.356	21.9781	19.6009	22.7946	17.635	15.7735	41.792	0.8305	0.84	0.8873	0.8908	0.7832	0.8092	0.7827	0.8751	41.792	-0.0005	-0.0004	-0.0023	-0.0018	0	0.0001	-0.0029	-0.0019
41.911	33.1408	33.9425	24.0203	24.6121	24.9415	28.1625	22.5316	17.8884	41.911	27.5494	28.5577	21.3002	21.8926	19.5284	22.7748	17.5845	15.6903	41.911	0.8313	0.8414	0.8868	0.8895	0.783	0.8087	0.7804	0.8771	41.911	-0.0005	-0.0004	-0.0023	-0.0018	0	0.0001	-0.003	-0.0019
42.027	33.0144	33.9223	24.0219	24.6399	24.8879	28.1859	22.453	17.9269	42.027	27.4649	28.4894	21.2237	21.8698	19.4901	22.7615	17.5732	15.6515	42.027	0.8319	0.8398	0.8835	0.8876	0.7831	0.8076	0.7827	0.8731	42.027	-0.0005	-0.0004	-0.0023	-0.0018	0	0.0001	-0.003	-0.0019
42.12	32.9935	33.844	23.9198	24.6491	24.9283	28.1739	22.48	17.8878	42.12	27.4184	28.4733	21.1514	21.8244	19.4841	22.7865	17.613	15.6595	42.12	0.831	0.8413	0.8843	0.8854	0.7816	0.8088	0.7835	0.8754	42.12	-0.0005	-0.0004	-0.0023	-0.0018	0	0.0001	-0.003	-0.002
42.24	32.8974	33.7783	23.8593	24.4508	24.8148	28.0489	22.423	17.8274	42.24	27.2863	28.3614	21.0957	21.7588	19.4377	22.7625	17.5143	15.6329	42.24	0.8294	0.8396	0.8842	0.8899	0.7833	0.8115	0.7811	0.8769	42.24	-0.0005	-0.0004	-0.0024	-0.0018	0	0.0001	-0.003	-0.002
42.33	32.8263	33.8645	23.8474	24.4266	24.8564	28.0793	22.3467	17.8031	42.33	27.345	28.4518	21.1657	21.7687	19.4703	22.7064	17.4072	15.6107	42.33	0.833	0.8402	0.8875	0.8912	0.7833	0.8087	0.779	0.8769	42.33	-0.0005	-0.0004	-0.0024	-0.0018	0	0.0001	-0.003	-0.002
42.42	32.8086	33.6997	23.7539	24.3937	24.896	28.0258	22.2959	17.7358	42.42	27.3742	28.2911	21.017	21.6448	19.4867	22.6832	17.4082	15.5229	42.42	0.8344	0.8395	0.8848	0.8873	0.7827	0.8094	0.7808	0.8752	42.42	-0.0006	-0.0004	-0.0024	-0.0018	0	0.0001	-0.003	-0.002
42.479	32.8761	33.6924	23.847	24.3813	24.742	28.0366	22.272	17.7157	42.479	27.2959	28.3386	21.0103	21.6442	19.4023	22.6715	17.3859	15.502	42.479	0.8303	0.8411	0.881	0.8877	0.7842	0.8086	0.7806	0.875	42.479	-0.0006	-0.0004	-0.0024	-0.0018	0.0001	0.0001	-0.003	-0.002
42.599	32.8043	33.698	23.7637	24.3442	24.7814	27.9367	22.3075	17.6915	42.599	27.3059	28.2655	20.9803	21.6194	19.3869	22.6263	17.3208	15.4851	42.599	0.8324	0.8388	0.8829	0.8881	0.7823	0.8099	0.7765	0.8753	42.599	-0.0006	-0.0004	-0.0024	-0.0018	0.0001	0	-0.003	-0.0021
42.718	32.747	33.6022	23.6671	24.2013	24.7729	27.9255	22.1792	17.6891	42.718	27.2664	28.1765	20.8979	21.508	19.3769	22.6176	17.3019	15.4327	42.718	0.8326	0.8385	0.883	0.8887	0.7822	0.8099	0.7801	0.8724	42.718	-0.0006	-0.0005	-0.0024	-0.0018	0.0001	0	-0.003	-0.0021
42.808	32.7049	33.6162	23.5602	24.1694	24.6967	27.9901	22.2109	17.6484	42.808	27.1799	28.1756	20.8678	21.4846	19.3624	22.6384	17.2816	15.4066	42.808	0.8311	0.8382	0.8857	0.8889	0.784	0.8088	0.7781	0.873	42.808	-0.0006	-0.0005	-0.0024	-0.0018	0.0001	0	-0.003	-0.0021
42.928	32.7416	33.5747	23.5432	24.2244	24.695	27.9693	22.2119	17.6379	42.928	27.201	28.1544	20.8354	21.4566	19.3451	22.6024	17.248	15.4284	42.928	0.8308	0.8386	0.885	0.8857	0.7834	0.8081	0.7765	0.8747	42.928	-0.0006	-0.0005	-0.0024	-0.0018	0.0001	0	-0.003	-0.0021
43.017	32.699	33.5147	23.557	24.1615	24.7692	27.9087	22.1186	17.5994	43.017	27.1477	28.1525	20.7679	21.4658	19.3435	22.5976	17.2378	15.3509	43.017	0.8302	0.84	0.8816	0.8884	0.7809	0.8097	0.7793	0.8722	43.017	-0.0006	-0.0005	-0.0024	-0.0018	0.0001	0	-0.003	-0.0022
43.137	32.6852	33.4285	23.4113	24.0871	24.6303	27.8589	22.0466	17.5217	43.137	27.1121	28.0696	20.7303	21.3499	19.3212	22.5228	17.1871	15.2798	43.137	0.8295	0.8397	0.8855	0.8864	0.7845	0.8085	0.7796	0.8721	43.137	-0.0006	-0.0005	-0.0024	-0.0019	0.0001	0	-0.003	-0.0022
43.197	32.561	33.3725	23.4387	24.0288	24.5886	27.8475	22.1156	17.4942	43.197	27.0508	28.0196	20.6874	21.2787	19.346	22.511	17.1741	15.2829	43.197	0.8308	0.8396	0.8826	0.8856	0.7868	0.8084	0.7766	0.8736	43.197	-0.0006	-0.0005	-0.0024	-0.0019	0.0001	0	-0.003	-0.0022
43.316	32.5745	33.5069	23.3628	24.0625	24.6249	27.8382	21.9533	17.5293	43.316	27.079	28.0631	20.6477	21.3098	19.2486	22.4792	17.1139	15.2646	43.316	0.8313	0.8375	0.8838	0.8856	0.7817	0.8075	0.7796	0.8708	43.316	-0.0006	-0.0006	-0.0024	-0.0019	0.0002	0	-0.003	-0.0022
43.432	32.451	33.4238	23.3552	23.9232	24.5849	27.7672	22.0251	17.4199	43.432	27.024	28.0706	20.6237	21.2288	19.2458	22.4646	17.1399	15.1843	43.432	0.8328	0.8398	0.883	0.8874	0.7828	0.809	0.7782	0.8717	43.432	-0.0006	-0.0006	-0.0023	-0.0019	0.0002	0	-0.003	-0.0022
43.496	32.4719	33.3415	23.3254	23.9166	24.5099	27.6855	21.9371	17.3853	43.496	26.9767	27.9679	20.5808	21.1569	19.2411	22.4198	17.0338	15.1816	43.496	0.8308	0.8388	0.8823	0.8846	0.785	0.8098	0.7765	0.8732	43.496	-0.0006	-0.0006	-0.0023	-0.0019	0.0002	0	-0.003	-0.0023
43.645	32.4265	33.3179	23.2553	23.8395	24.541	27.7694	21.9703	17.3747	43.645	26.9794	27.9866	20.5425	21.1366	19.1858	22.4512	17.0319	15.1659	43.645	0.832	0.84	0.8834	0.8866	0.7818	0.8085	0.7752	0.8729	43.645	-0.0006	-0.0006	-0.0023	-0.0019	0.0002	0	-0.003	-0.0023
43.709	32.4353	33.2407	23.2665	23.7662	24.5296	27.7274	21.9041	17.3905	43.709	26.9288	27.9043	20.4759	21.0521	19.2043	22.4593	16.9888	15.1737	43.709	0.8302	0.8395	0.8801	0.8858	0.7829	0.81	0.7756	0.8725	43.709	-0.0006	-0.0006	-0.0023	-0.0019	0.0001	0	-0.003	-0.0023
43.825	32.3923	33.2786	23.1459	23.7823	24.5263	27.6983	21.8364	17.3155	43.825	26.9115	27.9082	20.3752	21.0436	19.2207	22.3776	16.9299	15.0832	43.825	0.8308	0.8386	0.8803	0.8848	0.7837	0.8079	0.7753	0.8711	43.825	-0.0006	-0.0006	-0.0022	-0.0019	0.0001	0	-0.003	-0.0023
43.915	32.3032	33.2033	23.1348	23.6728	24.533	27.6414	21.8674	17.2623	43.915	26.8751	27.838	20.3519	21.0294	19.1792	22.3884	16.883	15.0305	43.915	0.832	0.8384	0.8797	0.8883	0.7818	0.81	0.7721	0.8707	43.915	-0.0006	-0.0005	-0.0022	-0.0019	0.0001	0	-0.003	-0.0023
44.034	32.253	33.0723	23.08	23.6277	24.4348	27.5788	21.7762	17.2599	44.034	26.8342	27.7708	20.2976	20.964	19.1279	22.3152	16.8823	14.9967	44.034	0.832	0.8397	0.8794	0.8873	0.7828	0.8091	0.7753	0.8689	44.034	-0.0006	-0.0005	-0.0022	-0.0019	0.0001	0	-0.003	-0.0023
44.124	32.2873	33.1418	23.0917	23.6848	24.4367	27.5907	21.7422	17.2525	44.124	26.8052	27.8409	20.3399	20.9179	19.1314	22.3592	16.8595	14.9861	44.124	0.8302	0.8401	0.8808	0.8832	0.7829	0.8104	0.7754	0.8686	44.124	-0.0005	-0.0005	-0.0021	-0.0019	0.0001	0	-0.003	-0.0023
44.214	32.2561	33.0956	22.9898	23.6107	24.396	27.4896	21.7382	17.181	44.214	26.7186	27.7383	20.2546	20.8894	19.0652	22.2727	16.859	14.9897	44.214	0.8283	0.8381	0.881	0.8847	0.7815	0.8102	0.7755	0.8725	44.214	-0.0005	-0.0005	-0.0021	-0.0019	0.0001	0	-0.003	-0.0022
44.303	32.1279	33.0157	22.9209	23.5216	24.3532	27.5144	21.6763	17.1664	44.303	26.7203	27.7334	20.1728	20.8533	19.0992	22.2448	16.7982	14.9381	44.303	0.8317	0.84	0.8801	0.8866	0.7843	0.8085	0.775	0.8702	44.303	-0.0005	-0.0005	-0.0021	-0.0019	0.0001	0	-0.0029	-0.0022
44.393	32.0823	32.9123	22.8743	23.5316	24.3728	27.4997	21.67	17.1277	44.393	26.6847	27.6879	20.1237	20.8059	19.1332	22.275	16.7724	14.9015	44.393	0.8318	0.8413	0.8798	0.8842	0.785	0.81	0.774	0.87	44.393	-0.0005	-0.0004	-0.0021	-0.0019	0	0.0001	-0.0029	-0.0022
44.483	32.2	33.0221	22.8318	23.4508	24.3531	27.4164	21.6689	17.1089	44.483	26.7474	27.644	20.0979	20.7565	19.0537	22.2378	16.7143	14.8542	44.483	0.8307	0.8371	0.8803	0.8851	0.7824	0.8111	0.7713	0.8682	44.483	-0.0005	-0.0004	-0.0021	-0.0019	0	0.0001	-0.0029	-0.0022
44.632	32.1192	32.9211	22.8241	23.4512	24.2811	27.4003	21.5456	17.0643	44.632	26.6265	27.6686	20.0941	20.7444	19.0454	22.1675	16.6756	14.8377	44.632	0.829	0.8405	0.8804	0.8846	0.7844	0.809	0.774	0.8695	44.632	-0.0005	-0.0004	-0.0021	-0.0019	0	0.0001	-0.0029	-0.0021
44.688	32.0412	32.8991	22.7664	23.3491	24.2268	27.4267	21.5331	17.0101	44.688	26.6633	27.6756	20.007	20.636	19.02	22.152	16.683	14.7789	44.688	0.8322	0.8412	0.8788	0.8838	0.7851	0.8077	0.7748	0.8688	44.688	-0.0005	-0.0004	-0.0021	-0.0018	0	0.0001	-0.0029	-0.0021
44.838	32.1024	32.77	22.749	23.2663	24.2439	27.4252	21.5305	16.9576	44.838	26.6465	27.5149	19.9731	20.5638	19.0011	22.1566	16.6391	14.7761	44.838	0.83	0.8396	0.878	0.8838	0.7837	0.8079	0.7728	0.8714	44.838	-0.0004	-0.0004	-0.0021	-0.0018	0	0.0001	-0.0029	-0.0021
44.902	31.915	32.7919	22.6588	23.2363	24.2905	27.3638	21.4792	16.9858	44.902	26.5274	27.4839	19.9529	20.5761	19.061	22.1613	16.5643	14.727	44.902	0.8312	0.8381	0.8806	0.8855	0.7847	0.8099	0.7712	0.867	44.902	-0.0004	-0.0004	-0.0021	-0.0018	-0.0001	0.0001	-0.0028	-0.002
45.021	31.9946	32.759	22.7077	23.2746	24.2693	27.4072	21.4655	16.9549	45.021	26.5196	27.4879	19.9253	20.5407	19.0027	22.1528	16.558	14.7039	45.021	0.8289	0.8391	0.8775	0.8825	0.783	0.8083	0.7714	0.8672	45.021	-0.0004	-0.0004	-0.002	-0.0018	-0.0001	0.0001	-0.0028	-0.002
45.107	31.9584	32.786	22.6254	23.1973	24.2276	27.3636	21.4847	16.9498	45.107	26.5473	27.4764	19.9104	20.4797	18.9686	22.1557	16.5803	14.718	45.107	0.8307	0.8381	0.88	0.8829	0.7829	0.8097	0.7717	0.8683	45.107	-0.0004	-0.0004	-0.002	-0.0018	-0.0001	0.0001	-0.0028	-0.002
45.201	31.9271	32.7152	22.5548	23.1461	24.1277	27.2538	21.3676	16.8766	45.201	26.5268	27.3411	19.7953	20.4911	18.8981	22.046	16.511	14.6142	45.201	0.8309	0.8357	0.8777	0.8853	0.7833	0.8089	0.7727	0.8659	45.201	-0.0004	-0.0004	-0.002	-0.0018	-0.0001	0.0001	-0.0028	-0.0019
45.291	31.8654	32.6623	22.615	23.0983	24.0726	27.3384	21.3424	16.8167	45.291	26.4609	27.3765	19.7327	20.331	18.9135	22.0533	16.4434	14.6256	45.291	0.8304	0.8382	0.8725	0.8802	0.7857	0.8067	0.7705	0.8697	45.291	-0.0004	-0.0004	-0.002	-0.0017	-0.0001	0.0001	-0.0028	-0.0019
45.41	31.8471	32.6649	22.4896	23.0573	24.1494	27.2754	21.3551	16.7932	45.41	26.4256	27.3824	19.7782	20.3272	18.939	22.0463	16.4865	14.587	45.41	0.8298	0.8383	0.8794	0.8816	0.7842	0.8083	0.772	0.8686	45.41	-0.0004	-0.0004	-0.002	-0.0017	-0.0001	0.0001	-0.0028	-0.0019
45.47	31.7697	32.6161	22.3969	23.0033	24.1603	27.2319	21.3468	16.8126	45.47	26.3294	27.3039	19.6881	20.2572	18.8577	22.0239	16.4229	14.5505	45.47	0.8288	0.8371	0.8791	0.8806	0.7805	0.8088	0.7693	0.8654	45.47	-0.0004	-0.0004	-0.002	-0.0017	-0.0001	0.0001	-0.0028	-0.0019
45.62	31.8302	32.5106	22.3488	23.002	24.1674	27.2515	21.2694	16.7783	45.62	26.4321	27.2763	19.6112	20.3017	18.9367	22.0279	16.4044	14.5284	45.62	0.8304	0.839	0.8775	0.8826	0.7836	0.8083	0.7713	0.8659	45.62	-0.0004	-0.0004	-0.002	-0.0017	-0.0001	0.0001	-0.0028	-0.0018
45.68	31.7614	32.5863	22.2793	22.9324	24.1066	27.0711	21.2177	16.716	45.68	26.2868	27.3543	19.6005	20.1806	18.8752	21.9087	16.3665	14.4849	45.68	0.8276	0.8394	0.8798	0.88	0.783	0.8093	0.7714	0.8665	45.68	-0.0004	-0.0004	-0.002	-0.0017	-0.0001	0.0001	-0.0028	-0.0018
45.799	31.6892	32.4732	22.3155	22.9192	24.0994	27.1903	21.1977	16.6855	45.799	26.3122	27.2003	19.5563	20.1903	18.8476	21.9503	16.2977	14.4863	45.799	0.8303	0.8376	0.8764	0.8809	0.7821	0.8073	0.7688	0.8682	45.799	-0.0004	-0.0004	-0.002	-0.0017	-0.0001	0.0001	-0.0027	-0.0018
45.919	31.6967	32.4215	22.191	22.833	24.0879	27.1229	21.1579	16.6336	45.919	26.277	27.1499	19.5127	20.135	18.9208	21.9656	16.2805	14.4152	45.919	0.829	0.8374	0.8793	0.8818	0.7855	0.8099	0.7695	0.8666	45.919	-0.0004	-0.0004	-0.002	-0.0016	-0.0001	0.0001	-0.0027	-0.0018
45.979	31.6547	32.465	22.1525	22.7753	23.9794	27.021	21.091	16.6441	45.979	26.1938	27.1466	19.4378	20.0856	18.792	21.8966	16.2408	14.4328	45.979	0.8275	0.8362	0.8775	0.8819	0.7837	0.8104	0.77	0.8671	45.979	-0.0004	-0.0004	-0.0019	-0.0016	-0.0001	0.0001	-0.0027	-0.0018
46.069	31.5055	32.3708	22.1692	22.799	23.9922	27.0431	21.141	16.5812	46.069	26.1402	27.1537	19.4366	20.087	18.8031	21.9356	16.2549	14.3744	46.069	0.8297	0.8388	0.8767	0.881	0.7837	0.8111	0.7689	0.8669	46.069	-0.0004	-0.0004	-0.0019	-0.0016	-0.0001	0.0001	-0.0027	-0.0018
46.158	31.641	32.4132	22.1208	22.7331	24.0066	27.0366	21.0313	16.5707	46.158	26.2599	27.1284	19.4398	20.0357	18.8157	21.8809	16.1702	14.3606	46.158	0.8299	0.837	0.8788	0.8813	0.7838	0.8093	0.7689	0.8666	46.158	-0.0004	-0.0003	-0.0019	-0.0016	-0.0001	0.0001	-0.0027	-0.0018
46.248	31.4357	32.3158	22.1353	22.6663	23.9683	27.0461	21.0343	16.603	46.248	26.1156	27.1024	19.323	20.0047	18.7841	21.8494	16.2008	14.3532	46.248	0.8308	0.8387	0.873	0.8826	0.7837	0.8079	0.7702	0.8645	46.248	-0.0004	-0.0003	-0.0019	-0.0015	-0.0001	0.0001	-0.0027	-0.0017
46.398	31.4644	32.2491	22.0502	22.6749	23.9532	26.9777	20.9811	16.524	46.398	26.1785	27.0033	19.3655	19.9739	18.7539	21.8472	16.1275	14.342	46.398	0.832	0.8373	0.8782	0.8809	0.7829	0.8098	0.7687	0.8679	46.398	-0.0004	-0.0003	-0.0019	-0.0015	-0.0001	0.0002	-0.0027	-0.0017
46.488	31.4898	32.2561	21.9578	22.5549	23.8893	26.922	20.9586	16.5079	46.488	26.1065	27.0597	19.2694	19.8687	18.7172	21.7914	16.1163	14.2842	46.488	0.829	0.8389	0.8776	0.8809	0.7835	0.8094	0.769	0.8653	46.488	-0.0004	-0.0003	-0.0019	-0.0015	-0.0001	0.0002	-0.0027	-0.0017
46.607	31.395	32.1709	21.9471	22.5018	23.8835	26.8854	20.9302	16.446	46.607	26.0609	26.9723	19.2235	19.8322	18.6628	21.8224	16.0724	14.2389	46.607	0.8301	0.8384	0.8759	0.8814	0.7814	0.8117	0.7679	0.8658	46.607	-0.0004	-0.0003	-0.0019	-0.0015	-0.0002	0.0002	-0.0027	-0.0017
46.637	31.3899	32.0643	21.9044	22.4864	23.8364	26.8909	20.8779	16.4173	46.637	26.016	26.9383	19.1654	19.8006	18.6151	21.7504	16.0488	14.2286	46.637	0.8288	0.8401	0.875	0.8806	0.781	0.8088	0.7687	0.8667	46.637	-0.0003	-0.0003	-0.0019	-0.0015	-0.0002	0.0002	-0.0027	-0.0017
46.787	31.358	32.1282	21.9207	22.4345	23.8072	26.9201	20.9322	16.4558	46.787	26.0624	26.9386	19.1928	19.7947	18.651	21.7165	16.0579	14.195	46.787	0.8311	0.8385	0.8756	0.8823	0.7834	0.8067	0.7671	0.8626	46.787	-0.0003	-0.0003	-0.0019	-0.0015	-0.0002	0.0002	-0.0027	-0.0017
46.877	31.2746	32.0101	21.8542	22.4406	23.8017	26.8436	20.8028	16.358	46.877	25.9758	26.9163	19.1276	19.751	18.6628	21.7629	15.9935	14.1669	46.877	0.8306	0.8409	0.8752	0.8801	0.7841	0.8107	0.7688	0.8661	46.877	-0.0003	-0.0003	-0.0019	-0.0015	-0.0001	0.0002	-0.0027	-0.0018
46.97	31.332	32.0819	21.8032	22.4058	23.8155	26.7641	20.7845	16.3264	46.97	25.9664	26.8965	19.0874	19.7175	18.6462	21.6878	15.9332	14.1147	46.97	0.8288	0.8384	0.8754	0.88	0.7829	0.8103	0.7666	0.8645	46.97	-0.0003	-0.0003	-0.002	-0.0014	-0.0001	0.0003	-0.0027	-0.0018
47.09	31.2861	32.0931	21.7427	22.3471	23.7941	26.7457	20.7791	16.2922	47.09	25.9443	26.8674	19.0337	19.677	18.605	21.6797	15.9021	14.0991	47.09	0.8293	0.8372	0.8754	0.8805	0.7819	0.8106	0.7653	0.8654	47.09	-0.0003	-0.0003	-0.002	-0.0015	-0.0001	0.0003	-0.0027	-0.0018
47.176	31.2399	32.058	21.7105	22.3214	23.7455	26.7384	20.7903	16.2161	47.176	25.9665	26.7552	18.9949	19.5936	18.5874	21.6255	15.876	14.0278	47.176	0.8312	0.8346	0.8749	0.8778	0.7828	0.8088	0.7636	0.8651	47.176	-0.0003	-0.0003	-0.002	-0.0015	-0.0001	0.0003	-0.0027	-0.0018
47.266	31.1525	31.9669	21.6614	22.1949	23.7779	26.726	20.7322	16.2118	47.266	25.8221	26.7561	18.9281	19.5321	18.5748	21.6129	15.8521	14.047	47.266	0.8289	0.837	0.8738	0.88	0.7812	0.8087	0.7646	0.8665	47.266	-0.0003	-0.0003	-0.002	-0.0015	-0.0001	0.0003	-0.0027	-0.0018
47.356	31.1957	31.9617	21.6075	22.1838	23.6778	26.7315	20.6939	16.1516	47.356	25.9116	26.7359	18.8487	19.5408	18.553	21.6441	15.8521	13.9884	47.356	0.8306	0.8365	0.8723	0.8809	0.7836	0.8097	0.766	0.8661	47.356	-0.0003	-0.0003	-0.0021	-0.0015	-0.0001	0.0003	-0.0027	-0.0018
47.446	31.1384	31.8866	21.5222	22.1593	23.7571	26.6634	20.5901	16.1388	47.446	25.7997	26.6962	18.8569	19.4505	18.5746	21.5821	15.773	13.9734	47.446	0.8285	0.8372	0.8762	0.8778	0.7819	0.8094	0.766	0.8658	47.446	-0.0003	-0.0003	-0.0021	-0.0015	0	0.0003	-0.0027	-0.0019
47.539	31.0646	31.8623	21.5769	22.1081	23.6361	26.6548	20.5886	16.1247	47.539	25.7475	26.7082	18.8279	19.4771	18.5485	21.5502	15.7753	13.9365	47.539	0.8288	0.8382	0.8726	0.881	0.7848	0.8085	0.7662	0.8643	47.539	-0.0002	-0.0003	-0.0021	-0.0015	0	0.0003	-0.0027	-0.0019
47.629	31.0711	31.716	21.5118	22.1075	23.6495	26.5857	20.6073	16.1271	47.629	25.6749	26.6737	18.7678	19.4403	18.5205	21.4849	15.7896	13.9261	47.629	0.8263	0.841	0.8724	0.8793	0.7831	0.8081	0.7662	0.8635	47.629	-0.0002	-0.0003	-0.0021	-0.0016	0	0.0003	-0.0027	-0.0019
47.745	30.9598	31.7361	21.412	22.0419	23.6349	26.6567	20.5164	16.097	47.745	25.7044	26.5724	18.7038	19.3673	18.505	21.5675	15.7081	13.9141	47.745	0.8303	0.8373	0.8735	0.8787	0.783	0.8091	0.7656	0.8644	47.745	-0.0002	-0.0003	-0.0022	-0.0016	0.0001	0.0003	-0.0027	-0.0019
47.895	30.9781	31.7317	21.4127	21.9935	23.6482	26.553	20.4998	16.0228	47.895	25.7228	26.5835	18.7107	19.2715	18.4891	21.4921	15.6686	13.8519	47.895	0.8304	0.8378	0.8738	0.8762	0.7818	0.8094	0.7643	0.8645	47.895	-0.0002	-0.0003	-0.0022	-0.0016	0.0001	0.0003	-0.0027	-0.002
47.955	30.9325	31.7154	21.3766	21.8766	23.4994	26.5125	20.5333	16.0465	47.955	25.6943	26.5501	18.6364	19.2518	18.3873	21.4852	15.6525	13.8627	47.955	0.8307	0.8371	0.8718	0.88	0.7825	0.8104	0.7623	0.8639	47.955	-0.0002	-0.0003	-0.0022	-0.0016	0.0001	0.0003	-0.0027	-0.002
48.044	30.8382	31.679	21.342	21.8318	23.5691	26.6041	20.438	16.0403	48.044	25.6046	26.5755	18.645	19.2248	18.46	21.4958	15.6159	13.8089	48.044	0.8303	0.8389	0.8736	0.8806	0.7832	0.808	0.7641	0.8609	48.044	-0.0002	-0.0003	-0.0022	-0.0017	0.0001	0.0003	-0.0027	-0.002
48.164	30.88	31.6306	21.3548	21.7928	23.5748	26.4416	20.3775	15.9674	48.164	25.5777	26.4979	18.5822	19.1796	18.4682	21.4983	15.5868	13.7645	48.164	0.8283	0.8377	0.8702	0.8801	0.7834	0.813	0.7649	0.862	48.164	-0.0002	-0.0003	-0.0022	-0.0017	0.0001	0.0003	-0.0027	-0.0021
48.224	30.8133	31.5051	21.2717	21.7464	23.4935	26.4684	20.4066	15.9599	48.224	25.5468	26.4473	18.5619	19.1351	18.433	21.4118	15.5817	13.7901	48.224	0.8291	0.8395	0.8726	0.8799	0.7846	0.809	0.7636	0.864	48.224	-0.0002	-0.0003	-0.0022	-0.0017	0.0002	0.0003	-0.0027	-0.0021
48.344	30.8884	31.621	21.2027	21.7276	23.4735	26.4274	20.3406	15.894	48.344	25.5787	26.5092	18.5675	19.1342	18.4526	21.4039	15.5563	13.7406	48.344	0.8281	0.8383	0.8757	0.8806	0.7861	0.8099	0.7648	0.8645	48.344	-0.0002	-0.0003	-0.0022	-0.0017	0.0002	0.0003	-0.0027	-0.0021
48.434	30.7865	31.5225	21.1548	21.765	23.5238	26.4444	20.2799	15.8545	48.434	25.5427	26.4149	18.4643	19.1121	18.3789	21.4283	15.5034	13.6902	48.434	0.8297	0.838	0.8728	0.8781	0.7813	0.8103	0.7645	0.8635	48.434	-0.0002	-0.0003	-0.0022	-0.0018	0.0002	0.0003	-0.0027	-0.0021
48.554	30.6687	31.4319	21.1322	21.7023	23.4209	26.3626	20.3187	15.881	48.554	25.4841	26.3402	18.4146	19.0756	18.3467	21.343	15.4942	13.6938	48.554	0.8309	0.838	0.8714	0.879	0.7833	0.8096	0.7626	0.8623	48.554	-0.0002	-0.0003	-0.0022	-0.0018	0.0002	0.0003	-0.0027	-0.0021
48.613	30.7211	31.4162	21.103	21.6045	23.503	26.3876	20.315	15.8908	48.613	25.4225	26.2595	18.378	18.9656	18.3422	21.3284	15.4778	13.6344	48.613	0.8275	0.8359	0.8709	0.8779	0.7804	0.8083	0.7619	0.858	48.613	-0.0002	-0.0003	-0.0022	-0.0018	0.0002	0.0003	-0.0027	-0.0021
48.703	30.7081	31.4052	20.9786	21.6001	23.4051	26.3502	20.2839	15.7579	48.703	25.4223	26.2393	18.3215	18.9714	18.3314	21.3811	15.4348	13.566	48.703	0.8279	0.8355	0.8733	0.8783	0.7832	0.8114	0.7609	0.8609	48.703	-0.0002	-0.0003	-0.0022	-0.0018	0.0002	0.0003	-0.0027	-0.0021
48.823	30.6734	31.3185	20.9944	21.5307	23.3546	26.3154	20.2161	15.7665	48.823	25.3759	26.2462	18.2875	18.8333	18.3162	21.317	15.3823	13.5846	48.823	0.8273	0.838	0.8711	0.8747	0.7843	0.8101	0.7609	0.8616	48.823	-0.0002	-0.0003	-0.0022	-0.0018	0.0002	0.0003	-0.0027	-0.0021
48.913	30.6032	31.2812	21	21.5031	23.4052	26.2713	20.1937	15.7147	48.913	25.3639	26.2063	18.2828	18.8714	18.3367	21.2615	15.3765	13.5684	48.913	0.8288	0.8378	0.8706	0.8776	0.7834	0.8093	0.7615	0.8634	48.913	-0.0002	-0.0003	-0.0022	-0.0019	0.0002	0.0003	-0.0027	-0.0021
49.033	30.5429	31.2954	20.885	21.4953	23.3644	26.2642	20.1787	15.7233	49.033	25.3081	26.2396	18.1692	18.8615	18.3056	21.2583	15.3834	13.5527	49.033	0.8286	0.8384	0.87	0.8775	0.7835	0.8094	0.7624	0.862	49.033	-0.0002	-0.0003	-0.0022	-0.0019	0.0001	0.0004	-0.0027	-0.0021
49.153	30.479	31.2845	20.8606	21.3976	23.3687	26.2152	20.1617	15.7009	49.153	25.3121	26.1873	18.1542	18.748	18.2222	21.2196	15.2877	13.5003	49.153	0.8305	0.8371	0.8703	0.8762	0.7798	0.8094	0.7583	0.8598	49.153	-0.0002	-0.0003	-0.0021	-0.0019	0.0001	0.0004	-0.0027	-0.0021
49.213	30.5041	31.1747	20.8229	21.4366	23.2315	26.2446	20.1127	15.6315	49.213	25.3104	26.1189	18.1473	18.764	18.1729	21.2322	15.2865	13.4815	49.213	0.8297	0.8378	0.8715	0.8753	0.7823	0.809	0.76	0.8625	49.213	-0.0002	-0.0003	-0.0021	-0.0019	0.0001	0.0004	-0.0027	-0.0021
49.303	30.5128	31.2601	20.8183	21.3664	23.2166	26.2145	20.0305	15.6644	49.303	25.2597	26.1427	18.0928	18.7393	18.2163	21.197	15.2735	13.4456	49.303	0.8278	0.8363	0.8691	0.877	0.7846	0.8086	0.7625	0.8584	49.303	-0.0002	-0.0003	-0.0021	-0.0019	0.0001	0.0004	-0.0027	-0.0021
49.422	30.4008	31.125	20.7131	21.3014	23.2789	26.0992	20.0223	15.6387	49.422	25.2074	26.0591	18.0324	18.6627	18.265	21.1987	15.2155	13.4563	49.422	0.8292	0.8372	0.8706	0.8761	0.7846	0.8122	0.7599	0.8604	49.422	-0.0002	-0.0003	-0.0021	-0.0019	0.0001	0.0004	-0.0027	-0.0021
49.486	30.353	31.1755	20.7099	21.2432	23.2897	26.1777	19.9803	15.5208	49.486	25.1809	25.9866	17.9798	18.5967	18.2381	21.205	15.2045	13.3754	49.486	0.8296	0.8336	0.8682	0.8754	0.7831	0.81	0.761	0.8618	49.486	-0.0002	-0.0003	-0.0021	-0.0019	0.0001	0.0004	-0.0027	-0.0021
49.632	30.3808	31.1444	20.6836	21.2113	23.207	26.1011	20.0035	15.5364	49.632	25.1443	26.0407	17.9558	18.5911	18.1669	21.0963	15.1724	13.3472	49.632	0.8276	0.8361	0.8681	0.8765	0.7828	0.8083	0.7585	0.8591	49.632	-0.0002	-0.0003	-0.0021	-0.0019	0	0.0004	-0.0027	-0.002
49.722	30.259	30.992	20.6734	21.1539	23.1785	26.0971	19.9162	15.5305	49.722	25.0851	25.9587	17.8849	18.5287	18.1771	21.1829	15.1378	13.34	49.722	0.829	0.8376	0.8651	0.8759	0.7842	0.8117	0.7601	0.859	49.722	-0.0002	-0.0003	-0.0021	-0.0019	0	0.0004	-0.0027	-0.002
49.782	30.34	31.0203	20.5136	21.1	23.2192	26.0908	19.8759	15.4728	49.782	25.1518	25.9609	17.8695	18.4263	18.2331	21.2001	15.0831	13.2942	49.782	0.829	0.8369	0.8711	0.8733	0.7853	0.8126	0.7589	0.8592	49.782	-0.0002	-0.0004	-0.0021	-0.0019	0	0.0004	-0.0027	-0.002
49.902	30.2929	30.8946	20.5743	21.0508	23.1272	25.9997	19.8313	15.4618	49.902	25.0514	25.8601	17.869	18.4291	18.0995	21.0614	15.088	13.3042	49.902	0.827	0.837	0.8685	0.8755	0.7826	0.8101	0.7608	0.8605	49.902	-0.0002	-0.0004	-0.0021	-0.0019	0	0.0004	-0.0027	-0.0019
49.962	30.2048	31.0027	20.5054	21.0587	23.0933	25.9572	19.815	15.435	49.962	25.0858	25.9001	17.7807	18.403	18.1356	21.0514	15.0247	13.2172	49.962	0.8305	0.8354	0.8671	0.8739	0.7853	0.811	0.7582	0.8563	49.962	-0.0002	-0.0004	-0.0021	-0.002	0	0.0004	-0.0027	-0.0019
50.111	30.2091	30.8975	20.4133	20.98	23.0372	25.9552	19.8293	15.3845	50.111	25.0347	25.8244	17.7116	18.3279	18.0901	21.0316	15.0857	13.1979	50.111	0.8287	0.8358	0.8676	0.8736	0.7853	0.8103	0.7608	0.8579	50.111	-0.0002	-0.0004	-0.0021	-0.002	0	0.0004	-0.0027	-0.0019
50.201	30.1956	30.842	20.4181	20.9049	23.1164	25.9669	19.8145	15.4172	50.201	25.033	25.8777	17.7506	18.3618	18.0644	21.0028	15.0357	13.2104	50.201	0.829	0.839	0.8694	0.8783	0.7815	0.8088	0.7588	0.8569	50.201	-0.0002	-0.0004	-0.0021	-0.002	0	0.0004	-0.0026	-0.0019
50.291	30.078	30.7588	20.3837	20.9449	23.0654	25.9733	19.8035	15.3373	50.291	24.9803	25.7521	17.6767	18.2973	18.1085	21.0299	14.9529	13.1463	50.291	0.8305	0.8372	0.8672	0.8736	0.7851	0.8097	0.7551	0.8571	50.291	-0.0002	-0.0004	-0.0021	-0.002	0	0.0004	-0.0026	-0.0018
50.381	30.0416	30.808	20.337	20.9143	23.0222	25.8551	19.7529	15.3556	50.381	24.9136	25.7634	17.624	18.2274	18.0847	20.9513	14.9357	13.1576	50.381	0.8293	0.8363	0.8666	0.8715	0.7855	0.8103	0.7561	0.8569	50.381	-0.0002	-0.0004	-0.0021	-0.002	0	0.0004	-0.0026	-0.0018
50.471	30.0832	30.718	20.35	20.9065	23.0497	25.826	19.7086	15.3252	50.471	24.9522	25.7235	17.6434	18.2684	18.036	21.0065	14.9426	13.1283	50.471	0.8294	0.8374	0.867	0.8738	0.7825	0.8134	0.7582	0.8567	50.471	-0.0002	-0.0003	-0.0021	-0.002	0	0.0004	-0.0026	-0.0018
50.561	29.9224	30.7096	20.2765	20.8315	23.005	25.8662	19.6683	15.2208	50.561	24.8935	25.7017	17.5415	18.1578	18.0337	20.9223	14.8722	13.1041	50.561	0.8319	0.8369	0.8651	0.8717	0.7839	0.8089	0.7562	0.8609	50.561	-0.0002	-0.0003	-0.002	-0.002	0	0.0004	-0.0026	-0.0018
50.681	29.9858	30.7185	20.2352	20.7723	22.9181	25.7662	19.6173	15.243	50.681	24.8681	25.7645	17.5493	18.1296	17.9151	20.9008	14.8737	13.0913	50.681	0.8293	0.8387	0.8673	0.8728	0.7817	0.8112	0.7582	0.8588	50.681	-0.0001	-0.0003	-0.002	-0.002	0	0.0004	-0.0026	-0.0017
50.771	29.9453	30.5637	20.1624	20.7352	22.9381	25.8139	19.6146	15.217	50.771	24.7779	25.6288	17.4927	18.0918	17.9618	20.9128	14.8869	13.017	50.771	0.8274	0.8385	0.8676	0.8725	0.7831	0.8101	0.759	0.8554	50.771	-0.0001	-0.0003	-0.002	-0.002	0	0.0004	-0.0026	-0.0017
50.861	29.9603	30.6153	20.1758	20.6469	22.9773	25.7519	19.5765	15.1534	50.861	24.8117	25.6264	17.4685	18.0475	17.9708	20.8811	14.8143	12.9737	50.861	0.8282	0.837	0.8658	0.8741	0.7821	0.8109	0.7567	0.8562	50.861	-0.0001	-0.0003	-0.002	-0.002	0	0.0004	-0.0026	-0.0017
50.951	29.8541	30.562	20.0702	20.6147	22.8851	25.8112	19.5872	15.1629	50.951	24.7379	25.6326	17.4325	18.0304	17.9734	20.8958	14.8208	13.005	50.951	0.8286	0.8387	0.8686	0.8746	0.7854	0.8096	0.7567	0.8577	50.951	-0.0001	-0.0003	-0.002	-0.002	0	0.0004	-0.0025	-0.0017
51.07	29.8533	30.5514	20.0709	20.6104	22.8531	25.7011	19.5476	15.175	51.07	24.7081	25.53	17.3642	17.9747	17.9002	20.8804	14.776	12.9734	51.07	0.8277	0.8356	0.8651	0.8721	0.7833	0.8124	0.7559	0.8549	51.07	-0.0001	-0.0003	-0.002	-0.002	0	0.0004	-0.0025	-0.0017
51.191	29.8471	30.6002	20.0502	20.6301	22.9162	25.7152	19.4729	15.0422	51.191	24.6701	25.5439	17.3117	17.9688	17.9163	20.8246	14.7261	12.9398	51.191	0.8265	0.8348	0.8634	0.871	0.7818	0.8098	0.7562	0.8602	51.191	-0.0001	-0.0003	-0.002	-0.002	0	0.0004	-0.0025	-0.0016
51.31	29.7603	30.4748	20.0209	20.5355	22.7989	25.6317	19.4523	15.0848	51.31	24.6457	25.4657	17.3214	17.9367	17.8716	20.8257	14.6513	12.9557	51.31	0.8281	0.8356	0.8652	0.8734	0.7839	0.8125	0.7532	0.8589	51.31	-0.0001	-0.0003	-0.0019	-0.002	0	0.0004	-0.0025	-0.0016
51.37	29.7402	30.3546	19.8856	20.4455	22.8645	25.599	19.4628	15.0136	51.37	24.6359	25.3964	17.242	17.8375	17.9133	20.7797	14.6979	12.88	51.37	0.8284	0.8367	0.8671	0.8724	0.7835	0.8117	0.7552	0.8579	51.37	-0.0001	-0.0003	-0.0019	-0.002	0	0.0004	-0.0025	-0.0016
51.464	29.7235	30.4366	19.9301	20.424	22.7966	25.6732	19.4391	15.0341	51.464	24.5883	25.4759	17.2676	17.8202	17.8553	20.8074	14.6893	12.8752	51.464	0.8272	0.837	0.8664	0.8725	0.7832	0.8105	0.7557	0.8564	51.464	-0.0001	-0.0003	-0.0019	-0.002	0	0.0004	-0.0025	-0.0016
51.55	29.6909	30.4074	19.8767	20.3774	22.7584	25.6359	19.4179	15.0036	51.55	24.6087	25.3669	17.2143	17.7498	17.8115	20.735	14.6285	12.8644	51.55	0.8288	0.8342	0.8661	0.8711	0.7826	0.8088	0.7533	0.8574	51.55	-0.0001	-0.0003	-0.0019	-0.002	-0.0001	0.0004	-0.0025	-0.0015
51.64	29.7454	30.3926	19.8359	20.355	22.7467	25.5413	19.3603	15.034	51.64	24.6215	25.3794	17.1759	17.7603	17.8385	20.753	14.6212	12.8552	51.64	0.8277	0.8351	0.8659	0.8725	0.7842	0.8125	0.7552	0.8551	51.64	-0.0001	-0.0003	-0.0019	-0.002	-0.0001	0.0004	-0.0025	-0.0015
51.79	29.5693	30.3553	19.7797	20.2625	22.7317	25.5451	19.3027	14.9649	51.79	24.4998	25.3487	17.0719	17.6754	17.7488	20.7071	14.5552	12.7756	51.79	0.8286	0.8351	0.8631	0.8723	0.7808	0.8106	0.754	0.8537	51.79	-0.0001	-0.0003	-0.002	-0.002	-0.0001	0.0004	-0.0026	-0.0015
51.91	29.5561	30.2473	19.6707	20.2477	22.7106	25.4056	19.3413	14.9283	51.91	24.5618	25.3468	17.0436	17.6685	17.7708	20.5775	14.5666	12.7427	51.91	0.831	0.838	0.8664	0.8726	0.7825	0.81	0.7531	0.8536	51.91	-0.0001	-0.0003	-0.002	-0.002	-0.0001	0.0004	-0.0026	-0.0015
52.03	29.5231	30.2416	19.708	20.2265	22.7141	25.4729	19.3037	14.9217	52.03	24.4335	25.3185	17.0408	17.6124	17.8046	20.6868	14.5068	12.8023	52.03	0.8276	0.8372	0.8647	0.8708	0.7839	0.8121	0.7515	0.858	52.03	-0.0001	-0.0003	-0.002	-0.0019	-0.0001	0.0004	-0.0026	-0.0015
52.12	29.57	30.1381	19.6761	20.1544	22.6503	25.4036	19.2983	14.9063	52.12	24.4363	25.2633	16.9726	17.55	17.7239	20.6147	14.5246	12.7236	52.12	0.8264	0.8382	0.8626	0.8708	0.7825	0.8115	0.7526	0.8536	52.12	-0.0001	-0.0003	-0.002	-0.0019	-0.0001	0.0004	-0.0026	-0.0015
52.21	29.4891	30.1112	19.6495	20.1248	22.657	25.4353	19.2009	14.8479	52.21	24.466	25.2321	16.9753	17.5529	17.7262	20.6163	14.4905	12.7002	52.21	0.8297	0.838	0.8639	0.8722	0.7824	0.8105	0.7547	0.8553	52.21	-0.0001	-0.0003	-0.0021	-0.0019	0	0.0004	-0.0026	-0.0015
52.33	29.3746	30.0909	19.5556	20.0675	22.6551	25.4225	19.1409	14.7864	52.33	24.3505	25.1253	16.9055	17.5058	17.7661	20.5972	14.3989	12.6776	52.33	0.829	0.835	0.8645	0.8723	0.7842	0.8102	0.7523	0.8574	52.33	-0.0001	-0.0003	-0.0021	-0.0019	0	0.0004	-0.0026	-0.0015
52.39	29.5102	30.054	19.5365	20.0391	22.5385	25.3453	19.1802	14.7829	52.39	24.4379	25.1764	16.8836	17.4167	17.7038	20.6114	14.4222	12.65	52.39	0.8281	0.8377	0.8642	0.8691	0.7855	0.8132	0.7519	0.8557	52.39	-0.0001	-0.0003	-0.0021	-0.0019	0	0.0004	-0.0026	-0.0015
52.48	29.3618	30.0418	19.544	20.0361	22.5849	25.2889	19.0855	14.7587	52.48	24.3471	25.0733	16.8676	17.4227	17.6774	20.5399	14.4108	12.6318	52.48	0.8292	0.8346	0.8631	0.8696	0.7827	0.8122	0.7551	0.8559	52.48	-0.0001	-0.0003	-0.0021	-0.0019	0	0.0004	-0.0026	-0.0016
52.57	29.2971	30.0399	19.4542	20.0228	22.5801	25.2443	19.0663	14.6943	52.57	24.2056	25.0472	16.8219	17.3736	17.6579	20.4957	14.3769	12.5852	52.57	0.8262	0.8338	0.8647	0.8677	0.782	0.8119	0.754	0.8565	52.57	-0.0001	-0.0003	-0.0022	-0.0019	0	0.0004	-0.0025	-0.0016
52.663	29.3278	30.0251	19.4645	19.9625	22.5293	25.2775	19.1342	14.6804	52.663	24.2799	25.0419	16.8013	17.3632	17.6421	20.547	14.3538	12.5682	52.663	0.8279	0.834	0.8632	0.8698	0.7831	0.8129	0.7502	0.8561	52.663	-0.0001	-0.0003	-0.0022	-0.0019	0	0.0004	-0.0025	-0.0016
52.78	29.251	29.969	19.4273	19.9324	22.4981	25.2458	19.0239	14.6815	52.78	24.2583	25.0728	16.7483	17.3316	17.6404	20.4644	14.3059	12.522	52.78	0.8293	0.8366	0.8621	0.8695	0.7841	0.8106	0.752	0.8529	52.78	-0.0001	-0.0003	-0.0022	-0.0019	0	0.0004	-0.0025	-0.0016
52.93	29.2673	29.9552	19.3517	19.8701	22.5163	25.2453	19.0287	14.6483	52.93	24.2377	25.0139	16.6937	17.2845	17.6289	20.4373	14.2863	12.5105	52.93	0.8281	0.835	0.8626	0.8699	0.7829	0.8095	0.7508	0.8541	52.93	-0.0001	-0.0003	-0.0022	-0.0019	0.0001	0.0004	-0.0025	-0.0016
53.023	29.2408	29.9041	19.3145	19.8221	22.427	25.214	19.0312	14.644	53.023	24.2122	24.9852	16.64	17.2077	17.5788	20.4605	14.2687	12.4872	53.023	0.828	0.8355	0.8615	0.8681	0.7838	0.8115	0.7498	0.8527	53.023	-0.0001	-0.0003	-0.0022	-0.0019	0.0001	0.0004	-0.0025	-0.0016
53.113	29.2149	29.8278	19.318	19.7907	22.4193	25.1418	18.8944	14.5934	53.113	24.2186	25.0191	16.5981	17.1755	17.5605	20.4068	14.2216	12.468	53.113	0.829	0.8388	0.8592	0.8679	0.7833	0.8117	0.7527	0.8544	53.113	-0.0001	-0.0003	-0.0022	-0.0018	0.0001	0.0004	-0.0024	-0.0017
53.229	29.2047	29.8569	19.2356	19.7808	22.439	25.191	18.932	14.5444	53.229	24.2361	24.9236	16.5751	17.1608	17.5854	20.4026	14.1998	12.4096	53.229	0.8299	0.8348	0.8617	0.8675	0.7837	0.8099	0.75	0.8532	53.229	-0.0001	-0.0003	-0.0022	-0.0018	0.0001	0.0004	-0.0024	-0.0017
53.32	29.1474	29.7962	19.2273	19.7037	22.3912	25.0677	18.8863	14.5815	53.32	24.0908	24.9084	16.6007	17.1424	17.5275	20.344	14.1875	12.4415	53.32	0.8265	0.836	0.8634	0.87	0.7828	0.8116	0.7512	0.8532	53.32	-0.0001	-0.0003	-0.0022	-0.0018	0.0001	0.0004	-0.0024	-0.0017
53.413	29.037	29.766	19.1923	19.6969	22.3722	25.0456	18.8597	14.5425	53.413	24.0687	24.8602	16.5384	17.0862	17.5148	20.3408	14.1518	12.4101	53.413	0.8289	0.8352	0.8617	0.8675	0.7829	0.8121	0.7504	0.8534	53.413	-0.0001	-0.0003	-0.0022	-0.0018	0.0001	0.0004	-0.0024	-0.0017
53.533	29.0674	29.6736	19.1085	19.6424	22.3469	25.0196	18.8787	14.4923	53.533	24.1365	24.8059	16.4762	17.0222	17.5072	20.3072	14.1315	12.3978	53.533	0.8304	0.836	0.8622	0.8666	0.7834	0.8117	0.7485	0.8555	53.533	-0.0001	-0.0003	-0.0022	-0.0018	0.0002	0.0004	-0.0024	-0.0017
53.59	29.025	29.6693	19.0478	19.5791	22.3199	25.0216	18.8235	14.4859	53.59	24.034	24.8359	16.4592	16.9693	17.4968	20.3061	14.1172	12.3586	53.59	0.828	0.8371	0.8641	0.8667	0.7839	0.8115	0.75	0.8531	53.59	-0.0001	-0.0003	-0.0022	-0.0018	0.0002	0.0004	-0.0024	-0.0017
53.713	29.002	29.6484	19.0168	19.5652	22.2584	24.9264	18.7467	14.4873	53.713	24.0193	24.8357	16.4077	16.9639	17.4454	20.27	14.0714	12.352	53.713	0.8282	0.8377	0.8628	0.867	0.7838	0.8132	0.7506	0.8526	53.713	-0.0001	-0.0002	-0.0022	-0.0018	0.0002	0.0004	-0.0024	-0.0017
53.8	28.9598	29.5254	19.0374	19.5952	22.2851	24.9038	18.7369	14.4002	53.8	24.015	24.6226	16.3682	16.9856	17.4633	20.2181	14.0411	12.2647	53.8	0.8293	0.8339	0.8598	0.8668	0.7836	0.8118	0.7494	0.8517	53.8	-0.0002	-0.0002	-0.0022	-0.0017	0.0002	0.0004	-0.0024	-0.0016
53.889	28.9298	29.5706	18.9807	19.4553	22.2305	24.8935	18.7239	14.3949	53.889	23.956	24.7376	16.3325	16.8642	17.4234	20.1883	14.0293	12.2979	53.889	0.8281	0.8366	0.8605	0.8668	0.7838	0.811	0.7493	0.8543	53.889	-0.0002	-0.0003	-0.0021	-0.0017	0.0002	0.0004	-0.0024	-0.0016
53.983	28.8758	29.5401	18.9239	19.4321	22.2428	24.8553	18.6969	14.3929	53.983	23.9084	24.6719	16.282	16.8431	17.4066	20.1977	14.0163	12.245	53.983	0.828	0.8352	0.8604	0.8668	0.7826	0.8126	0.7497	0.8508	53.983	-0.0002	-0.0003	-0.0021	-0.0017	0.0002	0.0004	-0.0024	-0.0016
54.103	28.8262	29.5158	18.9197	19.3891	22.1397	24.8282	18.728	14.3241	54.103	23.8822	24.7045	16.2733	16.8093	17.3485	20.163	13.9867	12.2316	54.103	0.8285	0.837	0.8601	0.8669	0.7836	0.8121	0.7468	0.8539	54.103	-0.0003	-0.0003	-0.0021	-0.0016	0.0002	0.0005	-0.0024	-0.0016
54.19	28.8766	29.4688	18.9141	19.2972	22.1738	24.8169	18.678	14.3199	54.19	23.8979	24.588	16.1744	16.7875	17.3849	20.17	13.9492	12.2219	54.19	0.8276	0.8344	0.8551	0.8699	0.784	0.8128	0.7468	0.8535	54.19	-0.0003	-0.0003	-0.0021	-0.0016	0.0002	0.0005	-0.0024	-0.0016
54.28	28.7986	29.4215	18.8503	19.3085	22.1378	24.7876	18.5936	14.281	54.28	23.7932	24.5688	16.195	16.705	17.3516	20.1465	13.8792	12.171	54.28	0.8262	0.8351	0.8591	0.8652	0.7838	0.8128	0.7464	0.8523	54.28	-0.0003	-0.0003	-0.0021	-0.0016	0.0002	0.0005	-0.0024	-0.0016
54.4	28.7607	29.3389	18.809	19.3423	22.1414	24.7521	18.5807	14.268	54.4	23.85	24.5107	16.1033	16.7197	17.3287	20.0877	13.8947	12.1355	54.4	0.8293	0.8354	0.8562	0.8644	0.7826	0.8116	0.7478	0.8505	54.4	-0.0003	-0.0003	-0.002	-0.0016	0.0002	0.0005	-0.0024	-0.0016
54.553	28.6937	29.3751	18.7716	19.2125	22.1021	24.7111	18.5577	14.2742	54.553	23.8123	24.5483	16.1477	16.704	17.3241	20.0399	13.8319	12.1371	54.553	0.8299	0.8357	0.8602	0.8694	0.7838	0.811	0.7453	0.8503	54.553	-0.0004	-0.0003	-0.002	-0.0016	0.0002	0.0005	-0.0024	-0.0016
54.64	28.6703	29.3674	18.7145	19.2066	22.0853	24.7249	18.5408	14.2526	54.64	23.8196	24.568	16.0635	16.601	17.2688	20.0394	13.8981	12.1156	54.64	0.8308	0.8366	0.8583	0.8643	0.7819	0.8105	0.7496	0.8501	54.64	-0.0004	-0.0003	-0.002	-0.0015	0.0002	0.0006	-0.0024	-0.0016
54.7	28.6146	29.2588	18.7134	19.1488	22.0284	24.6636	18.4828	14.1903	54.7	23.7804	24.3956	15.9693	16.5823	17.2874	20.0518	13.7709	12.1146	54.7	0.8311	0.8338	0.8534	0.866	0.7848	0.813	0.7451	0.8537	54.7	-0.0004	-0.0003	-0.002	-0.0015	0.0002	0.0006	-0.0024	-0.0016
54.823	28.597	29.2725	18.6335	19.1619	22.041	24.6898	18.4896	14.1598	54.823	23.681	24.4451	16.0133	16.5774	17.2435	20.018	13.7928	12.0339	54.823	0.8281	0.8351	0.8594	0.8651	0.7823	0.8108	0.746	0.8499	54.823	-0.0005	-0.0003	-0.0019	-0.0015	0.0003	0.0006	-0.0024	-0.0016
54.913	28.5881	29.2183	18.5921	19.0853	22.0772	24.616	18.4553	14.1594	54.913	23.6294	24.4457	15.9345	16.5732	17.2975	20.0413	13.7718	12.007	54.913	0.8265	0.8367	0.8571	0.8684	0.7835	0.8142	0.7462	0.848	54.913	-0.0005	-0.0003	-0.0019	-0.0015	0.0003	0.0006	-0.0024	-0.0016
54.97	28.6296	29.24	18.5758	19.0536	21.972	24.6077	18.4263	14.1144	54.97	23.6131	24.3629	15.9094	16.4497	17.212	19.9756	13.7461	11.9889	54.97	0.8248	0.8332	0.8565	0.8633	0.7834	0.8118	0.746	0.8494	54.97	-0.0005	-0.0003	-0.0019	-0.0015	0.0003	0.0006	-0.0024	-0.0016
55.12	28.4988	29.0819	18.521	18.9896	21.9865	24.5403	18.3582	14.0882	55.12	23.6149	24.4118	15.8622	16.4379	17.2352	19.9077	13.7213	11.9784	55.12	0.8286	0.8394	0.8564	0.8656	0.7839	0.8112	0.7474	0.8502	55.12	-0.0005	-0.0003	-0.0019	-0.0015	0.0003	0.0007	-0.0024	-0.0016
55.21	28.4865	29.0594	18.5187	18.9444	21.8958	24.4802	18.339	14.0584	55.21	23.5761	24.3148	15.854	16.3862	17.1515	19.8959	13.6781	11.9304	55.21	0.8276	0.8367	0.8561	0.865	0.7833	0.8127	0.7458	0.8486	55.21	-0.0005	-0.0003	-0.0018	-0.0015	0.0003	0.0007	-0.0024	-0.0016
55.27	28.539	29.0684	18.4618	18.9564	21.9073	24.486	18.3041	14.0187	55.27	23.6378	24.2853	15.8237	16.4369	17.1622	19.8793	13.7148	11.9603	55.27	0.8283	0.8355	0.8571	0.8671	0.7834	0.8119	0.7493	0.8532	55.27	-0.0005	-0.0003	-0.0018	-0.0015	0.0003	0.0007	-0.0024	-0.0016
55.42	28.4324	29.0576	18.4143	18.9091	21.8859	24.4663	18.3504	14.0255	55.42	23.5825	24.2269	15.7825	16.3473	17.1693	19.8935	13.6628	11.9026	55.42	0.8294	0.8338	0.8571	0.8645	0.7845	0.8131	0.7445	0.8486	55.42	-0.0006	-0.0002	-0.0018	-0.0015	0.0004	0.0008	-0.0024	-0.0016
55.54	28.4112	28.9874	18.4034	18.8495	21.8847	24.3638	18.2459	13.9824	55.54	23.4961	24.2156	15.7838	16.2745	17.13	19.8017	13.6368	11.8818	55.54	0.827	0.8354	0.8577	0.8634	0.7827	0.8128	0.7474	0.8498	55.54	-0.0006	-0.0002	-0.0017	-0.0015	0.0004	0.0008	-0.0024	-0.0016
55.63	28.3272	28.9416	18.3727	18.8594	21.7484	24.329	18.2597	13.9658	55.63	23.4625	24.2161	15.7591	16.3167	17.0324	19.7635	13.6119	11.8713	55.63	0.8283	0.8367	0.8577	0.8652	0.7832	0.8123	0.7455	0.85	55.63	-0.0006	-0.0002	-0.0017	-0.0015	0.0004	0.0008	-0.0024	-0.0016
55.72	28.3612	28.9732	18.2836	18.7504	21.8304	24.3815	18.2798	13.9186	55.72	23.4734	24.1514	15.7102	16.2432	17.1031	19.811	13.5639	11.8711	55.72	0.8277	0.8336	0.8592	0.8663	0.7835	0.8125	0.742	0.8529	55.72	-0.0006	-0.0002	-0.0017	-0.0015	0.0004	0.0009	-0.0024	-0.0016
55.84	28.367	28.9526	18.2563	18.7686	21.7738	24.3102	18.2282	13.9168	55.84	23.4997	24.1902	15.6161	16.2209	17.0932	19.7157	13.5599	11.8158	55.84	0.8284	0.8355	0.8554	0.8643	0.785	0.811	0.7439	0.849	55.84	-0.0006	-0.0002	-0.0016	-0.0015	0.0004	0.0009	-0.0024	-0.0016
55.93	28.308	28.8927	18.2164	18.6733	21.7256	24.2215	18.2054	13.8799	55.93	23.3752	24.149	15.6233	16.1449	17.0476	19.6955	13.5218	11.7601	55.93	0.8257	0.8358	0.8576	0.8646	0.7847	0.8131	0.7427	0.8473	55.93	-0.0006	-0.0002	-0.0016	-0.0015	0.0004	0.0009	-0.0024	-0.0015
56.02	28.2541	28.8531	18.1517	18.6829	21.7724	24.2584	18.1074	13.8212	56.02	23.4066	24.0853	15.5498	16.145	17.0627	19.7477	13.4814	11.7508	56.02	0.8284	0.8348	0.8567	0.8642	0.7837	0.8141	0.7445	0.8502	56.02	-0.0006	-0.0002	-0.0015	-0.0015	0.0004	0.001	-0.0024	-0.0015
56.111	28.2604	28.8254	18.1159	18.5677	21.6787	24.1356	18.1199	13.8454	56.111	23.4107	24.066	15.5017	16.0626	17.0156	19.6378	13.5027	11.7358	56.111	0.8284	0.8349	0.8557	0.8651	0.7849	0.8136	0.7452	0.8476	56.111	-0.0005	-0.0002	-0.0015	-0.0016	0.0004	0.001	-0.0024	-0.0015
56.234	28.1312	28.721	18.1221	18.5704	21.6082	24.0782	18.1088	13.8165	56.234	23.2996	24.0258	15.4546	16.022	16.9498	19.5672	13.4574	11.7595	56.234	0.8282	0.8365	0.8528	0.8628	0.7844	0.8127	0.7431	0.8511	56.234	-0.0005	-0.0002	-0.0015	-0.0016	0.0005	0.001	-0.0024	-0.0015
56.294	28.1415	28.7695	18.1184	18.5582	21.6492	24.1149	18.0502	13.7474	56.294	23.2747	23.971	15.4904	16.0184	16.9649	19.6425	13.4016	11.6736	56.294	0.8271	0.8332	0.855	0.8631	0.7836	0.8145	0.7425	0.8491	56.294	-0.0005	-0.0003	-0.0015	-0.0016	0.0005	0.0011	-0.0024	-0.0014
56.411	28.1861	28.6968	18.0358	18.4607	21.6662	24.1063	18.0598	13.7504	56.411	23.2982	23.9417	15.4053	15.9731	16.9509	19.6156	13.4104	11.6912	56.411	0.8266	0.8343	0.8542	0.8652	0.7824	0.8137	0.7426	0.8502	56.411	-0.0005	-0.0003	-0.0014	-0.0016	0.0005	0.0011	-0.0024	-0.0014
56.501	28.0855	28.6792	17.944	18.4451	21.5636	24.041	18.0056	13.7685	56.501	23.2178	23.9242	15.3682	15.9873	16.9066	19.4919	13.3646	11.6487	56.501	0.8267	0.8342	0.8565	0.8668	0.784	0.8108	0.7422	0.846	56.501	-0.0005	-0.0003	-0.0014	-0.0016	0.0005	0.0012	-0.0024	-0.0014
56.655	28.1291	28.6865	18.0439	18.4664	21.5547	23.9549	17.9469	13.7416	56.655	23.2242	23.9107	15.4015	15.9349	16.8827	19.4767	13.3653	11.6476	56.655	0.8256	0.8335	0.8536	0.8629	0.7832	0.8131	0.7447	0.8476	56.655	-0.0005	-0.0003	-0.0014	-0.0017	0.0005	0.0012	-0.0023	-0.0014
56.741	28.0087	28.617	17.9568	18.3739	21.5568	23.9729	18.0258	13.7122	56.741	23.1552	23.9064	15.3673	15.8643	16.8843	19.502	13.3373	11.6298	56.741	0.8267	0.8354	0.8558	0.8634	0.7832	0.8135	0.7399	0.8481	56.741	-0.0005	-0.0002	-0.0014	-0.0017	0.0005	0.0013	-0.0023	-0.0013
56.835	28.0297	28.5418	17.8451	18.3834	21.4803	23.9293	17.9184	13.6664	56.835	23.1333	23.8147	15.2979	15.8332	16.8523	19.4731	13.3059	11.5946	56.835	0.8253	0.8344	0.8573	0.8613	0.7845	0.8138	0.7426	0.8484	56.835	-0.0005	-0.0002	-0.0015	-0.0017	0.0005	0.0013	-0.0023	-0.0013
56.921	28.0386	28.5739	17.9057	18.3117	21.4351	23.876	17.9294	13.6368	56.921	23.1624	23.8012	15.2651	15.8043	16.8257	19.429	13.3095	11.5861	56.921	0.8261	0.833	0.8525	0.8631	0.785	0.8137	0.7423	0.8496	56.921	-0.0004	-0.0002	-0.0015	-0.0017	0.0005	0.0014	-0.0023	-0.0014
56.981	27.9348	28.5427	17.8175	18.2383	21.3576	23.8027	17.85	13.6242	56.981	23.0523	23.8631	15.2863	15.7305	16.772	19.4242	13.2695	11.5398	56.981	0.8252	0.836	0.8579	0.8625	0.7853	0.8161	0.7434	0.847	56.981	-0.0004	-0.0002	-0.0015	-0.0017	0.0006	0.0014	-0.0023	-0.0014
57.131	28.0158	28.4531	17.767	18.2534	21.3494	23.8236	17.847	13.6094	57.131	23.1403	23.7222	15.2135	15.6929	16.7662	19.394	13.2213	11.5431	57.131	0.826	0.8337	0.8563	0.8597	0.7853	0.8141	0.7408	0.8482	57.131	-0.0004	-0.0002	-0.0016	-0.0017	0.0006	0.0015	-0.0023	-0.0014
57.225	27.9806	28.4703	17.7657	18.2256	21.3133	23.79	17.8882	13.5662	57.225	23.0674	23.75	15.1465	15.6756	16.7712	19.3773	13.2335	11.5204	57.225	0.8244	0.8342	0.8526	0.8601	0.7869	0.8145	0.7398	0.8492	57.225	-0.0004	-0.0002	-0.0016	-0.0017	0.0006	0.0015	-0.0022	-0.0014
57.315	27.8095	28.3751	17.7643	18.1281	21.317	23.6905	17.8074	13.5797	57.315	23.0595	23.7496	15.1184	15.6428	16.7547	19.3025	13.1946	11.5002	57.315	0.8292	0.837	0.8511	0.8629	0.786	0.8148	0.741	0.8469	57.315	-0.0004	-0.0002	-0.0017	-0.0017	0.0007	0.0016	-0.0022	-0.0014
57.402	27.8437	28.3754	17.7	18.1667	21.332	23.6351	17.7755	13.5234	57.402	23.0111	23.7342	15.0997	15.7013	16.6897	19.2422	13.1172	11.4662	57.402	0.8264	0.8364	0.8531	0.8643	0.7824	0.8141	0.7379	0.8479	57.402	-0.0004	-0.0002	-0.0017	-0.0017	0.0007	0.0016	-0.0022	-0.0014
57.522	27.7155	28.2882	17.6809	18.1282	21.2501	23.6419	17.7878	13.5242	57.522	22.9708	23.6687	15.0894	15.6421	16.6712	19.2259	13.1817	11.4223	57.522	0.8288	0.8367	0.8534	0.8629	0.7845	0.8132	0.7411	0.8446	57.522	-0.0003	-0.0001	-0.0017	-0.0017	0.0007	0.0017	-0.0021	-0.0015
57.612	27.8086	28.381	17.6636	18.0667	21.1847	23.6229	17.7696	13.484	57.612	22.9865	23.6687	15.0811	15.6131	16.6302	19.2655	13.1352	11.3868	57.612	0.8266	0.834	0.8538	0.8642	0.785	0.8155	0.7392	0.8445	57.612	-0.0003	-0.0001	-0.0018	-0.0017	0.0007	0.0017	-0.0021	-0.0015
57.732	27.7836	28.2624	17.5873	18.0864	21.2328	23.543	17.6904	13.4865	57.732	22.8931	23.601	15.0076	15.5729	16.6619	19.21	13.0799	11.3781	57.732	0.824	0.8351	0.8533	0.861	0.7847	0.816	0.7394	0.8437	57.732	-0.0003	-0.0001	-0.0018	-0.0017	0.0008	0.0018	-0.002	-0.0015
57.852	27.6632	28.2241	17.5488	17.989	21.189	23.5141	17.701	13.3903	57.852	22.8342	23.5659	15.0245	15.5087	16.6311	19.1799	13.1134	11.346	57.852	0.8254	0.835	0.8562	0.8621	0.7849	0.8157	0.7408	0.8473	57.852	-0.0003	-0.0001	-0.0018	-0.0017	0.0008	0.0018	-0.002	-0.0015
57.943	27.6691	28.2207	17.5034	17.9713	21.1134	23.4112	17.6935	13.4391	57.943	22.9115	23.6031	14.9549	15.4603	16.5995	19.0941	13.0636	11.3711	57.943	0.8281	0.8364	0.8544	0.8603	0.7862	0.8156	0.7383	0.8461	57.943	-0.0003	-0.0001	-0.0019	-0.0017	0.0008	0.0019	-0.002	-0.0015
58.067	27.7018	28.1988	17.4738	17.9759	21.0865	23.3661	17.5923	13.3735	58.067	22.8835	23.5244	14.9238	15.4154	16.5872	19.1193	13.0073	11.3199	58.067	0.8261	0.8342	0.8541	0.8576	0.7866	0.8183	0.7394	0.8464	58.067	-0.0002	0	-0.0019	-0.0016	0.0009	0.0019	-0.0019	-0.0015
58.153	27.5822	28.1312	17.4996	17.9042	21.0295	23.3465	17.6034	13.3319	58.153	22.8231	23.4809	14.8902	15.4266	16.503	19.0126	12.9699	11.2637	58.153	0.8275	0.8347	0.8509	0.8616	0.7848	0.8144	0.7368	0.8449	58.153	-0.0002	0	-0.0019	-0.0016	0.0009	0.002	-0.0019	-0.0015
58.243	27.572	28.1041	17.4034	17.8601	20.997	23.254	17.5618	13.3408	58.243	22.7271	23.4483	14.8766	15.3844	16.4318	18.9876	12.9879	11.3147	58.243	0.8243	0.8343	0.8548	0.8614	0.7826	0.8165	0.7396	0.8481	58.243	-0.0001	0	-0.0019	-0.0016	0.0009	0.002	-0.0019	-0.0015
58.337	27.5371	28.0177	17.3731	17.8275	21.034	23.2883	17.5448	13.3336	58.337	22.7929	23.3538	14.8236	15.2794	16.5122	18.9726	12.9157	11.2675	58.337	0.8277	0.8335	0.8533	0.8571	0.785	0.8147	0.7362	0.845	58.337	-0.0001	0	-0.0019	-0.0016	0.0009	0.0021	-0.0018	-0.0015
58.423	27.5299	27.9999	17.3403	17.7218	20.942	23.2184	17.5086	13.2932	58.423	22.7589	23.3279	14.7547	15.2459	16.4711	18.9353	12.9268	11.2509	58.423	0.8267	0.8331	0.8509	0.8603	0.7865	0.8155	0.7383	0.8464	58.423	-0.0001	0	-0.002	-0.0016	0.001	0.0021	-0.0018	-0.0015
58.547	27.4648	27.9303	17.3167	17.7579	20.8858	23.144	17.4562	13.253	58.547	22.7423	23.3074	14.7343	15.2328	16.4108	18.893	12.9147	11.2495	58.547	0.8281	0.8345	0.8509	0.8578	0.7857	0.8163	0.7398	0.8488	58.547	-0.0001	0	-0.002	-0.0016	0.001	0.0022	-0.0018	-0.0015
58.637	27.4614	27.9497	17.2693	17.6901	20.8352	23.1197	17.4738	13.2141	58.637	22.6958	23.3692	14.7282	15.24	16.3544	18.8677	12.8994	11.1755	58.637	0.8265	0.8361	0.8529	0.8615	0.7849	0.8161	0.7382	0.8457	58.637	0	0	-0.0019	-0.0016	0.001	0.0022	-0.0018	-0.0015
58.754	27.5074	27.9603	17.2044	17.6838	20.8531	23.0386	17.4476	13.1964	58.754	22.6861	23.316	14.7163	15.2053	16.3621	18.8455	12.8477	11.1975	58.754	0.8247	0.8339	0.8554	0.8598	0.7846	0.818	0.7364	0.8485	58.754	0	0	-0.0019	-0.0016	0.001	0.0023	-0.0017	-0.0015
58.844	27.3912	27.966	17.2065	17.7007	20.7418	23.0143	17.4669	13.2207	58.844	22.5965	23.2492	14.635	15.1503	16.288	18.8103	12.8353	11.172	58.844	0.825	0.8313	0.8505	0.8559	0.7853	0.8173	0.7348	0.845	58.844	0	0	-0.0019	-0.0016	0.001	0.0023	-0.0017	-0.0015
58.938	27.2492	27.8462	17.1177	17.5721	20.7766	22.926	17.3533	13.1598	58.938	22.5722	23.1977	14.6405	15.1189	16.291	18.7194	12.7889	11.1481	58.938	0.8284	0.8331	0.8553	0.8604	0.7841	0.8165	0.737	0.8471	58.938	0	0	-0.0019	-0.0015	0.0011	0.0024	-0.0017	-0.0015
59.054	27.304	27.8008	17.1561	17.5756	20.7252	22.8458	17.3901	13.1816	59.054	22.5724	23.2175	14.5703	15.0869	16.2582	18.6958	12.8194	11.1186	59.054	0.8267	0.8351	0.8493	0.8584	0.7845	0.8183	0.7372	0.8435	59.054	0.0001	-0.0001	-0.0019	-0.0015	0.0011	0.0024	-0.0016	-0.0015
59.144	27.2614	27.8093	17.1084	17.5703	20.6347	22.7531	17.3273	13.1406	59.144	22.5882	23.2584	14.5535	15.1066	16.2342	18.6572	12.8025	11.1027	59.144	0.8286	0.8364	0.8507	0.8598	0.7867	0.82	0.7389	0.8449	59.144	0.0001	-0.0001	-0.0019	-0.0015	0.0011	0.0025	-0.0016	-0.0014
59.238	27.3264	27.745	17.1048	17.5371	20.6585	22.7999	17.2969	13.0844	59.238	22.553	23.1325	14.5153	15.0359	16.2161	18.6711	12.7731	11.0258	59.238	0.8253	0.8338	0.8486	0.8574	0.785	0.8189	0.7385	0.8427	59.238	0.0001	-0.0001	-0.0019	-0.0015	0.0012	0.0025	-0.0016	-0.0014
59.295	27.2261	27.6841	17.0356	17.4333	20.5949	22.7269	17.2969	13.0486	59.295	22.5038	23.1386	14.4864	14.9724	16.2021	18.5832	12.7518	11.0553	59.295	0.8266	0.8358	0.8504	0.8588	0.7867	0.8177	0.7372	0.8472	59.295	0.0001	-0.0001	-0.0019	-0.0015	0.0012	0.0026	-0.0016	-0.0014
59.445	27.2482	27.6863	17.0252	17.416	20.5854	22.6729	17.2467	13.0412	59.445	22.4919	23.1112	14.4925	14.9659	16.256	18.5621	12.7203	11.0061	59.445	0.8254	0.8347	0.8512	0.8593	0.7897	0.8187	0.7375	0.8439	59.445	0.0001	-0.0001	-0.0019	-0.0015	0.0012	0.0027	-0.0015	-0.0014
59.539	27.1819	27.6845	16.9773	17.4087	20.5078	22.5555	17.2722	13.0422	59.539	22.4877	23.145	14.3921	14.913	16.1177	18.5625	12.7147	10.9867	59.539	0.8273	0.836	0.8477	0.8566	0.7859	0.823	0.7361	0.8424	59.539	0.0001	-0.0001	-0.0019	-0.0015	0.0013	0.0027	-0.0015	-0.0014
59.625	27.0782	27.6569	16.9611	17.3745	20.4879	22.5307	17.2466	13.032	59.625	22.3718	23.12	14.3654	14.9516	16.088	18.4302	12.7	10.999	59.625	0.8262	0.836	0.847	0.8605	0.7852	0.818	0.7364	0.844	59.625	0.0001	-0.0001	-0.0018	-0.0015	0.0013	0.0028	-0.0014	-0.0014
59.716	27.0431	27.6577	16.8867	17.292	20.4505	22.4441	17.2015	13.0318	59.716	22.328	22.9947	14.3631	14.8671	16.1207	18.3728	12.6901	10.9831	59.716	0.8256	0.8314	0.8506	0.8598	0.7883	0.8186	0.7377	0.8428	59.716	0	-0.0001	-0.0018	-0.0014	0.0014	0.0029	-0.0014	-0.0013
59.839	27.0891	27.5476	16.9044	17.2932	20.329	22.4456	17.1545	12.9985	59.839	22.3743	23.0384	14.3293	14.8494	16.05	18.3993	12.6276	10.92	59.839	0.826	0.8363	0.8477	0.8587	0.7895	0.8197	0.7361	0.8401	59.839	0	-0.0001	-0.0018	-0.0014	0.0014	0.003	-0.0013	-0.0013
59.99	27.0364	27.5484	16.8168	17.2532	20.3244	22.3527	17.1438	12.9859	59.99	22.2907	22.9796	14.3165	14.8059	16.0029	18.3351	12.6169	10.9377	59.99	0.8245	0.8342	0.8513	0.8582	0.7874	0.8203	0.7359	0.8423	59.99	0	-0.0001	-0.0018	-0.0014	0.0015	0.0031	-0.0013	-0.0013
60.08	26.9713	27.4716	16.8134	17.2169	20.3335	22.3152	17.0834	12.9229	60.08	22.2322	22.9678	14.2725	14.7788	15.9784	18.3021	12.601	10.8893	60.08	0.8243	0.8361	0.8489	0.8584	0.7858	0.8202	0.7376	0.8426	60.08	0	-0.0001	-0.0018	-0.0014	0.0016	0.0031	-0.0012	-0.0012
60.17	27.0381	27.5531	16.8067	17.1655	20.2203	22.1891	17.1055	12.9352	60.17	22.3121	22.9421	14.2203	14.6921	15.9078	18.2277	12.5837	10.8829	60.17	0.8252	0.8327	0.8461	0.8559	0.7867	0.8215	0.7357	0.8413	60.17	0	-0.0001	-0.0018	-0.0014	0.0016	0.0032	-0.0012	-0.0012
60.26	26.886	27.469	16.762	17.2107	20.1726	22.0918	17.0561	12.8518	60.26	22.2659	22.8997	14.1852	14.6858	15.9024	18.1596	12.585	10.8893	60.26	0.8282	0.8337	0.8463	0.8533	0.7883	0.822	0.7379	0.8473	60.26	0	-0.0001	-0.0018	-0.0014	0.0017	0.0033	-0.0011	-0.0012
60.35	26.9177	27.3238	16.7187	17.1242	20.1205	22.0454	17.0794	12.8867	60.35	22.2714	22.8933	14.1472	14.6618	15.8837	18.1095	12.5411	10.8665	60.35	0.8274	0.8379	0.8462	0.8562	0.7894	0.8215	0.7343	0.8432	60.35	0	-0.0001	-0.0017	-0.0013	0.0017	0.0033	-0.0011	-0.0012
60.437	26.8528	27.4063	16.675	17.0473	20.1033	22.0106	17.017	12.8567	60.437	22.2015	22.8936	14.1001	14.6171	15.8191	18.0765	12.4775	10.815	60.437	0.8268	0.8353	0.8456	0.8574	0.7869	0.8213	0.7332	0.8412	60.437	0	-0.0001	-0.0017	-0.0013	0.0018	0.0034	-0.0011	-0.0011
60.561	26.842	27.3607	16.5876	17.0325	19.9927	21.9599	17.0202	12.8238	60.561	22.2123	22.8538	14.0966	14.6451	15.8036	18.0245	12.5148	10.8236	60.561	0.8275	0.8353	0.8498	0.8598	0.7905	0.8208	0.7353	0.844	60.561	0	-0.0001	-0.0017	-0.0013	0.0018	0.0035	-0.001	-0.0011
60.651	26.7953	27.2662	16.66	17.0105	20.0539	21.84	16.9508	12.7971	60.651	22.0677	22.8077	14.0911	14.6496	15.7881	17.9431	12.499	10.776	60.651	0.8236	0.8365	0.8458	0.8612	0.7873	0.8216	0.7374	0.8421	60.651	0	-0.0001	-0.0016	-0.0013	0.0019	0.0036	-0.001	-0.001
60.741	26.7039	27.2724	16.5727	16.9822	19.9258	21.7637	16.9488	12.7895	60.741	22.0973	22.7505	14.0771	14.5446	15.6842	17.9297	12.489	10.768	60.741	0.8275	0.8342	0.8494	0.8565	0.7871	0.8238	0.7369	0.8419	60.741	0	-0.0001	-0.0016	-0.0013	0.0019	0.0037	-0.0009	-0.001
60.828	26.7084	27.1984	16.5618	16.9227	19.9098	21.7085	16.9358	12.7513	60.828	22.1009	22.6757	14.0337	14.5013	15.6802	17.8739	12.4169	10.753	60.828	0.8275	0.8337	0.8474	0.8569	0.7876	0.8234	0.7332	0.8433	60.828	0	-0.0001	-0.0016	-0.0013	0.002	0.0038	-0.0009	-0.0009
60.982	26.7181	27.2484	16.5086	16.9418	19.8643	21.606	16.8999	12.7384	60.982	22.1296	22.6993	13.9848	14.4814	15.6632	17.8214	12.4211	10.7166	60.982	0.8283	0.8331	0.8471	0.8548	0.7885	0.8248	0.735	0.8413	60.982	0	-0.0001	-0.0015	-0.0012	0.002	0.0039	-0.0009	-0.0008
61.102	26.7183	27.1977	16.4702	16.8788	19.7401	21.6057	16.9318	12.7271	61.102	22.1765	22.7397	13.9618	14.4868	15.5656	17.7823	12.4204	10.7161	61.102	0.83	0.8361	0.8477	0.8583	0.7885	0.823	0.7336	0.842	61.102	0	-0.0001	-0.0015	-0.0012	0.0021	0.004	-0.0008	-0.0007
61.223	26.6971	27.1503	16.4308	16.8631	19.7352	21.4737	16.8888	12.7248	61.223	22.0544	22.596	13.926	14.474	15.5666	17.6387	12.3608	10.7205	61.223	0.8261	0.8323	0.8476	0.8583	0.7888	0.8214	0.7319	0.8425	61.223	0	-0.0002	-0.0014	-0.0012	0.0022	0.0042	-0.0008	-0.0006
61.283	26.61	27.0731	16.4064	16.8309	19.6756	21.3653	16.8603	12.6797	61.283	22.0458	22.5945	13.9023	14.3355	15.5816	17.6225	12.375	10.6673	61.283	0.8285	0.8346	0.8474	0.8517	0.7919	0.8248	0.734	0.8413	61.283	0	-0.0002	-0.0014	-0.0012	0.0022	0.0042	-0.0007	-0.0006
61.399	26.6534	27.1154	16.3159	16.77	19.6222	21.2712	16.8192	12.6311	61.399	21.9159	22.5718	13.8646	14.3326	15.4381	17.5773	12.337	10.631	61.399	0.8223	0.8324	0.8498	0.8547	0.7868	0.8263	0.7335	0.8417	61.399	0	-0.0002	-0.0013	-0.0012	0.0023	0.0044	-0.0007	-0.0005
61.489	26.5387	27.0222	16.372	16.72	19.524	21.1587	16.8055	12.661	61.489	21.9204	22.5137	13.8069	14.3104	15.4268	17.4692	12.3336	10.6098	61.489	0.826	0.8332	0.8433	0.8559	0.7901	0.8256	0.7339	0.838	61.489	0	-0.0002	-0.0013	-0.0012	0.0023	0.0045	-0.0006	-0.0004
61.553	26.5376	27.0367	16.3183	16.724	19.512	21.1714	16.8147	12.6308	61.553	21.9998	22.5659	13.8336	14.3036	15.4041	17.4845	12.3183	10.6172	61.553	0.829	0.8346	0.8477	0.8553	0.7895	0.8259	0.7326	0.8406	61.553	0	-0.0002	-0.0012	-0.0012	0.0023	0.0046	-0.0006	-0.0004
61.643	26.5496	26.9301	16.2478	16.6795	19.4418	21.0359	16.7824	12.626	61.643	21.9252	22.5881	13.8034	14.2567	15.3706	17.4274	12.321	10.5635	61.643	0.8258	0.8388	0.8496	0.8547	0.7906	0.8285	0.7342	0.8366	61.643	0	-0.0002	-0.0012	-0.0012	0.0024	0.0047	-0.0006	-0.0003
61.794	26.5324	26.943	16.2479	16.7149	19.3457	21.0034	16.7427	12.5943	61.794	21.8876	22.5047	13.7549	14.2647	15.3283	17.3354	12.2738	10.5687	61.794	0.8249	0.8353	0.8466	0.8534	0.7923	0.8254	0.7331	0.8392	61.794	0	-0.0001	-0.0011	-0.0012	0.0025	0.0049	-0.0005	-0.0002
61.884	26.4012	26.88	16.1958	16.6583	19.2973	20.869	16.6946	12.54	61.884	21.8798	22.3755	13.7338	14.2156	15.2835	17.2836	12.2783	10.5725	61.884	0.8287	0.8324	0.848	0.8534	0.792	0.8282	0.7355	0.8431	61.884	0	-0.0001	-0.0011	-0.0012	0.0025	0.0051	-0.0004	-0.0002
61.975	26.4073	26.8285	16.1578	16.5655	19.2317	20.7204	16.7359	12.493	61.975	21.8593	22.3997	13.6827	14.1681	15.1862	17.1495	12.2675	10.5747	61.975	0.8278	0.8349	0.8468	0.8553	0.7896	0.8277	0.733	0.8465	61.975	0	-0.0001	-0.0011	-0.0012	0.0026	0.0052	-0.0003	-0.0001
62.061	26.3845	26.8325	16.188	16.5695	19.2197	20.7002	16.641	12.4762	62.061	21.8245	22.3464	13.6548	14.2019	15.183	17.1631	12.2588	10.5243	62.061	0.8272	0.8328	0.8435	0.8571	0.79	0.8291	0.7367	0.8436	62.061	0	-0.0001	-0.0011	-0.0012	0.0027	0.0053	-0.0002	0
62.181	26.3825	26.815	16.1326	16.5449	19.0781	20.636	16.6405	12.4668	62.181	21.783	22.363	13.6286	14.1799	15.143	17.055	12.2	10.4865	62.181	0.8257	0.834	0.8448	0.8571	0.7937	0.8265	0.7332	0.8412	62.181	0	-0.0001	-0.001	-0.0012	0.0028	0.0056	-0.0001	0.0001
62.272	26.3036	26.727	16.0184	16.4895	19.1055	20.5302	16.6253	12.4338	62.272	21.7242	22.3234	13.5774	14.0591	15.1022	17.0216	12.168	10.4615	62.272	0.8259	0.8352	0.8476	0.8526	0.7905	0.8291	0.7319	0.8414	62.272	0	-0.0001	-0.001	-0.0011	0.0028	0.0057	0	0.0001
62.365	26.3087	26.834	16.0581	16.4599	19.0498	20.3951	16.6227	12.4384	62.365	21.7477	22.3421	13.5551	14.0606	15.077	16.9163	12.1684	10.4581	62.365	0.8266	0.8326	0.8441	0.8542	0.7915	0.8294	0.732	0.8408	62.365	0	-0.0001	-0.001	-0.0011	0.0029	0.0059	0.0001	0.0002
62.456	26.3419	26.7883	15.9709	16.3847	18.9571	20.2707	16.5504	12.4164	62.456	21.7326	22.3364	13.5087	14.0485	14.9903	16.8245	12.1723	10.4455	62.456	0.825	0.8338	0.8458	0.8574	0.7908	0.83	0.7355	0.8413	62.456	0	0	-0.001	-0.0011	0.003	0.006	0.0002	0.0003
62.546	26.2407	26.6406	16.0019	16.4041	18.7768	20.1936	16.5536	12.4351	62.546	21.658	22.2273	13.501	14.0269	14.9129	16.7814	12.1788	10.4618	62.546	0.8254	0.8343	0.8437	0.8551	0.7942	0.831	0.7357	0.8413	62.546	0	0	-0.001	-0.0011	0.003	0.0062	0.0003	0.0004
62.666	26.1854	26.6159	15.9192	16.3388	18.7277	20.086	16.5306	12.4145	62.666	21.6119	22.1893	13.4812	13.966	14.8574	16.7002	12.1297	10.4341	62.666	0.8253	0.8337	0.8468	0.8548	0.7933	0.8314	0.7338	0.8405	62.666	-0.0001	0	-0.0011	-0.0011	0.0031	0.0064	0.0004	0.0005
62.817	26.2453	26.7287	15.8961	16.3369	18.6757	20.013	16.5555	12.3828	62.817	21.6578	22.2489	13.4234	13.9177	14.789	16.655	12.16	10.4299	62.817	0.8252	0.8324	0.8444	0.8519	0.7919	0.8322	0.7345	0.8423	62.817	-0.0001	0	-0.0011	-0.001	0.0032	0.0067	0.0007	0.0006
62.907	26.101	26.5248	15.8463	16.2956	18.6168	19.8836	16.4902	12.3718	62.907	21.5906	22.125	13.3905	13.9222	14.7829	16.5656	12.0945	10.402	62.907	0.8272	0.8341	0.845	0.8544	0.7941	0.8331	0.7334	0.8408	62.907	-0.0001	0.0001	-0.0011	-0.001	0.0033	0.0069	0.0008	0.0007
62.967	26.1883	26.5619	15.8654	16.2657	18.624	19.7588	16.501	12.3297	62.967	21.6158	22.1754	13.3975	13.9009	14.7817	16.5017	12.1069	10.3907	62.967	0.8254	0.8349	0.8444	0.8546	0.7937	0.8352	0.7337	0.8427	62.967	-0.0001	0.0001	-0.0011	-0.001	0.0033	0.007	0.0009	0.0008
63.057	26.0029	26.4979	15.8286	16.2213	18.5354	19.6621	16.4945	12.3168	63.057	21.5313	22.1372	13.3664	13.8151	14.6913	16.3885	12.1	10.3749	63.057	0.828	0.8354	0.8444	0.8517	0.7926	0.8335	0.7336	0.8423	63.057	-0.0001	0.0001	-0.0011	-0.001	0.0034	0.0071	0.001	0.0008
63.204	26.0315	26.5218	15.7728	16.1917	18.4146	19.56	16.4659	12.3154	63.204	21.568	22.1107	13.3366	13.8404	14.6172	16.2914	12.1138	10.3197	63.204	0.8285	0.8337	0.8455	0.8548	0.7938	0.8329	0.7357	0.8379	63.204	-0.0001	0.0001	-0.0011	-0.001	0.0035	0.0074	0.0012	0.001
63.295	26.0933	26.4655	15.7868	16.1735	18.3564	19.4468	16.3958	12.2382	63.295	21.5409	22.071	13.3212	13.8127	14.6103	16.2541	12.0928	10.3425	63.295	0.8255	0.834	0.8438	0.854	0.7959	0.8358	0.7376	0.8451	63.295	-0.0001	0.0001	-0.0011	-0.001	0.0036	0.0076	0.0013	0.0011
63.389	26.0505	26.4086	15.7061	16.1445	18.2108	19.3589	16.431	12.2738	63.389	21.5462	22.0192	13.2668	13.7795	14.5083	16.2123	12.0302	10.3099	63.389	0.8271	0.8338	0.8447	0.8535	0.7967	0.8375	0.7322	0.84	63.389	-0.0002	0.0001	-0.0011	-0.0009	0.0036	0.0077	0.0015	0.0012
63.479	25.9352	26.4537	15.7268	16.1049	18.1383	19.2177	16.4016	12.2419	63.479	21.4404	22.0305	13.2549	13.8003	14.4555	16.0725	12.0133	10.2852	63.479	0.8267	0.8328	0.8428	0.8569	0.797	0.8363	0.7324	0.8402	63.479	-0.0002	0.0002	-0.0011	-0.0009	0.0037	0.0079	0.0016	0.0013
63.569	25.9532	26.3672	15.6287	16.0955	18.1165	19.1324	16.3921	12.2109	63.569	21.4385	21.9738	13.1987	13.7327	14.4221	16.0273	12.0225	10.3025	63.569	0.826	0.8334	0.8445	0.8532	0.7961	0.8377	0.7334	0.8437	63.569	-0.0002	0.0002	-0.0011	-0.0009	0.0038	0.008	0.0017	0.0014
63.659	25.8943	26.3107	15.6337	16.0353	17.9545	18.984	16.3473	12.2341	63.659	21.3884	21.9725	13.1892	13.7133	14.334	15.9189	11.9899	10.2942	63.659	0.826	0.8351	0.8436	0.8552	0.7983	0.8385	0.7334	0.8414	63.659	-0.0002	0.0002	-0.0011	-0.0009	0.0039	0.0082	0.0019	0.0015
63.776	25.8756	26.3197	15.6393	16.0345	17.8793	18.858	16.3168	12.2076	63.776	21.3868	21.9898	13.191	13.661	14.2595	15.8057	12.0055	10.2932	63.776	0.8265	0.8355	0.8435	0.852	0.7975	0.8381	0.7358	0.8432	63.776	-0.0002	0.0002	-0.001	-0.0009	0.004	0.0084	0.0021	0.0017
63.9	25.871	26.2451	15.5401	16.0164	17.8956	18.8056	16.2871	12.1514	63.9	21.3461	21.8979	13.1208	13.6489	14.218	15.7813	11.9703	10.2391	63.9	0.8251	0.8344	0.8443	0.8522	0.7945	0.8392	0.735	0.8426	63.9	-0.0002	0.0002	-0.001	-0.0009	0.0041	0.0086	0.0023	0.0018
63.99	25.7616	26.1172	15.5129	16.0081	17.7337	18.6402	16.292	12.1491	63.99	21.2895	21.865	13.1032	13.6211	14.1662	15.6798	11.9837	10.2328	63.99	0.8264	0.8372	0.8447	0.8509	0.7988	0.8412	0.7356	0.8423	63.99	-0.0001	0.0002	-0.001	-0.0009	0.0041	0.0088	0.0024	0.0019
64.111	25.7494	26.2264	15.4618	15.9273	17.6603	18.517	16.3475	12.1273	64.111	21.267	21.839	13.0996	13.5779	14.0781	15.606	11.9869	10.2278	64.111	0.8259	0.8327	0.8472	0.8525	0.7972	0.8428	0.7333	0.8434	64.111	-0.0001	0.0002	-0.0009	-0.0009	0.0043	0.009	0.0026	0.0021
64.171	25.7366	26.2282	15.4607	15.9434	17.6222	18.3977	16.2756	12.1326	64.171	21.2554	21.8579	13.0832	13.5586	14.0609	15.52	11.9344	10.2245	64.171	0.8259	0.8334	0.8462	0.8504	0.7979	0.8436	0.7333	0.8427	64.171	-0.0001	0.0002	-0.0009	-0.0009	0.0043	0.0091	0.0027	0.0022
64.288	25.7457	26.1221	15.4533	15.8514	17.4568	18.2482	16.2229	12.161	64.288	21.2939	21.8222	13.0244	13.5026	13.9627	15.4258	11.9363	10.239	64.288	0.8271	0.8354	0.8428	0.8518	0.7998	0.8453	0.7358	0.842	64.288	-0.0001	0.0002	-0.0009	-0.0009	0.0044	0.0093	0.0029	0.0024
64.408	25.6876	26.1223	15.3801	15.8148	17.4063	18.1315	16.255	12.0638	64.408	21.2678	21.8256	13.0327	13.5058	13.9109	15.3723	11.9441	10.1685	64.408	0.8279	0.8355	0.8474	0.854	0.7992	0.8478	0.7348	0.8429	64.408	-0.0001	0.0002	-0.0008	-0.0009	0.0045	0.0095	0.0031	0.0026
64.502	25.7235	26.0611	15.39	15.7886	17.3184	18.0604	16.2583	12.0863	64.502	21.2361	21.7567	13.0034	13.521	13.8535	15.2362	11.9738	10.1848	64.502	0.8256	0.8348	0.8449	0.8564	0.7999	0.8436	0.7365	0.8427	64.502	-0.0001	0.0001	-0.0007	-0.0009	0.0046	0.0096	0.0033	0.0027
64.593	25.6099	25.9583	15.346	15.7616	17.2009	17.8573	16.1913	12.0734	64.593	21.1754	21.6487	12.9353	13.4601	13.7492	15.1298	11.9252	10.1697	64.593	0.8268	0.834	0.8429	0.854	0.7993	0.8473	0.7365	0.8423	64.593	-0.0001	0.0001	-0.0007	-0.0008	0.0047	0.0097	0.0035	0.0029
64.713	25.6102	26.0058	15.3627	15.7442	17.1012	17.7296	16.1628	12.061	64.713	21.1705	21.6899	12.9088	13.4174	13.7009	15.0535	11.9104	10.1409	64.713	0.8266	0.834	0.8403	0.8522	0.8012	0.8491	0.7369	0.8408	64.713	-0.0001	0.0001	-0.0006	-0.0008	0.0048	0.0099	0.0037	0.0031
64.803	25.6054	25.9212	15.2825	15.7432	17.0135	17.6399	16.1787	12.0403	64.803	21.188	21.6693	12.8756	13.3662	13.6733	14.9982	11.9369	10.1792	64.803	0.8275	0.836	0.8425	0.849	0.8037	0.8502	0.7378	0.8454	64.803	-0.0001	0.0001	-0.0006	-0.0008	0.0049	0.0101	0.0039	0.0033
64.894	25.49	25.8909	15.2845	15.6585	16.9632	17.491	16.1373	12.0374	64.894	21.0817	21.5578	12.8857	13.39	13.5735	14.9008	11.9277	10.1439	64.894	0.8271	0.8326	0.8431	0.8551	0.8002	0.8519	0.7391	0.8427	64.894	-0.0001	0.0001	-0.0006	-0.0008	0.0049	0.0102	0.0041	0.0034
64.954	25.5468	25.914	15.2727	15.6657	16.8542	17.3678	16.1678	12.0182	64.954	21.1287	21.5788	12.8818	13.3456	13.4958	14.8013	11.9397	10.1607	64.954	0.8271	0.8327	0.8435	0.8519	0.8007	0.8522	0.7385	0.8454	64.954	-0.0001	0	-0.0005	-0.0007	0.005	0.0103	0.0042	0.0036
65.044	25.5091	25.9053	15.2198	15.6115	16.6894	17.213	16.1273	11.9799	65.044	21.0631	21.6543	12.8221	13.3271	13.4205	14.6842	11.9107	10.185	65.044	0.8257	0.8359	0.8425	0.8537	0.8041	0.8531	0.7385	0.8502	65.044	-0.0001	0	-0.0004	-0.0007	0.005	0.0104	0.0044	0.0038
65.195	25.4656	25.8007	15.2316	15.5998	16.6247	17.1928	16.1949	11.954	65.195	21.0917	21.5605	12.807	13.3287	13.3891	14.6199	11.9346	10.1423	65.195	0.8282	0.8357	0.8408	0.8544	0.8054	0.8504	0.7369	0.8484	65.195	-0.0001	0	-0.0004	-0.0007	0.0051	0.0106	0.0048	0.0041
65.311	25.4772	25.7849	15.1398	15.6002	16.5915	16.9815	16.0965	11.9423	65.311	21.0002	21.5495	12.7553	13.2429	13.3089	14.5355	11.9002	10.0625	65.311	0.8243	0.8357	0.8425	0.8489	0.8022	0.856	0.7393	0.8426	65.311	-0.0001	0	-0.0003	-0.0007	0.0052	0.0107	0.0051	0.0043
65.402	25.3545	25.7659	15.1299	15.5313	16.4864	16.8814	16.085	11.9394	65.402	20.9645	21.557	12.7133	13.25	13.2315	14.4706	11.9131	10.0955	65.402	0.8269	0.8366	0.8403	0.8531	0.8026	0.8572	0.7406	0.8456	65.402	-0.0001	0	-0.0003	-0.0006	0.0052	0.0108	0.0054	0.0045
65.492	25.3247	25.7728	15.1072	15.4929	16.3595	16.6796	16.1127	11.8998	65.492	20.9098	21.4917	12.7459	13.2066	13.1791	14.323	11.8833	10.0894	65.492	0.8257	0.8339	0.8437	0.8524	0.8056	0.8587	0.7375	0.8479	65.492	-0.0001	0	-0.0002	-0.0006	0.0053	0.0109	0.0056	0.0048
65.586	25.3716	25.6454	15.114	15.4981	16.2535	16.5989	16.1191	11.9577	65.586	20.8697	21.4624	12.689	13.1558	13.0806	14.2369	11.9403	10.0928	65.586	0.8226	0.8369	0.8396	0.8489	0.8048	0.8577	0.7408	0.844	65.586	-0.0001	0	-0.0002	-0.0006	0.0054	0.0109	0.0059	0.005
65.677	25.3617	25.6817	15.0087	15.4467	16.1536	16.5072	16.1051	11.914	65.677	20.9109	21.4395	12.6492	13.1511	12.9751	14.1767	11.944	10.0776	65.677	0.8245	0.8348	0.8428	0.8514	0.8032	0.8588	0.7416	0.8459	65.677	-0.0001	0	-0.0001	-0.0005	0.0054	0.011	0.0062	0.0052
65.797	25.2842	25.5687	14.9597	15.3813	16.1082	16.3527	16.0942	11.9055	65.797	20.8375	21.3443	12.6222	13.0829	12.9559	14.0801	11.9353	10.0845	65.797	0.8241	0.8348	0.8437	0.8506	0.8043	0.861	0.7416	0.847	65.797	-0.0001	0	0	-0.0005	0.0055	0.0111	0.0065	0.0056
65.918	25.2767	25.6283	14.9968	15.3627	15.9766	16.2267	15.9825	11.8879	65.918	20.9	21.3811	12.6406	13.099	12.8927	13.9537	11.9052	10.0565	65.918	0.8268	0.8343	0.8429	0.8527	0.807	0.8599	0.7449	0.846	65.918	-0.0001	0	0	-0.0005	0.0056	0.0111	0.0069	0.0059
66.038	25.2843	25.5932	14.9387	15.3558	15.8759	16.0725	15.9759	11.8546	66.038	20.8476	21.3497	12.5483	13.0618	12.807	13.8726	11.9222	10.0761	66.038	0.8245	0.8342	0.84	0.8506	0.8067	0.8631	0.7463	0.85	66.038	0	0	0.0001	-0.0004	0.0056	0.0112	0.0073	0.0063
66.098	25.2257	25.4634	14.8852	15.3159	15.7613	15.9573	16.0046	11.8625	66.098	20.7855	21.2579	12.5483	13.0059	12.7456	13.7661	11.8878	10.0819	66.098	0.824	0.8348	0.843	0.8492	0.8087	0.8627	0.7428	0.8499	66.098	0	0	0.0002	-0.0004	0.0057	0.0112	0.0075	0.0064
66.189	25.1084	25.4483	14.8705	15.2331	15.6626	15.7852	15.9764	11.8262	66.189	20.7878	21.2582	12.534	13.0011	12.7041	13.7108	11.945	10.0897	66.189	0.8279	0.8353	0.8429	0.8535	0.8111	0.8686	0.7477	0.8532	66.189	0	0	0.0002	-0.0003	0.0057	0.0112	0.0078	0.0067
66.309	25.0733	25.4582	14.8424	15.307	15.5382	15.693	15.9883	11.8181	66.309	20.7187	21.2453	12.5306	12.9763	12.6169	13.5769	11.8911	10.0816	66.309	0.8263	0.8345	0.8442	0.8477	0.812	0.8652	0.7437	0.8531	66.309	0	0	0.0004	-0.0003	0.0058	0.0112	0.0082	0.0071
66.4	25.0957	25.3606	14.7651	15.2289	15.4861	15.5554	15.9793	11.8364	66.4	20.752	21.1916	12.4238	12.9837	12.547	13.4999	11.9152	10.0934	66.4	0.8269	0.8356	0.8414	0.8526	0.8102	0.8679	0.7457	0.8527	66.4	0	0	0.0005	-0.0002	0.0059	0.0112	0.0085	0.0074
66.52	25.1087	25.3952	14.791	15.1735	15.3857	15.4831	15.9477	11.8206	66.52	20.7413	21.1561	12.4764	12.9411	12.461	13.4116	11.9238	10.0729	66.52	0.8261	0.8331	0.8435	0.8529	0.8099	0.8662	0.7477	0.8521	66.52	0	0	0.0006	-0.0001	0.006	0.0112	0.0089	0.0079
66.61	24.9564	25.3884	14.7632	15.1824	15.2428	15.2935	16.0187	11.8136	66.61	20.6286	21.1616	12.4469	12.9447	12.4048	13.3292	11.9375	10.0498	66.61	0.8266	0.8335	0.8431	0.8526	0.8138	0.8716	0.7452	0.8507	66.61	0	0	0.0007	-0.0001	0.006	0.0111	0.0092	0.0082
66.701	24.9657	25.3463	14.7933	15.1401	15.1631	15.1917	16.0149	11.7659	66.701	20.622	21.1444	12.4114	12.8878	12.3375	13.261	11.9715	10.0363	66.701	0.826	0.8342	0.839	0.8512	0.8137	0.8729	0.7475	0.853	66.701	0	0	0.0008	0	0.0061	0.0111	0.0095	0.0085
66.791	24.9035	25.3021	14.7144	15.0748	15.05	15.0753	16.003	11.7903	66.791	20.6481	21.0877	12.3896	12.8411	12.2397	13.1494	12.0043	10.0912	66.791	0.8291	0.8334	0.842	0.8518	0.8133	0.8722	0.7501	0.8559	66.791	0.0001	0	0.0009	0.0001	0.0062	0.0111	0.0098	0.0089
66.881	24.9096	25.2456	14.6752	15.1222	14.9475	15.0011	15.9859	11.8366	66.881	20.5371	21.1042	12.3743	12.8361	12.1426	13.0892	11.9968	10.1014	66.881	0.8245	0.836	0.8432	0.8488	0.8123	0.8725	0.7505	0.8534	66.881	0.0001	0	0.0011	0.0002	0.0062	0.011	0.0102	0.0092
66.972	24.8553	25.2453	14.708	15.0861	14.8759	14.8463	16.0078	11.7559	66.972	20.5533	21.0759	12.3897	12.8061	12.138	12.994	11.983	10.0845	66.972	0.8269	0.8348	0.8424	0.8489	0.816	0.8752	0.7486	0.8578	66.972	0.0001	0.0001	0.0013	0.0003	0.0063	0.0109	0.0105	0.0096
67.122	24.8093	25.1728	14.6196	14.9764	14.7412	14.7392	15.9972	11.7479	67.122	20.4949	20.9936	12.3253	12.7858	11.9831	12.9276	12.0545	10.0856	67.122	0.8261	0.834	0.8431	0.8537	0.8129	0.8771	0.7535	0.8585	67.122	0.0001	0.0001	0.0014	0.0004	0.0064	0.0109	0.011	0.0102
67.243	24.8093	25.169	14.5925	15.0062	14.6763	14.5996	16.019	11.758	67.243	20.4964	20.9754	12.2923	12.7406	11.9467	12.8329	12.0513	10.0876	67.243	0.8262	0.8334	0.8424	0.849	0.814	0.879	0.7523	0.8579	67.243	0.0001	0.0001	0.0015	0.0005	0.0064	0.0107	0.0115	0.0107
67.333	24.8077	25.1364	14.5511	14.959	14.5866	14.5714	15.9856	11.7805	67.333	20.4869	20.9562	12.3228	12.7322	11.874	12.7936	12.0385	10.1036	67.333	0.8258	0.8337	0.8469	0.8511	0.814	0.878	0.7531	0.8577	67.333	0.0001	0.0001	0.0017	0.0007	0.0065	0.0106	0.0118	0.0111
67.454	24.7702	25.0738	14.5475	14.9502	14.4809	14.4407	15.9919	11.7698	67.454	20.4144	20.9223	12.2529	12.7396	11.7933	12.6701	12.0914	10.1116	67.454	0.8242	0.8344	0.8423	0.8521	0.8144	0.8774	0.7561	0.8591	67.454	0.0001	0.0001	0.0018	0.0008	0.0065	0.0105	0.0123	0.0116
67.544	24.7282	25.0915	14.5211	14.9235	14.3174	14.268	15.983	11.7973	67.544	20.4479	20.8813	12.2581	12.6676	11.77	12.5699	12.065	10.1161	67.544	0.8269	0.8322	0.8442	0.8488	0.8221	0.881	0.7549	0.8575	67.544	0.0002	0.0002	0.002	0.001	0.0065	0.0104	0.0126	0.012
67.661	24.7003	25.0194	14.4487	14.8116	14.3004	14.1694	16.0115	11.7469	67.661	20.4224	20.8603	12.2432	12.6401	11.6947	12.5211	12.1534	10.1109	67.661	0.8268	0.8338	0.8474	0.8534	0.8178	0.8837	0.759	0.8607	67.661	0.0002	0.0002	0.0021	0.0011	0.0066	0.0102	0.0131	0.0125
67.755	24.6636	24.9137	14.4586	14.8284	14.1496	14.0829	16.0359	11.7488	67.755	20.3528	20.8075	12.1754	12.6346	11.5727	12.4841	12.2005	10.1459	67.755	0.8252	0.8352	0.8421	0.852	0.8179	0.8865	0.7608	0.8636	67.755	0.0002	0.0002	0.0022	0.0012	0.0066	0.0101	0.0134	0.013
67.816	24.5885	24.9406	14.4508	14.8465	14.1354	14.0203	15.96	11.7398	67.816	20.3572	20.8123	12.2025	12.6426	11.5675	12.4033	12.1676	10.1497	67.816	0.8279	0.8345	0.8444	0.8516	0.8183	0.8847	0.7624	0.8646	67.816	0.0002	0.0003	0.0024	0.0014	0.0066	0.01	0.0136	0.0132
67.936	24.6123	24.9025	14.4481	14.8101	14.017	13.9148	16.035	11.7113	67.936	20.2927	20.8394	12.1934	12.6061	11.4948	12.3229	12.2148	10.1559	67.936	0.8245	0.8368	0.8439	0.8512	0.8201	0.8856	0.7618	0.8672	67.936	0.0002	0.0003	0.0026	0.0016	0.0066	0.0098	0.0141	0.0138
67.996	24.525	24.8509	14.3899	14.7392	13.9172	13.8275	16.0114	11.7485	67.996	20.2424	20.7685	12.1364	12.5867	11.4004	12.2841	12.2327	10.2045	67.996	0.8254	0.8357	0.8434	0.854	0.8192	0.8884	0.764	0.8686	67.996	0.0002	0.0004	0.0028	0.0017	0.0066	0.0097	0.0143	0.014
68.117	24.5494	24.8634	14.362	14.729	13.8485	13.7638	15.9899	11.7214	68.117	20.278	20.7078	12.0954	12.5459	11.3657	12.2083	12.258	10.1774	68.117	0.826	0.8329	0.8422	0.8518	0.8207	0.887	0.7666	0.8683	68.117	0.0001	0.0004	0.003	0.0019	0.0066	0.0095	0.0148	0.0146
68.238	24.4591	24.8017	14.3809	14.7	13.7485	13.6784	16.0275	11.7242	68.238	20.2203	20.667	12.1468	12.5291	11.2932	12.1441	12.2711	10.2117	68.238	0.8267	0.8333	0.8446	0.8523	0.8214	0.8878	0.7656	0.871	68.238	0.0002	0.0005	0.0032	0.002	0.0066	0.0093	0.0152	0.0151
68.328	24.4801	24.8067	14.2826	14.7112	13.6901	13.6108	16.03	11.7481	68.328	20.2546	20.6981	12.1178	12.5176	11.2478	12.1336	12.3175	10.2048	68.328	0.8274	0.8344	0.8484	0.8509	0.8216	0.8915	0.7684	0.8686	68.328	0.0002	0.0005	0.0033	0.0022	0.0066	0.0091	0.0155	0.0155
68.418	24.4158	24.6593	14.279	14.6524	13.5656	13.5515	16.0399	11.7241	68.418	20.2382	20.6009	12.0646	12.4145	11.1823	12.0502	12.372	10.2605	68.418	0.8289	0.8354	0.8449	0.8473	0.8243	0.8892	0.7713	0.8752	68.418	0.0002	0.0006	0.0037	0.0025	0.0066	0.0089	0.0159	0.0159
68.509	24.4515	24.6872	14.2895	14.6295	13.4916	13.4506	16.0627	11.71	68.509	20.2113	20.6148	12.0756	12.451	11.1256	11.9452	12.3849	10.2294	68.509	0.8266	0.835	0.8451	0.8511	0.8246	0.8881	0.771	0.8736	68.509	0.0002	0.0006	0.0038	0.0026	0.0066	0.0088	0.0162	0.0163
68.629	24.3426	24.6705	14.2432	14.6405	13.3921	13.3635	16.0744	11.7774	68.629	20.1059	20.6462	12.0532	12.4663	11.0187	11.9313	12.4397	10.3154	68.629	0.826	0.8369	0.8462	0.8515	0.8228	0.8928	0.7739	0.8759	68.629	0.0002	0.0007	0.004	0.0028	0.0066	0.0085	0.0166	0.0169
68.75	24.3787	24.6618	14.2027	14.5928	13.3397	13.2587	16.098	11.7386	68.75	20.0702	20.5906	12.0269	12.4323	10.9968	11.8761	12.4698	10.313	68.75	0.8233	0.8349	0.8468	0.8519	0.8244	0.8957	0.7746	0.8786	68.75	0.0002	0.0007	0.0042	0.0029	0.0065	0.0083	0.017	0.0174
68.841	24.3522	24.5729	14.1921	14.5734	13.2494	13.2255	16.1151	11.7406	68.841	20.141	20.5377	12.0267	12.3998	10.9458	11.8604	12.5335	10.3283	68.841	0.8271	0.8358	0.8474	0.8509	0.8261	0.8968	0.7777	0.8797	68.841	0.0002	0.0007	0.0044	0.0031	0.0065	0.0081	0.0173	0.0178
68.961	24.3156	24.5514	14.2134	14.5792	13.1966	13.2039	16.1417	11.7286	68.961	20.1133	20.5621	12.0045	12.4101	10.9054	11.8219	12.5666	10.3515	68.961	0.8272	0.8375	0.8446	0.8512	0.8264	0.8953	0.7785	0.8826	68.961	0.0002	0.0008	0.0047	0.0033	0.0065	0.0078	0.0177	0.0184
69.051	24.2285	24.4611	14.1839	14.5317	13.1459	13.1225	16.1255	11.7548	69.051	20.0043	20.4215	12.0073	12.4238	10.8823	11.7382	12.6284	10.3814	69.051	0.8257	0.8349	0.8465	0.8549	0.8278	0.8945	0.7831	0.8832	69.051	0.0003	0.0008	0.0049	0.0035	0.0065	0.0076	0.0179	0.0188
69.112	24.2009	24.5154	14.1507	14.4891	13.0167	13.0298	16.1739	11.7749	69.112	20.0369	20.4262	12.0062	12.3735	10.7809	11.7227	12.6762	10.4187	69.112	0.8279	0.8332	0.8484	0.854	0.8282	0.8997	0.7837	0.8848	69.112	0.0003	0.0008	0.0052	0.0038	0.0065	0.0075	0.0181	0.019
69.232	24.1865	24.4166	14.1564	14.391	12.9308	12.9776	16.1842	11.7976	69.232	19.9983	20.3498	12.0098	12.2893	10.7658	11.6472	12.7237	10.4951	69.232	0.8268	0.8334	0.8484	0.854	0.8326	0.8975	0.7862	0.8896	69.232	0.0003	0.0009	0.0056	0.0041	0.0065	0.0073	0.0183	0.0195
69.353	24.2116	24.4122	14.1036	14.4652	12.8976	12.9358	16.1846	11.7666	69.353	19.9906	20.3943	11.9584	12.3547	10.7439	11.6113	12.7462	10.4713	69.353	0.8257	0.8354	0.8479	0.8541	0.833	0.8976	0.7875	0.8899	69.353	0.0004	0.0009	0.0059	0.0045	0.0064	0.007	0.0186	0.02
69.443	24.0977	24.3982	14.0805	14.4505	12.8329	12.9293	16.2655	11.7976	69.443	19.9567	20.3596	11.9753	12.3832	10.6598	11.5983	12.7947	10.5224	69.443	0.8282	0.8345	0.8505	0.8569	0.8307	0.8971	0.7866	0.8919	69.443	0.0004	0.001	0.0062	0.0047	0.0064	0.0068	0.0187	0.0203
69.534	24.0483	24.3398	14.086	14.3771	12.8101	12.8619	16.2242	11.8064	69.534	19.8755	20.2931	11.9583	12.3386	10.6374	11.5658	12.8136	10.5482	69.534	0.8265	0.8337	0.849	0.8582	0.8304	0.8992	0.7898	0.8934	69.534	0.0005	0.001	0.0066	0.0051	0.0064	0.0067	0.0188	0.0206
69.624	24.0446	24.2314	14.0472	14.3782	12.7483	12.8287	16.2705	11.8169	69.624	19.8434	20.2872	12.0058	12.3209	10.5842	11.5183	12.9004	10.6142	69.624	0.8253	0.8372	0.8547	0.8569	0.8302	0.8979	0.7929	0.8982	69.624	0.0005	0.001	0.0068	0.0052	0.0063	0.0065	0.0189	0.0209
69.745	24.0418	24.2554	14.043	14.338	12.6627	12.8073	16.2884	11.8087	69.745	19.843	20.2598	11.9112	12.345	10.5499	11.5237	12.9992	10.6485	69.745	0.8254	0.8353	0.8482	0.861	0.8331	0.8998	0.7981	0.9018	69.745	0.0005	0.0011	0.0072	0.0056	0.0063	0.0063	0.019	0.0212
69.805	24.0298	24.2031	14.0065	14.3628	12.6519	12.6882	16.3205	11.7993	69.805	19.8588	20.2026	11.9836	12.3115	10.5431	11.4819	13.0012	10.6974	69.805	0.8264	0.8347	0.8556	0.8572	0.8333	0.9049	0.7966	0.9066	69.805	0.0005	0.0011	0.0074	0.0058	0.0062	0.0062	0.019	0.0214
69.922	24.0466	24.1939	14.0122	14.3352	12.5878	12.7423	16.4314	11.8629	69.922	19.8208	20.2517	11.9315	12.2558	10.4667	11.4829	13.133	10.6718	69.922	0.8243	0.8371	0.8515	0.8549	0.8315	0.9012	0.7993	0.8996	69.922	0.0006	0.0011	0.0078	0.0062	0.0062	0.0059	0.0191	0.0217
70.046	23.8241	24.0656	14.0053	14.3102	12.498	12.6903	16.4443	11.9062	70.046	19.6891	20.1948	11.9696	12.2579	10.4471	11.4293	13.1672	10.7644	70.046	0.8264	0.8392	0.8547	0.8566	0.8359	0.9006	0.8007	0.9041	70.046	0.0006	0.0012	0.0083	0.0066	0.0061	0.0057	0.0191	0.0219
70.137	23.8151	24.0213	13.9343	14.2359	12.474	12.6305	16.4587	11.8794	70.137	19.69	20.123	11.9189	12.2228	10.427	11.4153	13.2046	10.8174	70.137	0.8268	0.8377	0.8554	0.8586	0.8359	0.9038	0.8023	0.9106	70.137	0.0007	0.0012	0.0087	0.007	0.006	0.0056	0.0191	0.0221
70.288	23.8451	24.0984	14.0541	14.2558	12.4508	12.6218	16.4637	11.864	70.288	19.7654	20.1501	11.9755	12.2411	10.3669	11.3755	13.2537	10.8268	70.288	0.8289	0.8362	0.8521	0.8587	0.8326	0.9013	0.805	0.9126	70.288	0.0007	0.0013	0.009	0.0073	0.0059	0.0054	0.019	0.0223
70.378	23.8105	24.0108	13.9803	14.2186	12.3772	12.6061	16.5133	11.9246	70.378	19.6732	20.0606	11.953	12.2291	10.354	11.3648	13.3804	10.8563	70.378	0.8262	0.8355	0.855	0.8601	0.8365	0.9015	0.8103	0.9104	70.378	0.0007	0.0013	0.0094	0.0076	0.0058	0.0052	0.0189	0.0224
70.438	23.8032	23.8949	13.9689	14.2313	12.3684	12.5876	16.5272	11.9479	70.438	19.6325	19.9859	11.9801	12.226	10.353	11.3985	13.4187	10.9425	70.438	0.8248	0.8364	0.8576	0.8591	0.8371	0.9055	0.8119	0.9159	70.438	0.0008	0.0013	0.0097	0.0079	0.0058	0.0052	0.0188	0.0224
70.529	23.7148	23.8716	13.9616	14.1882	12.3112	12.54	16.6497	12.0021	70.529	19.6055	19.9196	11.9943	12.2348	10.2976	11.356	13.4952	10.9802	70.529	0.8267	0.8344	0.8591	0.8623	0.8364	0.9056	0.8105	0.9149	70.529	0.0008	0.0014	0.0102	0.0083	0.0057	0.0051	0.0187	0.0224
70.65	23.698	23.8382	13.9367	14.2211	12.2946	12.5502	16.6778	11.9787	70.65	19.5927	19.9541	11.9497	12.2249	10.3145	11.3448	13.582	10.9924	70.65	0.8268	0.8371	0.8574	0.8596	0.8389	0.904	0.8144	0.9177	70.65	0.0009	0.0014	0.0109	0.0089	0.0056	0.0049	0.0185	0.0225
70.77	23.6754	23.8209	13.9381	14.2063	12.2316	12.5037	16.663	11.9869	70.77	19.5768	19.9672	11.9893	12.2687	10.2851	11.3211	13.5928	11.0733	70.77	0.8269	0.8382	0.8602	0.8636	0.8409	0.9054	0.8157	0.9238	70.77	0.0009	0.0015	0.0112	0.0091	0.0055	0.0048	0.0184	0.0225
70.861	23.6228	23.6981	13.9663	14.1292	12.2155	12.4957	16.738	12.0071	70.861	19.5587	19.8903	12.0105	12.2185	10.2943	11.3202	13.7139	11.1342	70.861	0.828	0.8393	0.86	0.8648	0.8427	0.9059	0.8193	0.9273	70.861	0.001	0.0015	0.0117	0.0096	0.0055	0.0047	0.0181	0.0224
70.951	23.5682	23.7368	13.9629	14.1488	12.2453	12.4585	16.7983	12.0383	70.951	19.4827	19.8392	12.0108	12.2139	10.2433	11.2863	13.781	11.2032	70.951	0.8267	0.8358	0.8602	0.8632	0.8365	0.9059	0.8204	0.9306	70.951	0.001	0.0016	0.0121	0.0099	0.0054	0.0046	0.0179	0.0223
71.042	23.5914	23.6969	13.9379	14.133	12.1985	12.4897	16.8325	12.0759	71.042	19.4797	19.8568	12.0328	12.2189	10.2546	11.2873	13.8631	11.2422	71.042	0.8257	0.8379	0.8633	0.8646	0.8406	0.9037	0.8236	0.931	71.042	0.0011	0.0016	0.0124	0.0101	0.0054	0.0045	0.0177	0.0222
71.102	23.4794	23.6385	13.9443	14.1242	12.1706	12.4638	16.8596	12.0948	71.102	19.4464	19.7819	12.0492	12.2332	10.2129	11.3099	13.9584	11.2822	71.102	0.8282	0.8369	0.8641	0.8661	0.8391	0.9074	0.8279	0.9328	71.102	0.0011	0.0016	0.0128	0.0105	0.0054	0.0045	0.0175	0.0221
71.283	23.4399	23.6515	13.9868	14.1613	12.1667	12.446	16.9334	12.1213	71.283	19.3869	19.7747	12.0707	12.2731	10.2109	11.2735	14.0063	11.3765	71.283	0.8271	0.8361	0.863	0.8667	0.8392	0.9058	0.8271	0.9386	71.283	0.0012	0.0017	0.0135	0.0111	0.0053	0.0044	0.017	0.0219
71.374	23.3784	23.4813	13.9542	14.1223	12.0955	12.414	16.9481	12.0754	71.374	19.3789	19.6772	12.095	12.2634	10.1817	11.295	14.111	11.3842	71.374	0.8289	0.838	0.8668	0.8684	0.8418	0.9099	0.8326	0.9428	71.374	0.0013	0.0018	0.014	0.0115	0.0052	0.0044	0.0167	0.0217
71.464	23.389	23.5339	13.9943	14.1122	12.0706	12.4218	17.0669	12.1557	71.464	19.3819	19.7798	12.1656	12.2577	10.1756	11.2778	14.1801	11.4488	71.464	0.8287	0.8405	0.8693	0.8686	0.843	0.9079	0.8309	0.9418	71.464	0.0014	0.0019	0.0146	0.012	0.0052	0.0043	0.0164	0.0215
71.555	23.3502	23.5078	13.9933	14.127	12.11	12.4132	17.0456	12.1769	71.555	19.3039	19.695	12.1789	12.2709	10.1869	11.3033	14.2026	11.4751	71.555	0.8267	0.8378	0.8703	0.8686	0.8412	0.9106	0.8332	0.9424	71.555	0.0014	0.0019	0.015	0.0124	0.0052	0.0043	0.0161	0.0213
71.645	23.3248	23.4269	14.0151	14.0779	12.0693	12.413	17.094	12.2261	71.645	19.33	19.6019	12.1934	12.2895	10.1877	11.2648	14.2833	11.5447	71.645	0.8287	0.8367	0.87	0.873	0.8441	0.9075	0.8356	0.9443	71.645	0.0015	0.002	0.0155	0.0128	0.0052	0.0043	0.0158	0.0211
71.766	23.2559	23.3835	14.0234	14.1117	12.0481	12.3869	17.1735	12.2513	71.766	19.2958	19.6203	12.2206	12.3267	10.1841	11.2513	14.3667	11.643	71.766	0.8297	0.8391	0.8714	0.8735	0.8453	0.9083	0.8366	0.9504	71.766	0.0016	0.0021	0.016	0.0133	0.0052	0.0043	0.0153	0.0208
71.857	23.2413	23.3121	14.0431	14.0706	12.0714	12.4342	17.2437	12.2632	71.857	19.229	19.5824	12.2765	12.3374	10.192	11.2819	14.4657	11.6512	71.857	0.8274	0.84	0.8742	0.8768	0.8443	0.9073	0.8389	0.9501	71.857	0.0016	0.0021	0.0165	0.0137	0.0053	0.0043	0.0149	0.0204
71.947	23.1665	23.2921	14.0647	14.0976	12.0265	12.3724	17.2943	12.3204	71.947	19.1913	19.5265	12.347	12.3274	10.1842	11.2618	14.5266	11.7412	71.947	0.8284	0.8383	0.8779	0.8744	0.8468	0.9102	0.84	0.953	71.947	0.0017	0.0022	0.0171	0.0143	0.0053	0.0043	0.0146	0.0201
72.038	23.1065	23.2909	14.0927	14.0914	12.0417	12.3952	17.3922	12.3528	72.038	19.1815	19.5233	12.3888	12.4014	10.1754	11.2601	14.6075	11.8069	72.038	0.8301	0.8382	0.8791	0.8801	0.845	0.9084	0.8399	0.9558	72.038	0.0018	0.0023	0.0177	0.0149	0.0053	0.0043	0.0142	0.0198
72.128	23.0961	23.1488	14.1371	14.0807	12.0719	12.398	17.4173	12.3545	72.128	19.1602	19.4493	12.4652	12.3813	10.1883	11.296	14.6711	11.852	72.128	0.8296	0.8402	0.8817	0.8793	0.844	0.9111	0.8423	0.9593	72.128	0.0018	0.0024	0.0181	0.0153	0.0054	0.0044	0.0138	0.0194
72.253	23.0508	23.1116	14.1845	14.09	12.0866	12.3878	17.4341	12.4185	72.253	19.129	19.431	12.4611	12.43	10.2071	11.2798	14.7081	11.9238	72.253	0.8299	0.8407	0.8785	0.8822	0.8445	0.9106	0.8436	0.9602	72.253	0.0019	0.0025	0.0187	0.016	0.0054	0.0044	0.0133	0.0189
72.37	22.9552	23.1027	14.1925	14.1166	12.0214	12.3945	17.5239	12.492	72.37	19.0595	19.4291	12.5642	12.446	10.1608	11.298	14.8271	11.9874	72.37	0.8303	0.841	0.8853	0.8817	0.8452	0.9115	0.8461	0.9596	72.37	0.0019	0.0026	0.0192	0.0164	0.0055	0.0045	0.0128	0.0184
72.49	22.9276	23.0159	14.2904	14.1752	12.0651	12.3966	17.5702	12.4483	72.49	18.9781	19.3193	12.5977	12.5324	10.191	11.2979	14.8206	12.0446	72.49	0.8277	0.8394	0.8816	0.8841	0.8447	0.9114	0.8435	0.9676	72.49	0.002	0.0026	0.0196	0.0169	0.0056	0.0046	0.0123	0.0178
72.581	22.9859	22.9874	14.3258	14.1255	12.0729	12.3969	17.6257	12.5251	72.581	19.0053	19.308	12.727	12.5228	10.2237	11.3175	14.927	12.069	72.581	0.8268	0.8399	0.8884	0.8865	0.8468	0.9129	0.8469	0.9636	72.581	0.002	0.0027	0.02	0.0173	0.0057	0.0046	0.0119	0.0174
72.671	22.8875	22.8872	14.3807	14.1634	12.0343	12.3722	17.6343	12.5615	72.671	18.985	19.2517	12.782	12.6021	10.1955	11.3105	14.9717	12.1262	72.671	0.8295	0.8412	0.8888	0.8898	0.8472	0.9142	0.849	0.9653	72.671	0.0021	0.0028	0.0204	0.0177	0.0058	0.0047	0.0115	0.0169
72.792	22.7501	22.873	14.4714	14.2233	12.0447	12.4165	17.7223	12.5681	72.792	18.9197	19.2188	12.872	12.6592	10.1983	11.3312	15.0817	12.1776	72.792	0.8316	0.8402	0.8895	0.89	0.8467	0.9126	0.851	0.9689	72.792	0.0022	0.0029	0.0209	0.0183	0.0059	0.0049	0.011	0.0163
72.883	22.7986	22.8174	14.5504	14.2443	12.0601	12.419	17.8137	12.6019	72.883	18.9383	19.2361	13.0013	12.7077	10.2737	11.341	15.1765	12.2203	72.883	0.8307	0.843	0.8935	0.8921	0.8519	0.9132	0.852	0.9697	72.883	0.0022	0.003	0.0212	0.0187	0.006	0.005	0.0107	0.0158
72.973	22.7646	22.7525	14.5373	14.2726	12.1058	12.4649	17.84	12.6915	72.973	18.8805	19.139	13.0338	12.7539	10.2527	11.3565	15.1812	12.2983	72.973	0.8294	0.8412	0.8966	0.8936	0.8469	0.9111	0.851	0.969	72.973	0.0023	0.0031	0.0215	0.0191	0.0061	0.0051	0.0103	0.0153
73.064	22.6798	22.7237	14.665	14.3283	12.0951	12.4452	17.8834	12.6544	73.064	18.8358	19.1091	13.1638	12.7944	10.2796	11.3708	15.2199	12.3618	73.064	0.8305	0.8409	0.8976	0.8929	0.8499	0.9137	0.8511	0.9769	73.064	0.0023	0.0032	0.0218	0.0196	0.0062	0.0052	0.01	0.0148
73.154	22.6505	22.6616	14.7882	14.3545	12.0534	12.4032	17.9702	12.7331	73.154	18.8547	19.0678	13.3014	12.8787	10.2529	11.3717	15.3077	12.4269	73.154	0.8324	0.8414	0.8995	0.8972	0.8506	0.9168	0.8518	0.976	73.154	0.0024	0.0034	0.0222	0.0201	0.0063	0.0053	0.0096	0.0144
73.245	22.6176	22.6686	14.7941	14.3821	12.0981	12.4388	17.9712	12.7508	73.245	18.8316	19.0043	13.3835	12.8684	10.2857	11.3824	15.3511	12.421	73.245	0.8326	0.8384	0.9047	0.8948	0.8502	0.9151	0.8542	0.9741	73.245	0.0025	0.0035	0.0224	0.0204	0.0064	0.0055	0.0094	0.0139
73.336	22.6257	22.5771	14.9851	14.4568	12.1063	12.4503	18.0286	12.8154	73.336	18.761	18.9771	13.5376	12.9727	10.291	11.4296	15.4173	12.4933	73.336	0.8292	0.8405	0.9034	0.8973	0.8501	0.918	0.8552	0.9749	73.336	0.0025	0.0036	0.0226	0.0207	0.0065	0.0056	0.009	0.0134
73.487	22.4939	22.488	15.0616	14.4792	12.1338	12.5059	18.1232	12.7975	73.487	18.7108	18.9536	13.6661	13.0676	10.3633	11.4395	15.4997	12.5414	73.487	0.8318	0.8428	0.9073	0.9025	0.8541	0.9147	0.8552	0.98	73.487	0.0026	0.0037	0.0228	0.0211	0.0067	0.0059	0.0086	0.0126
73.637	22.5095	22.434	15.2048	14.5319	12.1502	12.4833	18.0949	12.8488	73.637	18.732	18.9499	13.8112	13.1818	10.3601	11.4456	15.4821	12.6351	73.637	0.8322	0.8447	0.9083	0.9071	0.8527	0.9169	0.8556	0.9834	73.637	0.0027	0.0038	0.0229	0.0214	0.007	0.0061	0.0082	0.0119
73.698	22.4374	22.4328	15.2727	14.6364	12.17	12.5192	18.1989	12.8989	73.698	18.6141	18.8892	13.9829	13.2416	10.3676	11.4478	15.5965	12.689	73.698	0.8296	0.842	0.9155	0.9047	0.8519	0.9144	0.857	0.9837	73.698	0.0027	0.0039	0.0229	0.0215	0.0071	0.0062	0.008	0.0116
73.788	22.2926	22.298	15.3871	14.6813	12.1474	12.5037	18.1928	12.9401	73.788	18.5935	18.8201	14.1486	13.3695	10.3605	11.4795	15.5841	12.727	73.788	0.8341	0.844	0.9195	0.9106	0.8529	0.9181	0.8566	0.9835	73.788	0.0028	0.0041	0.0231	0.0219	0.0072	0.0064	0.0078	0.0112
73.909	22.3168	22.2523	15.4965	14.7928	12.2226	12.5316	18.2664	12.9782	73.909	18.5726	18.8002	14.2911	13.4878	10.4047	11.4936	15.6553	12.777	73.909	0.8322	0.8449	0.9222	0.9118	0.8513	0.9172	0.8571	0.9845	73.909	0.0029	0.0042	0.0231	0.0222	0.0074	0.0066	0.0076	0.0106
74	22.2601	22.178	15.7761	14.8514	12.2184	12.5827	18.3386	13.01	74	18.5715	18.7984	14.5003	13.5948	10.4509	11.5313	15.7458	12.8275	74	0.8343	0.8476	0.9191	0.9154	0.8553	0.9164	0.8586	0.986	74	0.0029	0.0043	0.0231	0.0222	0.0076	0.0067	0.0075	0.0102
74.09	22.207	22.113	15.852	14.9222	12.201	12.5688	18.3491	13.0088	74.09	18.5334	18.7224	14.6635	13.7151	10.4593	11.581	15.7622	12.8286	74.09	0.8346	0.8467	0.925	0.9191	0.8572	0.9214	0.859	0.9861	74.09	0.003	0.0045	0.023	0.0224	0.0078	0.0069	0.0073	0.0098
74.177	22.134	22.0744	16.091	14.9922	12.2485	12.6001	18.4708	13.069	74.177	18.4616	18.7054	14.9454	13.8387	10.4942	11.6066	15.8405	12.9062	74.177	0.8341	0.8474	0.9288	0.9231	0.8568	0.9211	0.8576	0.9875	74.177	0.0031	0.0046	0.0228	0.0225	0.008	0.007	0.0073	0.0095
74.302	22.1233	21.9607	16.2634	15.0865	12.2575	12.6816	18.4722	13.115	74.302	18.4975	18.6265	15.1549	13.9625	10.4978	11.6742	15.9027	12.9265	74.302	0.8361	0.8482	0.9318	0.9255	0.8564	0.9206	0.8609	0.9856	74.302	0.0032	0.0048	0.0227	0.0226	0.0082	0.0072	0.0071	0.009
74.423	22.0068	21.9591	16.4921	15.2099	12.2907	12.6859	18.5808	13.1622	74.423	18.383	18.5924	15.4061	14.1111	10.523	11.7109	15.9784	13.0125	74.423	0.8353	0.8467	0.9341	0.9278	0.8562	0.9231	0.8599	0.9886	74.423	0.0033	0.005	0.0224	0.0226	0.0085	0.0075	0.007	0.0086
74.483	22.0145	21.8836	16.7074	15.3599	12.2732	12.7247	18.5777	13.1801	74.483	18.3675	18.523	15.6525	14.2771	10.5797	11.6943	15.9818	13.0481	74.483	0.8343	0.8464	0.9369	0.9295	0.862	0.919	0.8603	0.99	74.483	0.0033	0.0052	0.0223	0.0226	0.0086	0.0076	0.007	0.0084
74.574	21.9355	21.8352	16.9659	15.3807	12.3376	12.7333	18.6224	13.2376	74.574	18.2721	18.484	15.9255	14.3489	10.6506	11.7513	16.0684	13.097	74.574	0.833	0.8465	0.9387	0.9329	0.8633	0.9229	0.8629	0.9894	74.574	0.0034	0.0053	0.0221	0.0226	0.0088	0.0077	0.0069	0.0081
74.668	21.8752	21.7447	17.2101	15.5604	12.3195	12.7163	18.7095	13.2625	74.668	18.2884	18.4476	16.2309	14.5687	10.6393	11.7603	16.0222	13.1087	74.668	0.836	0.8484	0.9431	0.9363	0.8636	0.9248	0.8564	0.9884	74.668	0.0035	0.0055	0.0217	0.0225	0.009	0.0079	0.0069	0.0078
74.759	21.9045	21.7061	17.4926	15.7155	12.3647	12.8231	18.7153	13.3357	74.759	18.2985	18.3846	16.5702	14.7013	10.6579	11.8443	16.1381	13.1505	74.759	0.8354	0.847	0.9473	0.9355	0.862	0.9237	0.8623	0.9861	74.759	0.0036	0.0057	0.0214	0.0224	0.0092	0.008	0.0069	0.0075
74.906	21.8099	21.6135	17.7448	15.8283	12.3875	12.8514	18.779	13.3552	74.906	18.2166	18.3183	16.8428	14.8776	10.675	11.87	16.2209	13.2378	74.906	0.8352	0.8475	0.9492	0.9399	0.8618	0.9236	0.8638	0.9912	74.906	0.0037	0.0059	0.0207	0.022	0.0095	0.0083	0.0069	0.0071
74.996	21.767	21.5382	18.103	15.9741	12.4127	12.8728	18.8337	13.3871	74.996	18.1716	18.3192	17.1762	15.063	10.7135	11.913	16.2618	13.2563	74.996	0.8348	0.8505	0.9488	0.943	0.8631	0.9254	0.8634	0.9902	74.996	0.0038	0.006	0.0205	0.0219	0.0097	0.0085	0.0069	0.0069
75.117	21.707	21.4454	18.4154	16.1153	12.479	12.9173	18.8104	13.4322	75.117	18.1614	18.2931	17.5693	15.2466	10.7874	11.958	16.2847	13.2995	75.117	0.8367	0.853	0.9541	0.9461	0.8644	0.9257	0.8657	0.9901	75.117	0.0038	0.0062	0.02	0.0216	0.01	0.0087	0.007	0.0067
75.178	21.5962	21.3507	18.703	16.3322	12.5187	12.9092	18.884	13.471	75.178	18.0744	18.1828	17.8251	15.4943	10.838	11.9832	16.3329	13.3491	75.178	0.8369	0.8516	0.9531	0.9487	0.8657	0.9283	0.8649	0.9909	75.178	0.0039	0.0064	0.0195	0.0213	0.0101	0.0088	0.007	0.0065
75.298	21.4649	21.3525	18.9907	16.4352	12.483	12.9583	18.9225	13.5085	75.298	18.0264	18.1504	18.2061	15.6714	10.8309	12.0685	16.3822	13.4239	75.298	0.8398	0.85	0.9587	0.9535	0.8677	0.9313	0.8658	0.9937	75.298	0.0041	0.0066	0.0189	0.021	0.0104	0.009	0.0071	0.0064
75.423	21.5538	21.2503	19.3228	16.5935	12.5428	13.0311	19.0102	13.557	75.423	18.011	18.1153	18.5265	15.8303	10.889	12.1491	16.4517	13.473	75.423	0.8356	0.8525	0.9588	0.954	0.8682	0.9323	0.8654	0.9938	75.423	0.0042	0.0068	0.0183	0.0206	0.0106	0.0093	0.0072	0.0062
75.54	21.4413	21.2349	19.697	16.8385	12.6259	13.0824	19.1109	13.6065	75.54	17.9843	18.1173	18.9212	16.0359	10.9548	12.2199	16.5557	13.5161	75.54	0.8388	0.8532	0.9606	0.9523	0.8676	0.9341	0.8663	0.9934	75.54	0.0043	0.0069	0.0179	0.0203	0.0109	0.0095	0.0073	0.006
75.631	21.3313	21.0728	20.045	16.9677	12.6313	13.0898	19.1045	13.664	75.631	17.853	18.0056	19.3124	16.2563	10.9969	12.1791	16.5602	13.5909	75.631	0.8369	0.8544	0.9635	0.9581	0.8706	0.9304	0.8668	0.9946	75.631	0.0045	0.0072	0.0171	0.0198	0.011	0.0097	0.0074	0.0059
75.752	21.3159	21.0706	20.3444	17.142	12.6554	13.1283	19.2155	13.6952	75.752	17.9332	17.9863	19.6429	16.4701	11.0299	12.304	16.647	13.5945	75.752	0.8413	0.8536	0.9655	0.9608	0.8716	0.9372	0.8663	0.9926	75.752	0.0046	0.0073	0.0165	0.0193	0.0113	0.0099	0.0076	0.0059
75.782	21.2876	20.9869	20.665	17.3218	12.6995	13.1823	19.2219	13.7611	75.782	17.9178	17.9267	19.9829	16.7142	11.0672	12.321	16.6936	13.6906	75.782	0.8417	0.8542	0.967	0.9649	0.8715	0.9347	0.8685	0.9949	75.782	0.0047	0.0075	0.016	0.0189	0.0113	0.01	0.0076	0.0058
75.903	21.2176	20.9398	21.0333	17.5282	12.7137	13.2441	19.3006	13.8143	75.903	17.842	17.8848	20.2849	16.9418	11.1164	12.4361	16.7383	13.7544	75.903	0.8409	0.8541	0.9644	0.9665	0.8744	0.939	0.8672	0.9957	75.903	0.0049	0.0078	0.0151	0.0182	0.0116	0.0102	0.0078	0.0058
76.024	21.162	20.8592	21.3145	17.7292	12.796	13.2973	19.3578	13.8956	76.024	17.7917	17.8745	20.6706	17.1792	11.1777	12.4988	16.839	13.819	76.024	0.8407	0.8569	0.9698	0.969	0.8735	0.9399	0.8699	0.9945	76.024	0.0052	0.0081	0.0143	0.0174	0.0118	0.0105	0.008	0.0058
76.114	21.0446	20.7395	21.6385	17.9222	12.8282	13.3688	19.3902	13.9665	76.114	17.7293	17.7906	20.9547	17.339	11.2161	12.514	16.8932	13.8794	76.114	0.8425	0.8578	0.9684	0.9675	0.8743	0.9361	0.8712	0.9938	76.114	0.0054	0.0084	0.0134	0.0167	0.0119	0.0106	0.0081	0.0058
76.205	21.0324	20.6987	21.9164	18.141	12.8998	13.4457	19.3838	13.9664	76.205	17.6905	17.7562	21.3307	17.6129	11.3135	12.5818	16.8832	13.9346	76.205	0.8411	0.8578	0.9733	0.9709	0.877	0.9358	0.871	0.9977	76.205	0.0055	0.0085	0.013	0.0163	0.0121	0.0108	0.0082	0.0058
76.326	20.9705	20.6246	22.1895	18.3189	12.9059	13.4875	19.4731	14.0769	76.326	17.6257	17.6844	21.637	17.8407	11.3396	12.6628	16.9936	13.9728	76.326	0.8405	0.8574	0.9751	0.9739	0.8786	0.9388	0.8727	0.9926	76.326	0.0058	0.0089	0.012	0.0154	0.0123	0.011	0.0084	0.0058
76.416	20.9125	20.5233	22.4815	18.5777	12.9646	13.5557	19.5274	14.1255	76.416	17.6659	17.635	21.9254	18.1162	11.3973	12.7293	17.0815	14.1185	76.416	0.8448	0.8593	0.9753	0.9752	0.8791	0.939	0.8747	0.9995	76.416	0.0059	0.009	0.0118	0.0152	0.0124	0.0111	0.0086	0.0059
76.537	20.8861	20.4728	22.7898	18.7664	12.9957	13.604	19.5657	14.1576	76.537	17.5625	17.6342	22.2098	18.3316	11.4887	12.8088	17.1064	14.1315	76.537	0.8409	0.8613	0.9745	0.9768	0.884	0.9416	0.8743	0.9982	76.537	0.0062	0.0093	0.011	0.0143	0.0126	0.0113	0.0088	0.0059
76.628	20.8258	20.3727	23.057	18.908	13.0783	13.6435	19.6647	14.2314	76.628	17.5706	17.5948	22.56	18.5153	11.5272	12.9072	17.2037	14.212	76.628	0.8437	0.8636	0.9784	0.9792	0.8814	0.946	0.8749	0.9986	76.628	0.0065	0.0097	0.0103	0.0135	0.0127	0.0114	0.0089	0.006
76.719	20.7672	20.2566	23.2823	19.1551	13.0959	13.6795	19.701	14.3188	76.719	17.5451	17.495	22.7546	18.7623	11.5967	12.9439	17.2595	14.273	76.719	0.8448	0.8637	0.9773	0.9795	0.8855	0.9462	0.8761	0.9968	76.719	0.0067	0.01	0.0097	0.0129	0.0128	0.0115	0.0091	0.006
76.809	20.6993	20.224	23.5449	19.3277	13.1509	13.8186	19.7857	14.3669	76.809	17.4473	17.4772	23.0281	18.9012	11.6357	13.0433	17.3405	14.3295	76.809	0.8429	0.8642	0.978	0.9779	0.8848	0.9439	0.8764	0.9974	76.809	0.0069	0.0102	0.0092	0.0123	0.0129	0.0116	0.0092	0.0061
76.9	20.698	20.1588	23.711	19.4907	13.1972	13.8546	19.8914	14.4397	76.9	17.4482	17.3893	23.2807	19.1649	11.6845	13.145	17.4847	14.4151	76.9	0.843	0.8626	0.9819	0.9833	0.8854	0.9488	0.879	0.9983	76.9	0.0071	0.0105	0.0086	0.0117	0.013	0.0116	0.0094	0.0061
76.991	20.6054	20.0293	23.939	19.7647	13.2452	13.9444	19.9057	14.4974	76.991	17.3878	17.3399	23.4275	19.4202	11.7669	13.2134	17.5067	14.546	76.991	0.8438	0.8657	0.9786	0.9826	0.8884	0.9476	0.8795	1.0034	76.991	0.0074	0.0108	0.0081	0.0111	0.0131	0.0117	0.0095	0.0062
77.085	20.5085	19.9662	24.1568	19.9066	13.3593	14.0082	19.9693	14.596	77.085	17.3567	17.3017	23.647	19.5113	11.8559	13.2557	17.5649	14.5874	77.085	0.8463	0.8665	0.9789	0.9801	0.8875	0.9463	0.8796	0.9994	77.085	0.0077	0.0112	0.0074	0.0103	0.0132	0.0118	0.0097	0.0062
77.232	20.4848	19.9376	24.314	20.0633	13.3742	14.0979	20.0196	14.6458	77.232	17.3348	17.2942	23.8315	19.7515	11.9162	13.39	17.6712	14.6672	77.232	0.8462	0.8674	0.9802	0.9845	0.891	0.9498	0.8827	1.0015	77.232	0.0081	0.0117	0.0067	0.0094	0.0133	0.0118	0.0099	0.0063
77.353	20.4302	19.8441	24.4863	20.2693	13.4235	14.1568	20.0979	14.7491	77.353	17.309	17.2562	24.0261	19.9473	11.9863	13.4823	17.7237	14.7685	77.353	0.8472	0.8696	0.9812	0.9841	0.8929	0.9524	0.8819	1.0013	77.353	0.0083	0.012	0.0062	0.0088	0.0134	0.0119	0.0101	0.0064
77.414	20.3493	19.7496	24.5986	20.4761	13.4881	14.243	20.1878	14.7764	77.414	17.2575	17.175	24.1491	20.1449	12.0699	13.5245	17.8092	14.8339	77.414	0.8481	0.8696	0.9817	0.9838	0.8949	0.9496	0.8822	1.0039	77.414	0.0086	0.0123	0.0058	0.0082	0.0135	0.0119	0.0102	0.0064
77.565	20.2771	19.6234	24.6699	20.6204	13.5408	14.2895	20.2027	14.8541	77.565	17.2161	17.1071	24.2126	20.3046	12.1051	13.6013	17.8706	14.9517	77.565	0.849	0.8718	0.9815	0.9847	0.894	0.9518	0.8846	1.0066	77.565	0.0088	0.0126	0.0055	0.0077	0.0135	0.0119	0.0103	0.0065
77.625	20.2269	19.5859	24.8718	20.8161	13.5968	14.3439	20.3021	14.9568	77.625	17.1936	17.0905	24.3833	20.4617	12.1946	13.7457	17.9468	15.0141	77.625	0.85	0.8726	0.9804	0.983	0.8969	0.9583	0.884	1.0038	77.625	0.0091	0.0129	0.0051	0.0072	0.0136	0.012	0.0104	0.0065
77.746	20.224	19.5691	25.0138	20.9707	13.6256	14.4165	20.4178	15.0336	77.746	17.2592	17.0639	24.4408	20.6827	12.2448	13.8244	18.0809	15.1277	77.746	0.8534	0.872	0.9771	0.9863	0.8987	0.9589	0.8855	1.0063	77.746	0.0094	0.0132	0.0048	0.0067	0.0136	0.0119	0.0105	0.0066
77.807	20.1187	19.469	24.9984	21.0635	13.7128	14.492	20.4044	15.115	77.807	17.1447	17.0083	24.5654	20.8464	12.3118	13.875	18.2222	15.2458	77.807	0.8522	0.8736	0.9827	0.9897	0.8978	0.9574	0.8931	1.0087	77.807	0.0096	0.0135	0.0046	0.0064	0.0136	0.012	0.0106	0.0066
77.928	20.0224	19.3688	25.0764	21.2798	13.7266	14.5163	20.4607	15.2114	77.928	17.0732	16.9666	24.6704	20.9561	12.4041	13.9545	18.1776	15.3167	77.928	0.8527	0.876	0.9838	0.9848	0.9037	0.9613	0.8884	1.0069	77.928	0.0099	0.0139	0.0043	0.0059	0.0136	0.012	0.0107	0.0066
78.019	20.0589	19.2697	25.2192	21.4185	13.8388	14.6563	20.5942	15.2892	78.019	17.1324	16.9649	24.7146	21.1667	12.5059	14.0613	18.2854	15.4229	78.019	0.8541	0.8804	0.98	0.9882	0.9037	0.9594	0.8879	1.0087	78.019	0.0105	0.0145	0.0038	0.0051	0.0135	0.0119	0.0107	0.0066
78.109	19.9732	19.274	25.2415	21.5011	13.8891	14.7723	20.7404	15.376	78.109	17.0736	16.8879	24.7342	21.2767	12.5549	14.2051	18.4366	15.533	78.109	0.8548	0.8762	0.9799	0.9896	0.9039	0.9616	0.8889	1.0102	78.109	0.0109	0.0149	0.0035	0.0047	0.0135	0.0119	0.0107	0.0066
78.234	19.8771	19.0933	25.2888	21.6564	13.9358	14.7819	20.7016	15.4443	78.234	16.9889	16.827	24.7729	21.4489	12.6238	14.2464	18.4662	15.581	78.234	0.8547	0.8813	0.9796	0.9904	0.9059	0.9638	0.892	1.0088	78.234	0.0113	0.0153	0.0033	0.0042	0.0134	0.0118	0.0108	0.0066
78.381	19.7846	18.9872	25.3182	21.7445	14.022	14.8804	20.8275	15.5651	78.381	17.0041	16.8088	24.8513	21.4983	12.7308	14.3405	18.5794	15.7099	78.381	0.8595	0.8853	0.9816	0.9887	0.9079	0.9637	0.8921	1.0093	78.381	0.0116	0.0155	0.0032	0.004	0.0133	0.0117	0.0107	0.0066
78.442	19.7811	19.0499	25.3809	21.9006	14.0713	14.9059	20.9046	15.6023	78.442	16.9642	16.7878	24.9621	21.6122	12.7925	14.4429	18.6819	15.8141	78.442	0.8576	0.8813	0.9835	0.9868	0.9091	0.9689	0.8937	1.0136	78.442	0.0119	0.0157	0.003	0.0037	0.0133	0.0117	0.0108	0.0066
78.563	19.6516	18.9277	25.4654	22.0501	14.1372	15.0017	20.9495	15.7128	78.563	16.9142	16.7182	24.9218	21.7885	12.8474	14.5635	18.7858	15.9	78.563	0.8607	0.8833	0.9787	0.9881	0.9088	0.9708	0.8967	1.0119	78.563	0.0122	0.016	0.0029	0.0035	0.0131	0.0116	0.0107	0.0065
78.653	19.6562	18.8492	25.4406	22.1513	14.2074	15.1231	21.0404	15.8182	78.653	16.9425	16.7367	24.9493	21.8424	12.9289	14.6693	18.9494	15.9922	78.653	0.8619	0.8879	0.9807	0.9861	0.91	0.97	0.9006	1.011	78.653	0.0125	0.0163	0.0028	0.0033	0.013	0.0115	0.0107	0.0065
78.744	19.6359	18.7738	25.4791	22.2474	14.201	15.1919	21.1277	15.8747	78.744	17.0165	16.707	25.0181	21.9735	13.0112	14.7449	18.9753	16.0984	78.744	0.8666	0.8899	0.9819	0.9877	0.9162	0.9706	0.8981	1.0141	78.744	0.0128	0.0166	0.0027	0.0031	0.0128	0.0114	0.0106	0.0064
78.835	19.5916	18.7364	25.4704	22.3778	14.3035	15.1915	21.2479	15.9443	78.835	16.9429	16.6445	25	22.073	13.0954	14.8304	19.0838	16.1857	78.835	0.8648	0.8883	0.9815	0.9864	0.9155	0.9762	0.8981	1.0151	78.835	0.0131	0.0167	0.0027	0.003	0.0127	0.0112	0.0105	0.0064
78.926	19.5802	18.6431	25.4586	22.4657	14.387	15.3651	21.3129	16.0571	78.926	16.8937	16.6476	25.0136	22.2047	13.1579	14.9228	19.1765	16.3221	78.926	0.8628	0.893	0.9825	0.9884	0.9146	0.9712	0.8998	1.0165	78.926	0.0136	0.0172	0.0026	0.0027	0.0125	0.0111	0.0105	0.0063
79.047	19.6019	18.5885	25.4991	22.5653	14.3958	15.4214	21.3636	16.16	79.047	16.9536	16.6211	25.0426	22.3367	13.1893	15.0426	19.2898	16.4195	79.047	0.8649	0.8942	0.9821	0.9899	0.9162	0.9754	0.9029	1.0161	79.047	0.014	0.0175	0.0026	0.0026	0.0123	0.0109	0.0104	0.0062
79.168	19.5342	18.4677	25.5135	22.6821	14.5154	15.5126	21.4471	16.2492	79.168	16.937	16.5868	25.0766	22.3413	13.3411	15.1	19.3727	16.5135	79.168	0.867	0.8982	0.9829	0.985	0.9191	0.9734	0.9033	1.0163	79.168	0.0144	0.0178	0.0026	0.0024	0.012	0.0106	0.0102	0.006
79.228	19.5117	18.4561	25.6313	22.6864	14.542	15.5553	21.4762	16.3212	79.228	17.0121	16.5625	25.131	22.4244	13.3529	15.1652	19.4235	16.5671	79.228	0.8719	0.8974	0.9805	0.9884	0.9182	0.9749	0.9044	1.0151	79.228	0.0146	0.0179	0.0026	0.0024	0.0119	0.0104	0.0102	0.0059
79.319	19.4722	18.4056	25.5604	22.8099	14.5774	15.5806	21.6308	16.4443	79.319	16.9784	16.5743	25.097	22.5177	13.4091	15.2948	19.5745	16.7155	79.319	0.8719	0.9005	0.9819	0.9872	0.9199	0.9817	0.9049	1.0165	79.319	0.0148	0.018	0.0026	0.0024	0.0117	0.0101	0.01	0.0058
79.44	19.4414	18.3654	25.5594	22.9123	14.6031	15.7059	21.6971	16.4941	79.44	17.0112	16.555	25.1803	22.533	13.4886	15.3659	19.7043	16.8197	79.44	0.875	0.9014	0.9852	0.9834	0.9237	0.9784	0.9082	1.0197	79.44	0.0151	0.0182	0.0027	0.0023	0.0114	0.0098	0.0099	0.0056
79.561	19.5124	18.2828	25.6171	22.9569	14.7108	15.7673	21.8293	16.5651	79.561	17.0064	16.5609	25.1576	22.6401	13.5804	15.4403	19.7936	16.9075	79.561	0.8716	0.9058	0.9821	0.9862	0.9232	0.9793	0.9067	1.0207	79.561	0.0155	0.0185	0.0027	0.0022	0.0111	0.0095	0.0098	0.0054
79.652	19.4102	18.2184	25.6115	22.9886	14.7523	15.8355	21.8537	16.6621	79.652	17.0208	16.5002	25.1128	22.7466	13.6802	15.5236	19.9262	17.0008	79.652	0.8769	0.9057	0.9805	0.9895	0.9273	0.9803	0.9118	1.0203	79.652	0.0158	0.0187	0.0028	0.0022	0.0108	0.0092	0.0096	0.0053
79.712	19.4611	18.2631	25.6149	23.0414	14.7983	15.8641	21.9337	16.7785	79.712	17.072	16.5949	25.1979	22.8449	13.7	15.5797	19.9498	17.1106	79.712	0.8772	0.9087	0.9837	0.9915	0.9258	0.9821	0.9096	1.0198	79.712	0.016	0.0188	0.0029	0.0022	0.0106	0.009	0.0095	0.0052
79.833	19.4352	18.2703	25.6163	23.16	14.8527	15.937	22.0657	16.8725	79.833	17.0929	16.6125	25.1984	22.8902	13.7557	15.6739	20.1067	17.2147	79.833	0.8795	0.9093	0.9837	0.9884	0.9261	0.9835	0.9112	1.0203	79.833	0.0162	0.0189	0.003	0.0022	0.0103	0.0086	0.0093	0.0049
79.985	19.5122	18.1834	25.6022	23.2451	14.9083	15.9674	22.1055	16.973	79.985	17.2109	16.5874	25.2701	22.94	13.8241	15.7083	20.2195	17.2926	79.985	0.8821	0.9122	0.987	0.9869	0.9273	0.9838	0.9147	1.0188	79.985	0.0164	0.0189	0.0031	0.0022	0.0098	0.0081	0.009	0.0046
80.075	19.5719	18.1754	25.6721	23.324	14.9746	16.0501	22.1946	16.9565	80.075	17.2202	16.5977	25.3294	22.9793	13.9112	15.8003	20.3197	17.3403	80.075	0.8798	0.9132	0.9867	0.9852	0.929	0.9844	0.9155	1.0226	80.075	0.0166	0.0189	0.0031	0.0022	0.0095	0.0078	0.0088	0.0044
80.17	19.5393	18.1395	25.665	23.3768	14.954	16.0655	22.3524	17.0802	80.17	17.2614	16.6723	25.2866	23.1289	13.9406	15.8775	20.4059	17.4667	80.17	0.8834	0.9191	0.9853	0.9894	0.9322	0.9883	0.9129	1.0226	80.17	0.0167	0.019	0.0032	0.0023	0.0092	0.0075	0.0086	0.0042
80.257	19.6135	18.151	25.6319	23.5042	14.959	16.1625	22.4191	17.1592	80.257	17.3358	16.7135	25.2691	23.2331	13.954	15.9009	20.5531	17.5141	80.257	0.8839	0.9208	0.9858	0.9885	0.9328	0.9838	0.9168	1.0207	80.257	0.0168	0.0189	0.0033	0.0023	0.0089	0.0072	0.0085	0.0041
80.348	19.607	18.1919	25.6744	23.5348	15.0621	16.1869	22.4838	17.202	80.348	17.3808	16.7224	25.3292	23.2524	14.0403	15.956	20.5666	17.654	80.348	0.8865	0.9192	0.9866	0.988	0.9322	0.9857	0.9147	1.0263	80.348	0.0169	0.0189	0.0034	0.0024	0.0086	0.0069	0.0082	0.0039
80.438	19.5907	18.2665	25.717	23.5675	15.0426	16.2259	22.5731	17.2411	80.438	17.4301	16.8304	25.3734	23.3315	14.0523	16.0471	20.7343	17.6554	80.438	0.8897	0.9214	0.9866	0.99	0.9342	0.989	0.9185	1.024	80.438	0.017	0.0188	0.0035	0.0024	0.0082	0.0066	0.008	0.0037
80.529	19.6865	18.1823	25.7143	23.6344	15.1341	16.2177	22.6934	17.361	80.529	17.5805	16.9224	25.4168	23.4421	14.1382	16.072	20.7639	17.7498	80.529	0.893	0.9307	0.9884	0.9919	0.9342	0.991	0.915	1.0224	80.529	0.0172	0.0187	0.0036	0.0025	0.0079	0.0063	0.0078	0.0034
80.65	19.7424	18.2966	25.7066	23.6606	15.148	16.3393	22.8232	17.4252	80.65	17.6341	16.9864	25.3845	23.4518	14.1654	16.1883	20.9397	17.8866	80.65	0.8932	0.9284	0.9875	0.9912	0.9351	0.9908	0.9175	1.0265	80.65	0.0173	0.0186	0.0037	0.0026	0.0075	0.0059	0.0075	0.0032
80.771	19.7661	18.3464	25.6939	23.79	15.1496	16.3034	22.9327	17.5194	80.771	17.6761	17.046	25.3716	23.5666	14.2376	16.1577	21.0187	17.9196	80.771	0.8943	0.9291	0.9875	0.9906	0.9398	0.9911	0.9165	1.0228	80.771	0.0173	0.0184	0.0038	0.0027	0.0071	0.0055	0.0071	0.0029
80.862	19.7668	18.4581	25.7869	23.8076	15.1875	16.3616	22.9465	17.5325	80.862	17.8043	17.1811	25.4246	23.6331	14.2196	16.2237	21.1363	17.9534	80.862	0.9007	0.9308	0.986	0.9927	0.9363	0.9916	0.9211	1.024	80.862	0.0173	0.0181	0.0039	0.0028	0.0067	0.0053	0.0069	0.0027
80.953	19.9162	18.5383	25.8364	23.8301	15.2196	16.3547	23.0661	17.5732	80.953	17.9409	17.3603	25.5094	23.7003	14.2266	16.2417	21.2128	17.985	80.953	0.9008	0.9365	0.9873	0.9946	0.9348	0.9931	0.9197	1.0234	80.953	0.0173	0.018	0.0039	0.0028	0.0064	0.005	0.0066	0.0025
81.104	19.9669	18.6981	25.7769	23.9143	15.2474	16.4177	23.1343	17.6447	81.104	18.0474	17.4538	25.5285	23.7476	14.292	16.2565	21.3151	18.0816	81.104	0.9039	0.9334	0.9904	0.993	0.9373	0.9902	0.9214	1.0248	81.104	0.0173	0.0178	0.004	0.0029	0.0059	0.0046	0.0061	0.0022
81.165	19.9848	18.7932	25.8347	23.9657	15.2884	16.4472	23.352	17.6678	81.165	18.0939	17.607	25.5542	23.8068	14.311	16.3442	21.4825	18.1444	81.165	0.9054	0.9369	0.9891	0.9934	0.9361	0.9937	0.9199	1.027	81.165	0.0173	0.0176	0.004	0.003	0.0056	0.0044	0.006	0.002
81.256	20.0795	18.9517	25.7987	24.0393	15.2104	16.4509	23.3631	17.6789	81.256	18.2255	17.7986	25.5868	23.8826	14.3245	16.2592	21.5813	18.1784	81.256	0.9077	0.9392	0.9918	0.9935	0.9418	0.9883	0.9237	1.0283	81.256	0.0172	0.0173	0.0041	0.003	0.0053	0.0041	0.0057	0.0019
81.346	20.2217	18.9577	25.8552	24.0831	15.2926	16.4842	23.4758	17.7284	81.346	18.3386	17.9219	25.6139	23.9026	14.3407	16.3535	21.6663	18.1825	81.346	0.9069	0.9454	0.9907	0.9925	0.9378	0.9921	0.9229	1.0256	81.346	0.0171	0.017	0.0041	0.0031	0.005	0.0039	0.0054	0.0017
81.471	20.3208	19.1415	25.8971	24.1497	15.2862	16.4652	23.5473	17.7907	81.471	18.514	18.1032	25.6656	23.989	14.3644	16.3462	21.667	18.2598	81.471	0.9111	0.9458	0.9911	0.9933	0.9397	0.9928	0.9201	1.0264	81.471	0.017	0.0167	0.0041	0.0031	0.0046	0.0035	0.005	0.0014
81.562	20.4002	19.3222	25.9393	24.2373	15.2769	16.4551	23.6745	17.7925	81.562	18.5899	18.322	25.6913	24.0651	14.3674	16.373	21.8804	18.2977	81.562	0.9113	0.9482	0.9904	0.9929	0.9405	0.995	0.9242	1.0284	81.562	0.0169	0.0163	0.0041	0.0031	0.0043	0.0032	0.0048	0.0012
81.683	20.4432	19.4658	25.9982	24.2617	15.3049	16.4676	23.7452	17.8093	81.683	18.754	18.412	25.6859	24.1243	14.3776	16.3711	21.9616	18.3074	81.683	0.9174	0.9459	0.988	0.9943	0.9394	0.9941	0.9249	1.028	81.683	0.0167	0.016	0.0041	0.0031	0.0039	0.0029	0.0044	0.001
81.804	20.5815	19.6418	25.9573	24.304	15.3205	16.4933	23.8202	17.9071	81.804	18.8462	18.639	25.7796	24.1677	14.4202	16.34	22.0012	18.3247	81.804	0.9157	0.9489	0.9932	0.9944	0.9412	0.9907	0.9236	1.0233	81.804	0.0166	0.0157	0.0041	0.0032	0.0036	0.0026	0.0041	0.0008
81.861	20.7088	19.7444	25.9226	24.3645	15.1755	16.4513	23.9073	17.8646	81.861	19.028	18.7745	25.7812	24.2388	14.3166	16.336	22.1743	18.3971	81.861	0.9188	0.9509	0.9945	0.9948	0.9434	0.993	0.9275	1.0298	81.861	0.0162	0.015	0.0041	0.0031	0.0034	0.0024	0.0039	0.0006
81.982	20.7893	19.9236	26.0451	24.474	15.2725	16.4542	24.0132	17.9158	81.982	19.1046	18.9729	25.8091	24.3318	14.4131	16.3452	22.2071	18.393	81.982	0.919	0.9523	0.9909	0.9942	0.9437	0.9934	0.9248	1.0266	81.982	0.016	0.0146	0.0041	0.0032	0.0031	0.0021	0.0036	0.0004
82.043	20.8643	20.0436	26.1146	24.4492	15.2973	16.4651	24.0543	17.9137	82.043	19.2186	19.1687	25.9254	24.3323	14.3897	16.3227	22.2934	18.3807	82.043	0.9211	0.9563	0.9928	0.9952	0.9407	0.9914	0.9268	1.0261	82.043	0.0156	0.0139	0.004	0.0031	0.0029	0.0019	0.0035	0.0003
82.164	20.8947	20.2103	26.0549	24.5014	15.2589	16.4875	24.2149	17.9225	82.164	19.3756	19.3297	25.8379	24.4667	14.3429	16.3742	22.3864	18.4211	82.164	0.9273	0.9564	0.9917	0.9986	0.94	0.9931	0.9245	1.0278	82.164	0.0155	0.0138	0.004	0.0031	0.0026	0.0016	0.0031	0.0001
82.285	21.1187	20.2645	26.0364	24.5485	15.2536	16.4333	24.1651	17.9384	82.285	19.5026	19.4261	25.918	24.4249	14.369	16.3086	22.4102	18.409	82.285	0.9235	0.9586	0.9954	0.995	0.942	0.9924	0.9274	1.0262	82.285	0.0151	0.0132	0.0039	0.0031	0.0023	0.0013	0.0028	-0.0001
82.41	21.2536	20.5012	26.1105	24.5575	15.2597	16.4243	24.2387	17.8862	82.41	19.673	19.6259	26.0115	24.5508	14.3262	16.2726	22.4811	18.3873	82.41	0.9256	0.9573	0.9962	0.9997	0.9388	0.9908	0.9275	1.028	82.41	0.0146	0.0126	0.0039	0.003	0.002	0.0011	0.0026	-0.0003
82.5	21.3109	20.6338	26.1158	24.6117	15.197	16.3644	24.2947	17.998	82.5	19.742	19.8105	25.9396	24.5914	14.3312	16.2781	22.5602	18.4376	82.5	0.9264	0.9601	0.9933	0.9992	0.943	0.9947	0.9286	1.0244	82.5	0.0142	0.012	0.0038	0.003	0.0018	0.0009	0.0023	-0.0004
82.557	21.4213	20.8241	26.1478	24.7111	15.2248	16.3704	24.3058	17.9113	82.557	19.9449	19.9874	26.0334	24.5565	14.3643	16.2483	22.5427	18.3705	82.557	0.9311	0.9598	0.9956	0.9937	0.9435	0.9925	0.9275	1.0256	82.557	0.014	0.0117	0.0038	0.003	0.0016	0.0008	0.0022	-0.0005
82.678	21.4879	20.8872	26.1623	24.6476	15.2211	16.3853	24.3502	18.006	82.678	20.0059	20.0911	26.0931	24.556	14.2825	16.2469	22.5722	18.4062	82.678	0.931	0.9619	0.9974	0.9963	0.9383	0.9916	0.927	1.0222	82.678	0.0135	0.011	0.0037	0.0029	0.0013	0.0005	0.002	-0.0007
82.83	21.6112	21.0272	26.1793	24.7803	15.2013	16.3161	24.4121	17.9675	82.83	20.0939	20.2642	26.1229	24.6498	14.301	16.2148	22.652	18.4202	82.83	0.9298	0.9637	0.9978	0.9947	0.9408	0.9938	0.9279	1.0252	82.83	0.0129	0.0104	0.0036	0.0028	0.0011	0.0003	0.0017	-0.0009
82.89	21.7249	21.1918	26.1482	24.7908	15.1028	16.2657	24.4028	17.9809	82.89	20.2899	20.3968	26.0987	24.7713	14.2926	16.1983	22.596	18.3984	82.89	0.9339	0.9625	0.9981	0.9992	0.9464	0.9959	0.926	1.0232	82.89	0.0127	0.0101	0.0036	0.0028	0.0009	0.0002	0.0016	-0.001
83.012	21.8271	21.3058	26.2	24.7234	15.1482	16.259	24.4379	17.9533	83.012	20.4233	20.5831	26.1208	24.7772	14.2774	16.1893	22.7057	18.3693	83.012	0.9357	0.9661	0.997	1.0022	0.9425	0.9957	0.9291	1.0232	83.012	0.0124	0.0098	0.0035	0.0028	0.0007	0.0001	0.0013	-0.0011
83.102	21.8911	21.4309	26.201	24.7115	15.1147	16.2375	24.4621	17.8934	83.102	20.5262	20.6916	26.151	24.6719	14.2249	16.1346	22.681	18.3537	83.102	0.9376	0.9655	0.9981	0.9984	0.9411	0.9937	0.9272	1.0257	83.102	0.0118	0.0091	0.0035	0.0027	0.0005	0	0.0012	-0.0012
83.197	21.9757	21.5103	26.1841	24.801	15.1414	16.2041	24.4092	17.9335	83.197	20.7199	20.819	26.1795	24.7913	14.1993	16.0724	22.6874	18.3563	83.197	0.9429	0.9679	0.9998	0.9996	0.9378	0.9919	0.9295	1.0236	83.197	0.0112	0.0085	0.0034	0.0026	0.0004	-0.0001	0.001	-0.0013
83.284	22.0883	21.5728	26.1816	24.7686	15.0862	16.1835	24.5747	17.8795	83.284	20.6849	20.9567	26.1733	24.7619	14.1668	16.0945	22.7799	18.3764	83.284	0.9365	0.9714	0.9997	0.9997	0.9391	0.9945	0.927	1.0278	83.284	0.0106	0.0079	0.0033	0.0025	0.0003	-0.0002	0.0009	-0.0013
83.405	22.1672	21.7229	26.2605	24.8244	15.0735	16.184	24.5042	17.9012	83.405	20.8257	21.0427	26.2223	24.8498	14.1677	16.0613	22.7205	18.3508	83.405	0.9395	0.9687	0.9985	1.001	0.9399	0.9924	0.9272	1.0251	83.405	0.01	0.0073	0.0032	0.0024	0.0001	-0.0003	0.0007	-0.0014
83.5	22.254	21.8499	26.2447	24.8202	15.0522	16.1308	24.5091	17.8934	83.5	21.0122	21.187	26.2333	24.8046	14.1553	16.0987	22.6805	18.2906	83.5	0.9442	0.9697	0.9996	0.9994	0.9404	0.998	0.9254	1.0222	83.5	0.0094	0.0068	0.003	0.0023	0	-0.0003	0.0005	-0.0015
83.617	22.3465	21.8379	26.226	24.8337	15.0115	16.1244	24.4893	17.8626	83.617	21.0371	21.2256	26.2637	24.7982	14.1332	16.0079	22.7248	18.281	83.617	0.9414	0.972	1.0014	0.9986	0.9415	0.9928	0.9279	1.0234	83.617	0.0092	0.0065	0.003	0.0023	-0.0002	-0.0004	0.0004	-0.0015
83.678	22.4366	22.0456	26.2619	24.8353	15.0152	16.0608	24.505	17.855	83.678	21.1485	21.3799	26.2559	24.8931	14.1155	15.9618	22.7654	18.2986	83.678	0.9426	0.9698	0.9998	1.0023	0.9401	0.9938	0.929	1.0248	83.678	0.0087	0.006	0.0029	0.0022	-0.0002	-0.0004	0.0003	-0.0015
83.803	22.4277	22.0937	26.2301	24.8447	14.9445	16.0755	24.5121	17.7531	83.803	21.2411	21.5083	26.3263	24.8645	14.1084	15.9722	22.7242	18.1883	83.803	0.9471	0.9735	1.0037	1.0008	0.9441	0.9936	0.9271	1.0245	83.803	0.0083	0.0057	0.0028	0.0022	-0.0003	-0.0004	0.0002	-0.0016
83.86	22.514	22.2034	26.2652	24.7951	14.9263	16.0354	24.4878	17.8021	83.86	21.2855	21.5994	26.2894	24.862	14.0553	15.8984	22.6901	18.2446	83.86	0.9454	0.9728	1.0009	1.0027	0.9416	0.9915	0.9266	1.0249	83.86	0.0077	0.0052	0.0027	0.0021	-0.0004	-0.0005	0.0001	-0.0016
84.011	22.6392	22.2577	26.2759	24.8488	14.9295	15.9884	24.4654	17.795	84.011	21.368	21.6121	26.2612	24.8499	14.0418	15.891	22.6599	18.1872	84.011	0.9439	0.971	0.9994	1	0.9405	0.9939	0.9262	1.022	84.011	0.0073	0.0048	0.0026	0.002	-0.0005	-0.0005	-0.0001	-0.0016
84.106	22.6918	22.32	26.2618	24.8149	14.8842	15.9504	24.4367	17.7528	84.106	21.4705	21.8038	26.2688	24.8985	14.0009	15.8012	22.6943	18.1338	84.106	0.9462	0.9769	1.0003	1.0034	0.9407	0.9906	0.9287	1.0215	84.106	0.007	0.0045	0.0025	0.0019	-0.0006	-0.0005	-0.0002	-0.0016
84.223	22.6818	22.3914	26.2018	24.7877	14.8083	15.9278	24.5287	17.7661	84.223	21.5058	21.7548	26.2031	24.8476	13.9627	15.8066	22.6894	18.1388	84.223	0.9481	0.9716	1	1.0024	0.9429	0.9924	0.925	1.021	84.223	0.0063	0.0039	0.0023	0.0018	-0.0007	-0.0006	-0.0003	-0.0016
84.314	22.754	22.353	26.2402	24.8162	14.8423	15.8494	24.454	17.689	84.314	21.558	21.7501	26.27	24.8752	13.9876	15.7487	22.6278	18.099	84.314	0.9474	0.973	1.0011	1.0024	0.9424	0.9936	0.9253	1.0232	84.314	0.0058	0.0035	0.0022	0.0017	-0.0007	-0.0006	-0.0004	-0.0015
84.405	22.8174	22.4411	26.1542	24.7431	14.7532	15.8307	24.4157	17.668	84.405	21.6344	21.8233	26.2155	24.7792	13.9548	15.6678	22.6018	18.0925	84.405	0.9482	0.9725	1.0023	1.0015	0.9459	0.9897	0.9257	1.024	84.405	0.0055	0.0033	0.0021	0.0016	-0.0007	-0.0006	-0.0005	-0.0015
84.496	22.8451	22.5492	26.1121	24.752	14.7614	15.7775	24.4322	17.6987	84.496	21.6695	21.8913	26.1985	24.7713	13.849	15.6887	22.6109	18.049	84.496	0.9485	0.9708	1.0033	1.0008	0.9382	0.9944	0.9255	1.0198	84.496	0.005	0.0029	0.0019	0.0015	-0.0008	-0.0006	-0.0005	-0.0015
84.617	22.9049	22.5447	26.0897	24.7096	14.6969	15.7877	24.31	17.6349	84.617	21.7085	21.8415	26.122	24.7609	13.8515	15.6446	22.5676	18.0337	84.617	0.9478	0.9688	1.0012	1.0021	0.9425	0.9909	0.9283	1.0226	84.617	0.0047	0.0027	0.0019	0.0014	-0.0008	-0.0007	-0.0006	-0.0015
84.708	22.8732	22.579	26.1362	24.731	14.7249	15.7786	24.3694	17.6621	84.708	21.723	21.9534	26.1845	24.7682	13.8677	15.5834	22.6009	18.0033	84.708	0.9497	0.9723	1.0018	1.0015	0.9418	0.9876	0.9274	1.0193	84.708	0.0042	0.0023	0.0017	0.0013	-0.0008	-0.0007	-0.0007	-0.0015
84.799	22.8908	22.5888	26.0375	24.6649	14.6763	15.7213	24.3347	17.6084	84.799	21.7332	21.943	26.1513	24.8105	13.7603	15.5588	22.4967	17.9977	84.799	0.9494	0.9714	1.0044	1.0059	0.9376	0.9897	0.9245	1.0221	84.799	0.0038	0.0021	0.0016	0.0012	-0.0009	-0.0007	-0.0007	-0.0014
84.89	22.9043	22.5549	25.993	24.661	14.6493	15.6788	24.2985	17.5402	84.89	21.8131	21.9759	26.0724	24.7042	13.7694	15.5289	22.3928	17.9124	84.89	0.9524	0.9743	1.0031	1.0018	0.9399	0.9904	0.9216	1.0212	84.89	0.0032	0.0017	0.0014	0.0011	-0.0009	-0.0007	-0.0007	-0.0014
85.015	22.9291	22.5957	26.0144	24.5425	14.5827	15.6229	24.2813	17.5454	85.015	21.7984	21.9853	26.0471	24.6724	13.6942	15.5176	22.4428	17.9502	85.015	0.9507	0.973	1.0013	1.0053	0.9391	0.9933	0.9243	1.0231	85.015	0.0029	0.0014	0.0013	0.001	-0.0009	-0.0008	-0.0008	-0.0014
85.132	22.8874	22.6021	25.9602	24.5581	14.5924	15.6159	24.2206	17.5102	85.132	21.7994	21.9553	26.04	24.683	13.6852	15.4718	22.4598	17.8526	85.132	0.9525	0.9714	1.0031	1.0051	0.9378	0.9908	0.9273	1.0196	85.132	0.0024	0.0011	0.0012	0.0009	-0.0009	-0.0008	-0.0008	-0.0014
85.223	22.8962	22.5724	25.897	24.5152	14.5677	15.521	24.1476	17.4712	85.223	21.78	21.9935	25.9827	24.5641	13.6638	15.3938	22.3984	17.8105	85.223	0.9512	0.9744	1.0033	1.002	0.938	0.9918	0.9276	1.0194	85.223	0.0022	0.001	0.0011	0.0008	-0.001	-0.0008	-0.0008	-0.0014
85.314	22.9016	22.6208	25.9024	24.4937	14.4831	15.5371	24.1963	17.4962	85.314	21.6902	22.014	25.9207	24.5872	13.6098	15.4009	22.4193	17.8281	85.314	0.9471	0.9732	1.0007	1.0038	0.9397	0.9912	0.9266	1.019	85.314	0.0018	0.0008	0.001	0.0007	-0.001	-0.0008	-0.0008	-0.0014
85.439	22.9216	22.5947	25.8243	24.4658	14.437	15.4853	24.1702	17.4534	85.439	21.7255	21.9947	25.9174	24.5281	13.578	15.3819	22.4007	17.8301	85.439	0.9478	0.9734	1.0036	1.0025	0.9405	0.9933	0.9268	1.0216	85.439	0.0016	0.0006	0.0009	0.0007	-0.001	-0.0008	-0.0008	-0.0013
85.53	22.9549	22.5737	25.8007	24.4148	14.4366	15.4472	24.1156	17.4246	85.53	21.745	21.9914	25.8386	24.4527	13.6001	15.3118	22.3032	17.8155	85.53	0.9473	0.9742	1.0015	1.0016	0.9421	0.9912	0.9248	1.0224	85.53	0.0012	0.0004	0.0008	0.0006	-0.0011	-0.0008	-0.0008	-0.0013
85.621	22.8808	22.5671	25.7265	24.3592	14.4366	15.4468	24.0905	17.3639	85.621	21.6973	21.9761	25.821	24.4443	13.5454	15.3328	22.2865	17.7018	85.621	0.9483	0.9738	1.0037	1.0035	0.9383	0.9926	0.9251	1.0195	85.621	0.0011	0.0003	0.0007	0.0006	-0.0011	-0.0007	-0.0008	-0.0013
85.708	22.8552	22.5602	25.6787	24.2836	14.3911	15.4422	24.0185	17.308	85.708	21.7204	21.8861	25.7546	24.3996	13.522	15.276	22.2528	17.6846	85.708	0.9504	0.9701	1.003	1.0048	0.9396	0.9892	0.9265	1.0218	85.708	0.0008	0.0002	0.0007	0.0005	-0.0011	-0.0007	-0.0008	-0.0013
85.799	22.905	22.6044	25.5938	24.2518	14.352	15.3733	23.9873	17.3336	85.799	21.6962	21.9324	25.7259	24.3909	13.4977	15.2095	22.2055	17.6704	85.799	0.9472	0.9703	1.0052	1.0057	0.9405	0.9893	0.9257	1.0194	85.799	0.0005	0	0.0006	0.0004	-0.0011	-0.0007	-0.0008	-0.0013
85.92	22.8607	22.5611	25.6254	24.1946	14.3446	15.3086	24.0007	17.2924	85.92	21.716	21.9526	25.6896	24.2469	13.4702	15.1703	22.2411	17.6005	85.92	0.9499	0.973	1.0025	1.0022	0.939	0.991	0.9267	1.0178	85.92	0.0004	0	0.0005	0.0004	-0.0012	-0.0006	-0.0008	-0.0012
86.011	22.7869	22.4574	25.5213	24.0716	14.3	15.2727	23.9328	17.2495	86.011	21.6512	21.8156	25.6692	24.1798	13.4337	15.1593	22.1514	17.5731	86.011	0.9502	0.9714	1.0058	1.0045	0.9394	0.9926	0.9256	1.0188	86.011	0.0003	-0.0001	0.0005	0.0003	-0.0012	-0.0006	-0.0008	-0.0012
86.102	22.7354	22.4609	25.4949	24.1407	14.2804	15.2721	23.9276	17.1883	86.102	21.6127	21.8334	25.6522	24.2181	13.3878	15.1181	22.1315	17.5548	86.102	0.9506	0.9721	1.0062	1.0032	0.9375	0.9899	0.9249	1.0213	86.102	0.0001	-0.0002	0.0004	0.0003	-0.0012	-0.0006	-0.0008	-0.0012
86.257	22.8058	22.4706	25.5157	24.0232	14.222	15.2194	23.9152	17.2094	86.257	21.5989	21.8218	25.5656	24.0727	13.3414	15.065	22.1131	17.5525	86.257	0.9471	0.9711	1.002	1.0021	0.9381	0.9899	0.9246	1.0199	86.257	-0.0001	-0.0002	0.0004	0.0003	-0.0012	-0.0005	-0.0008	-0.0011
86.345	22.6537	22.4325	25.4473	24.0358	14.1968	15.1702	23.8029	17.1604	86.345	21.5295	21.7992	25.4743	24.0551	13.3264	15.0395	22.0338	17.4974	86.345	0.9504	0.9718	1.0011	1.0008	0.9387	0.9914	0.9257	1.0196	86.345	-0.0002	-0.0003	0.0003	0.0002	-0.0012	-0.0004	-0.0008	-0.0011
86.466	22.7577	22.4493	25.3301	23.9442	14.1853	15.1552	23.7911	17.1154	86.466	21.5765	21.7836	25.5251	23.9985	13.2966	15.0102	22.006	17.4486	86.466	0.9481	0.9703	1.0077	1.0023	0.9374	0.9904	0.925	1.0195	86.466	-0.0003	-0.0004	0.0003	0.0002	-0.0012	-0.0004	-0.0008	-0.001
86.561	22.6331	22.3247	25.3315	23.9214	14.1402	15.0514	23.8125	17.0684	86.561	21.5046	21.7019	25.3418	24.0245	13.2412	14.9353	22.0116	17.439	86.561	0.9501	0.9721	1.0004	1.0043	0.9364	0.9923	0.9244	1.0217	86.561	-0.0004	-0.0004	0.0003	0.0002	-0.0012	-0.0003	-0.0008	-0.001
86.648	22.6087	22.2666	25.22	23.8233	14.1073	15.0573	23.6474	17.0095	86.648	21.4438	21.6428	25.3203	23.927	13.2397	14.9251	21.8709	17.3524	86.648	0.9485	0.972	1.004	1.0044	0.9385	0.9912	0.9249	1.0202	86.648	-0.0005	-0.0004	0.0002	0.0001	-0.0012	-0.0003	-0.0008	-0.0009
86.743	22.604	22.2218	25.2034	23.7637	14.0721	15.0104	23.6466	16.9928	86.743	21.4377	21.723	25.2516	23.8768	13.1973	14.8927	21.8823	17.292	86.743	0.9484	0.9776	1.0019	1.0048	0.9378	0.9922	0.9254	1.0176	86.743	-0.0005	-0.0004	0.0002	0.0001	-0.0012	-0.0003	-0.0008	-0.0009
86.89	22.4955	22.1881	25.0798	23.7104	14.059	14.9703	23.6595	16.9922	86.89	21.331	21.5393	25.2138	23.7639	13.1824	14.8547	21.8644	17.2977	86.89	0.9482	0.9708	1.0053	1.0023	0.9376	0.9923	0.9241	1.018	86.89	-0.0006	-0.0004	0.0002	0.0001	-0.0012	-0.0002	-0.0008	-0.0008
86.985	22.5275	22.1788	25.0414	23.6951	14.0205	14.9482	23.6151	16.9344	86.985	21.3382	21.576	25.1226	23.7903	13.1782	14.7609	21.8185	17.2648	86.985	0.9472	0.9728	1.0032	1.004	0.9399	0.9875	0.9239	1.0195	86.985	-0.0007	-0.0005	0.0002	0.0001	-0.0011	-0.0002	-0.0008	-0.0008
87.046	22.5537	22.1359	25.0286	23.6268	14.0013	14.9024	23.5997	16.9045	87.046	21.2835	21.541	25.1093	23.6966	13.0929	14.8105	21.7754	17.2413	87.046	0.9437	0.9731	1.0032	1.003	0.9351	0.9938	0.9227	1.0199	87.046	-0.0007	-0.0005	0.0002	0.0001	-0.0011	-0.0002	-0.0008	-0.0007
87.137	22.449	22.1344	24.9199	23.5892	13.9319	14.9153	23.4874	16.888	87.137	21.2693	21.4788	24.9905	23.6369	13.0664	14.779	21.7012	17.1947	87.137	0.9474	0.9704	1.0028	1.002	0.9379	0.9909	0.9239	1.0182	87.137	-0.0007	-0.0005	0.0002	0.0001	-0.0011	-0.0002	-0.0009	-0.0007
87.228	22.4173	22.1115	24.9089	23.5672	13.8862	14.8488	23.4832	16.8178	87.228	21.2395	21.423	24.9055	23.591	13.0525	14.7256	21.6603	17.1879	87.228	0.9475	0.9689	0.9999	1.001	0.94	0.9917	0.9224	1.022	87.228	-0.0007	-0.0005	0.0002	0.0001	-0.0011	-0.0002	-0.0009	-0.0007
87.345	22.3933	22.0652	24.8341	23.4525	13.899	14.8276	23.3932	16.8116	87.345	21.221	21.3764	24.8812	23.5134	13.0222	14.6657	21.6273	17.1262	87.345	0.9476	0.9688	1.0019	1.0026	0.9369	0.9891	0.9245	1.0187	87.345	-0.0007	-0.0005	0.0002	0.0001	-0.0011	-0.0002	-0.0009	-0.0006
87.436	22.305	21.9674	24.7619	23.4148	13.8434	14.8092	23.439	16.7604	87.436	21.1615	21.377	24.8096	23.5041	12.9825	14.6504	21.6788	17.1278	87.436	0.9487	0.9731	1.0019	1.0038	0.9378	0.9893	0.9249	1.0219	87.436	-0.0007	-0.0005	0.0002	0.0001	-0.001	-0.0002	-0.0009	-0.0006
87.527	22.3283	21.9514	24.6959	23.4037	13.8886	14.7605	23.2972	16.8118	87.527	21.0694	21.3389	24.8009	23.3904	12.9712	14.5765	21.5394	17.0196	87.527	0.9436	0.9721	1.0043	0.9994	0.9339	0.9875	0.9245	1.0124	87.527	-0.0007	-0.0004	0.0002	0.0001	-0.001	-0.0001	-0.0009	-0.0006
87.648	22.2656	21.8865	24.6221	23.2782	13.7948	14.7072	23.3282	16.7352	87.648	21.0508	21.2749	24.6748	23.3678	12.942	14.537	21.5478	17.0745	87.648	0.9454	0.9721	1.0021	1.0038	0.9382	0.9884	0.9237	1.0203	87.648	-0.0007	-0.0004	0.0002	0.0001	-0.001	-0.0001	-0.0009	-0.0006
87.74	22.2224	21.7762	24.4936	23.2469	13.7804	14.6296	23.2655	16.7233	87.74	21.0328	21.1859	24.5987	23.3016	12.9101	14.4818	21.4601	16.9997	87.74	0.9465	0.9729	1.0043	1.0024	0.9368	0.9899	0.9224	1.0165	87.74	-0.0006	-0.0004	0.0002	0.0001	-0.001	-0.0001	-0.0009	-0.0006
87.8	22.2189	21.7858	24.4742	23.1731	13.7197	14.6277	23.1972	16.6544	87.8	20.9464	21.1475	24.5324	23.2385	12.8974	14.5365	21.4743	16.9242	87.8	0.9427	0.9707	1.0024	1.0028	0.9401	0.9938	0.9257	1.0162	87.8	-0.0006	-0.0004	0.0002	0.0001	-0.001	-0.0001	-0.0009	-0.0006
87.952	22.0606	21.7555	24.3904	23.1229	13.6882	14.6183	23.2125	16.6268	87.952	20.9396	21.1374	24.5233	23.19	12.8019	14.4596	21.3845	16.9452	87.952	0.9492	0.9716	1.0054	1.0029	0.9353	0.9891	0.9212	1.0192	87.952	-0.0006	-0.0004	0.0002	0.0001	-0.0009	-0.0001	-0.0009	-0.0006
88.073	22.0647	21.6879	24.4305	23.1036	13.7004	14.5747	23.1804	16.5633	88.073	20.8526	21.0927	24.5254	23.1629	12.8124	14.4097	21.4078	16.9121	88.073	0.9451	0.9726	1.0039	1.0026	0.9352	0.9887	0.9235	1.0211	88.073	-0.0005	-0.0004	0.0003	0.0001	-0.0009	0	-0.0009	-0.0006
88.168	22.0445	21.6633	24.3753	23.0346	13.6644	14.5559	23.038	16.5506	88.168	20.815	21.0545	24.4115	23.1681	12.7746	14.397	21.287	16.8621	88.168	0.9442	0.9719	1.0015	1.0058	0.9349	0.9891	0.924	1.0188	88.168	-0.0005	-0.0004	0.0003	0.0001	-0.0009	0	-0.0009	-0.0006
88.289	21.921	21.6395	24.3066	22.9293	13.6044	14.4875	23.0496	16.5322	88.289	20.8101	20.9442	24.3362	22.978	12.72	14.3326	21.2466	16.817	88.289	0.9493	0.9679	1.0012	1.0021	0.935	0.9893	0.9218	1.0172	88.289	-0.0005	-0.0004	0.0003	0	-0.0009	0	-0.0008	-0.0006
88.35	21.9064	21.5781	24.1956	22.9016	13.5909	14.4737	23.0455	16.5201	88.35	20.7745	20.948	24.2698	22.983	12.7033	14.3186	21.2625	16.7755	88.35	0.9483	0.9708	1.0031	1.0036	0.9347	0.9893	0.9226	1.0155	88.35	-0.0004	-0.0004	0.0003	0	-0.0008	0	-0.0008	-0.0006
88.467	21.9606	21.6163	24.1325	22.8748	13.5342	14.4237	22.963	16.4717	88.467	20.7725	21.0155	24.2509	22.9275	12.6684	14.2907	21.1975	16.7559	88.467	0.9459	0.9722	1.0049	1.0023	0.936	0.9908	0.9231	1.0173	88.467	-0.0004	-0.0004	0.0003	0	-0.0008	0.0001	-0.0008	-0.0006
88.559	21.8036	21.487	24.1552	22.7395	13.5157	14.4036	22.9578	16.388	88.559	20.7093	20.8945	24.1073	22.8648	12.6524	14.2867	21.1959	16.7275	88.559	0.9498	0.9724	0.998	1.0055	0.9361	0.9919	0.9233	1.0207	88.559	-0.0003	-0.0004	0.0003	0	-0.0008	0.0001	-0.0008	-0.0006
88.65	21.7712	21.4362	24.0387	22.7461	13.4711	14.3388	22.8547	16.3546	88.65	20.6343	20.7763	24.1456	22.8683	12.6048	14.2205	21.101	16.6235	88.65	0.9478	0.9692	1.0044	1.0054	0.9357	0.9917	0.9233	1.0164	88.65	-0.0003	-0.0004	0.0003	0	-0.0007	0.0001	-0.0008	-0.0006
88.741	21.7736	21.4184	23.9544	22.7285	13.4453	14.2816	22.7909	16.3319	88.741	20.631	20.7959	24.0008	22.7773	12.5765	14.1978	21.0935	16.6133	88.741	0.9475	0.9709	1.0019	1.0021	0.9354	0.9941	0.9255	1.0172	88.741	-0.0003	-0.0004	0.0003	0	-0.0007	0.0001	-0.0008	-0.0006
88.862	21.677	21.3724	23.9529	22.6665	13.4121	14.2635	22.7698	16.3152	88.862	20.5203	20.7131	24.0037	22.7042	12.5585	14.1388	21.0305	16.6341	88.862	0.9466	0.9692	1.0021	1.0017	0.9364	0.9913	0.9236	1.0195	88.862	-0.0002	-0.0004	0.0003	0.0001	-0.0007	0.0001	-0.0007	-0.0006
88.983	21.6265	21.3785	23.9032	22.5062	13.407	14.2234	22.7573	16.2913	88.983	20.5114	20.6976	23.9711	22.617	12.559	14.1121	20.9765	16.5794	88.983	0.9484	0.9682	1.0028	1.0049	0.9368	0.9922	0.9217	1.0177	88.983	-0.0002	-0.0005	0.0004	0.0001	-0.0006	0.0001	-0.0007	-0.0005
89.044	21.5949	21.2944	23.7904	22.4886	13.336	14.2199	22.7527	16.2886	89.044	20.4607	20.6356	23.8533	22.5738	12.4857	14.0841	20.9407	16.5438	89.044	0.9475	0.9691	1.0026	1.0038	0.9362	0.9904	0.9204	1.0157	89.044	-0.0002	-0.0005	0.0004	0.0001	-0.0006	0.0001	-0.0007	-0.0005
89.165	21.5793	21.1838	23.7137	22.5104	13.3171	14.1447	22.643	16.1843	89.165	20.3348	20.5342	23.8384	22.5254	12.4339	13.9972	20.8824	16.5208	89.165	0.9423	0.9693	1.0053	1.0007	0.9337	0.9896	0.9222	1.0208	89.165	-0.0002	-0.0005	0.0004	0.0001	-0.0006	0.0001	-0.0007	-0.0005
89.26	21.5587	21.1763	23.6312	22.388	13.2931	14.1361	22.5309	16.1468	89.26	20.4175	20.6254	23.7855	22.4373	12.425	14.0052	20.7892	16.4425	89.26	0.9471	0.974	1.0065	1.0022	0.9347	0.9907	0.9227	1.0183	89.26	-0.0002	-0.0005	0.0004	0.0001	-0.0005	0.0001	-0.0007	-0.0005
89.351	21.4189	21.1112	23.5767	22.3326	13.1985	14.1181	22.6306	16.1355	89.351	20.263	20.5486	23.6923	22.3986	12.3777	13.9639	20.8423	16.4096	89.351	0.946	0.9733	1.0049	1.003	0.9378	0.9891	0.921	1.017	89.351	-0.0002	-0.0005	0.0004	0.0001	-0.0005	0.0002	-0.0007	-0.0004
89.473	21.4462	21.1104	23.5382	22.2933	13.2082	14.0369	22.5031	16.0738	89.473	20.2685	20.5162	23.6772	22.435	12.3292	13.8854	20.7742	16.4174	89.473	0.9451	0.9719	1.0059	1.0064	0.9335	0.9892	0.9232	1.0214	89.473	-0.0002	-0.0005	0.0004	0.0001	-0.0005	0.0002	-0.0006	-0.0004
89.53	21.4111	21.0502	23.4868	22.2075	13.2238	14.0721	22.45	16.0022	89.53	20.1968	20.4416	23.5682	22.3208	12.3539	13.9148	20.7061	16.3044	89.53	0.9433	0.9711	1.0035	1.0051	0.9342	0.9888	0.9223	1.0189	89.53	-0.0002	-0.0005	0.0004	0.0001	-0.0005	0.0002	-0.0006	-0.0004
89.655	21.2885	20.9629	23.4396	22.1196	13.1585	13.9584	22.3969	15.9869	89.655	20.1916	20.3782	23.5396	22.2713	12.2618	13.874	20.6598	16.2969	89.655	0.9485	0.9721	1.0043	1.0069	0.9319	0.994	0.9224	1.0194	89.655	-0.0002	-0.0005	0.0004	0.0001	-0.0004	0.0002	-0.0006	-0.0003
89.776	21.287	20.9765	23.3847	22.141	13.11	13.9263	22.4154	15.9915	89.776	20.1358	20.3568	23.4533	22.2146	12.2973	13.811	20.6666	16.3133	89.776	0.9459	0.9705	1.0029	1.0033	0.938	0.9917	0.922	1.0201	89.776	-0.0002	-0.0006	0.0004	0.0001	-0.0004	0.0002	-0.0006	-0.0003
89.867	21.2421	20.9169	23.2236	22.0286	13.0929	13.9136	22.338	15.9423	89.867	20.0509	20.2707	23.3911	22.0972	12.2561	13.7406	20.5707	16.2446	89.867	0.9439	0.9691	1.0072	1.0031	0.9361	0.9876	0.9209	1.019	89.867	-0.0003	-0.0006	0.0004	0.0001	-0.0004	0.0002	-0.0006	-0.0002
89.989	21.1644	20.8848	23.2285	21.9727	13.0138	13.8369	22.2772	15.9254	89.989	20.0362	20.2146	23.3299	22.0543	12.1537	13.7245	20.5162	16.2073	89.989	0.9467	0.9679	1.0044	1.0037	0.9339	0.9919	0.9209	1.0177	89.989	-0.0003	-0.0006	0.0004	0.0001	-0.0003	0.0001	-0.0006	-0.0002
90.08	21.1458	20.7672	23.2384	21.9496	13.0374	13.7999	22.2249	15.8677	90.08	20.05	20.223	23.2673	22.0146	12.2129	13.7042	20.4866	16.1378	90.08	0.9482	0.9738	1.0012	1.003	0.9368	0.9931	0.9218	1.017	90.08	-0.0003	-0.0006	0.0004	0.0001	-0.0003	0.0001	-0.0006	-0.0002
90.167	21.0902	20.7245	23.1048	21.9029	12.9784	13.8	22.1384	15.8624	90.167	19.9421	20.1168	23.1991	21.948	12.1507	13.6484	20.4219	16.0913	90.167	0.9456	0.9707	1.0041	1.0021	0.9362	0.989	0.9225	1.0144	90.167	-0.0003	-0.0006	0.0004	0.0001	-0.0003	0.0001	-0.0006	-0.0002
90.292	20.9728	20.7499	23.0848	21.8644	12.9553	13.7397	22.1972	15.8164	90.292	19.9713	20.0894	23.2323	21.8853	12.0945	13.6421	20.4583	16.0646	90.292	0.9522	0.9682	1.0064	1.001	0.9336	0.9929	0.9217	1.0157	90.292	-0.0003	-0.0006	0.0004	0.0001	-0.0003	0.0001	-0.0006	-0.0002
90.383	21.0146	20.6973	22.9987	21.8125	12.9431	13.7332	22.0562	15.7491	90.383	19.9262	20.0826	23.0585	21.8931	12.1041	13.6219	20.3176	16.0713	90.383	0.9482	0.9703	1.0026	1.0037	0.9352	0.9919	0.9212	1.0205	90.383	-0.0004	-0.0006	0.0004	0.0001	-0.0003	0.0001	-0.0006	-0.0002
90.504	20.9318	20.5656	22.9169	21.7106	12.9007	13.7018	22.0609	15.7844	90.504	19.8272	19.9777	22.9989	21.7897	12.0541	13.5842	20.3868	16.049	90.504	0.9472	0.9714	1.0036	1.0036	0.9344	0.9914	0.9241	1.0168	90.504	-0.0004	-0.0005	0.0004	0.0001	-0.0003	0.0001	-0.0006	-0.0002
90.596	20.88	20.5814	22.9184	21.7259	12.8088	13.6333	22.0444	15.7702	90.596	19.7701	19.932	23.0144	21.7445	11.9959	13.5423	20.2602	15.9823	90.596	0.9468	0.9685	1.0042	1.0009	0.9365	0.9933	0.9191	1.0134	90.596	-0.0004	-0.0005	0.0004	0.0001	-0.0003	0.0001	-0.0006	-0.0002
90.656	20.8159	20.4637	22.8662	21.6417	12.8471	13.5961	21.9623	15.6884	90.656	19.7303	19.8725	22.9653	21.6821	11.9902	13.4843	20.2375	15.9147	90.656	0.9478	0.9711	1.0043	1.0019	0.9333	0.9918	0.9215	1.0144	90.656	-0.0004	-0.0005	0.0004	0.0001	-0.0003	0.0001	-0.0006	-0.0002
90.778	20.7834	20.4067	22.7473	21.536	12.7926	13.5497	21.9475	15.6647	90.778	19.681	19.8411	22.8724	21.6073	11.959	13.4318	20.2335	15.9054	90.778	0.947	0.9723	1.0055	1.0033	0.9348	0.9913	0.9219	1.0154	90.778	-0.0004	-0.0005	0.0004	0.0002	-0.0002	0.0001	-0.0006	-0.0002
90.899	20.7382	20.3462	22.6456	21.5072	12.7721	13.4785	21.8388	15.5959	90.899	19.6108	19.787	22.7818	21.5516	11.899	13.3845	20.1318	15.8682	90.899	0.9456	0.9725	1.006	1.0021	0.9316	0.993	0.9218	1.0175	90.899	-0.0004	-0.0005	0.0004	0.0002	-0.0003	0.0001	-0.0006	-0.0002
90.96	20.7663	20.3508	22.6755	21.4479	12.7336	13.4943	21.7538	15.5735	90.96	19.6579	19.7456	22.7615	21.5144	11.8847	13.3573	20.0662	15.846	90.96	0.9466	0.9703	1.0038	1.0031	0.9333	0.9898	0.9224	1.0175	90.96	-0.0004	-0.0005	0.0004	0.0002	-0.0003	0.0001	-0.0006	-0.0002
91.081	20.7336	20.308	22.5741	21.3659	12.6413	13.4479	21.7912	15.5086	91.081	19.5564	19.7032	22.6807	21.474	11.8724	13.3285	20.0717	15.7909	91.081	0.9432	0.9702	1.0047	1.0051	0.9392	0.9911	0.9211	1.0182	91.081	-0.0004	-0.0005	0.0004	0.0002	-0.0003	0.0001	-0.0006	-0.0002
91.203	20.6276	20.2385	22.5508	21.3048	12.6413	13.4284	21.715	15.4971	91.203	19.5506	19.6396	22.5865	21.4123	11.8443	13.2899	19.9898	15.7102	91.203	0.9478	0.9704	1.0016	1.005	0.937	0.9897	0.9206	1.0137	91.203	-0.0004	-0.0004	0.0004	0.0002	-0.0003	0.0002	-0.0005	-0.0002
91.294	20.5979	20.242	22.4711	21.3256	12.6212	13.4196	21.6405	15.4088	91.294	19.3907	19.5764	22.5459	21.3293	11.8561	13.2948	19.95	15.7078	91.294	0.9414	0.9671	1.0033	1.0002	0.9394	0.9907	0.9219	1.0194	91.294	-0.0004	-0.0004	0.0004	0.0002	-0.0003	0.0002	-0.0005	-0.0002
91.415	20.5152	20.1512	22.4051	21.1823	12.6149	13.3552	21.6549	15.4197	91.415	19.4227	19.5638	22.4929	21.2908	11.7806	13.2317	19.9569	15.6755	91.415	0.9467	0.9708	1.0039	1.0051	0.9339	0.9908	0.9216	1.0166	91.415	-0.0004	-0.0004	0.0004	0.0003	-0.0003	0.0002	-0.0005	-0.0002
91.503	20.454	20.1339	22.3259	21.1754	12.5445	13.2919	21.561	15.3634	91.503	19.3615	19.435	22.4379	21.2864	11.7245	13.1614	19.8439	15.6267	91.503	0.9466	0.9653	1.005	1.0052	0.9346	0.9902	0.9204	1.0171	91.503	-0.0004	-0.0004	0.0004	0.0003	-0.0003	0.0002	-0.0005	-0.0002
91.567	20.421	20.0855	22.3229	21.1903	12.538	13.2994	21.4908	15.2948	91.567	19.343	19.4605	22.421	21.1746	11.7312	13.1129	19.8421	15.5681	91.567	0.9472	0.9689	1.0044	0.9993	0.9356	0.986	0.9233	1.0179	91.567	-0.0003	-0.0003	0.0004	0.0003	-0.0003	0.0002	-0.0005	-0.0002
91.719	20.3886	20.0291	22.2215	21.0154	12.5018	13.2275	21.5052	15.2879	91.719	19.2948	19.4534	22.3052	21.1232	11.6622	13.1375	19.7653	15.5628	91.719	0.9464	0.9713	1.0038	1.0051	0.9328	0.9932	0.9191	1.018	91.719	-0.0003	-0.0003	0.0004	0.0003	-0.0003	0.0003	-0.0005	-0.0002
91.837	20.3428	19.9832	22.158	21.0214	12.4838	13.2211	21.3999	15.2089	91.837	19.229	19.3945	22.2188	21.0877	11.6541	13.0831	19.7323	15.4841	91.837	0.9452	0.9705	1.0027	1.0032	0.9335	0.9896	0.9221	1.0181	91.837	-0.0003	-0.0003	0.0005	0.0004	-0.0003	0.0003	-0.0005	-0.0002
91.928	20.3256	19.9519	22.0643	20.9637	12.4047	13.1358	21.336	15.1899	91.928	19.185	19.2758	22.2107	21.0688	11.6057	13.0353	19.7035	15.4994	91.928	0.9439	0.9661	1.0066	1.005	0.9356	0.9923	0.9235	1.0204	91.928	-0.0003	-0.0003	0.0005	0.0004	-0.0003	0.0003	-0.0005	-0.0002
92.053	20.3073	19.8597	22.0393	20.8741	12.376	13.1077	21.3673	15.2004	92.053	19.187	19.2511	22.1697	20.9098	11.5654	12.9979	19.6412	15.4499	92.053	0.9448	0.9694	1.0059	1.0017	0.9345	0.9916	0.9192	1.0164	92.053	-0.0003	-0.0002	0.0005	0.0004	-0.0003	0.0003	-0.0005	-0.0002
92.114	20.1792	19.862	22.0012	20.7944	12.3565	13.0867	21.284	15.1555	92.114	19.0663	19.2727	22.0816	20.9031	11.5366	12.9695	19.5734	15.3791	92.114	0.9449	0.9703	1.0037	1.0052	0.9336	0.991	0.9196	1.0148	92.114	-0.0002	-0.0002	0.0005	0.0004	-0.0003	0.0003	-0.0004	-0.0002
92.236	20.1691	19.8428	21.9139	20.7876	12.3214	13.0612	21.2678	15.074	92.236	19.0709	19.1754	22.078	20.8327	11.5091	12.9636	19.5728	15.3414	92.236	0.9455	0.9664	1.0075	1.0022	0.9341	0.9925	0.9203	1.0177	92.236	-0.0002	-0.0001	0.0005	0.0004	-0.0003	0.0004	-0.0004	-0.0002
92.326	20.0697	19.7468	21.8839	20.75	12.2912	12.9978	21.1597	15.083	92.326	18.9737	19.124	21.9618	20.7889	11.4608	12.8533	19.4407	15.3467	92.326	0.9454	0.9685	1.0036	1.0019	0.9324	0.9889	0.9188	1.0175	92.326	-0.0002	-0.0001	0.0006	0.0005	-0.0003	0.0004	-0.0004	-0.0002
92.387	20.0122	19.6732	21.7895	20.6777	12.2291	12.9502	21.1238	15.0639	92.387	18.9768	19.0144	21.9203	20.7244	11.4601	12.8543	19.4988	15.3256	92.387	0.9483	0.9665	1.006	1.0023	0.9371	0.9926	0.9231	1.0174	92.387	-0.0001	0	0.0006	0.0005	-0.0003	0.0004	-0.0004	-0.0003
92.509	19.9873	19.6393	21.6937	20.5924	12.1895	12.956	21.0505	14.9641	92.509	18.897	18.9902	21.8432	20.6902	11.4332	12.816	19.4104	15.2712	92.509	0.9455	0.967	1.0069	1.0047	0.938	0.9892	0.9221	1.0205	92.509	-0.0001	0	0.0006	0.0005	-0.0003	0.0004	-0.0004	-0.0003
92.63	19.9784	19.6166	21.7401	20.5205	12.1918	12.8884	21.045	14.9373	92.63	18.8534	19.0048	21.8028	20.6351	11.4171	12.8165	19.3742	15.2552	92.63	0.9437	0.9688	1.0029	1.0056	0.9365	0.9944	0.9206	1.0213	92.63	0	0.0001	0.0006	0.0005	-0.0003	0.0005	-0.0004	-0.0003
92.752	19.9177	19.5299	21.647	20.5293	12.1666	12.8339	20.9433	14.9159	92.752	18.846	18.9581	21.7652	20.5744	11.3659	12.7385	19.2791	15.1723	92.752	0.9462	0.9707	1.0055	1.0022	0.9342	0.9926	0.9205	1.0172	92.752	0	0.0001	0.0006	0.0005	-0.0003	0.0005	-0.0004	-0.0003
92.873	19.8766	19.5172	21.6122	20.4014	12.1395	12.855	20.9095	14.9101	92.873	18.7713	18.9366	21.7208	20.5742	11.3265	12.7101	19.2436	15.1464	92.873	0.9444	0.9703	1.005	1.0085	0.933	0.9887	0.9203	1.0158	92.873	0	0.0002	0.0006	0.0006	-0.0003	0.0006	-0.0004	-0.0003
92.965	19.8116	19.4307	21.5821	20.411	12.0755	12.7927	20.8621	14.8759	92.965	18.686	18.8516	21.6218	20.5156	11.2836	12.6614	19.2519	15.0898	92.965	0.9432	0.9702	1.0018	1.0051	0.9344	0.9897	0.9228	1.0144	92.965	0	0.0002	0.0006	0.0006	-0.0003	0.0006	-0.0004	-0.0003
93.022	19.7521	19.3334	21.4977	20.333	12.0689	12.79	20.8408	14.8209	93.022	18.6609	18.7695	21.5716	20.4796	11.2718	12.6612	19.1737	15.0441	93.022	0.9448	0.9708	1.0034	1.0072	0.934	0.9899	0.92	1.0151	93.022	0.0001	0.0003	0.0006	0.0006	-0.0003	0.0006	-0.0004	-0.0003
93.113	19.7204	19.3289	21.4201	20.2852	12.0482	12.7321	20.7951	14.7997	93.113	18.624	18.7333	21.5487	20.3574	11.2302	12.5946	19.121	15.0556	93.113	0.9444	0.9692	1.006	1.0036	0.9321	0.9892	0.9195	1.0173	93.113	0.0001	0.0004	0.0006	0.0006	-0.0002	0.0006	-0.0004	-0.0003
93.238	19.6893	19.3317	21.3318	20.282	11.9856	12.6805	20.7491	14.7692	93.238	18.6023	18.6929	21.4259	20.329	11.2153	12.5811	19.0439	14.9805	93.238	0.9448	0.967	1.0044	1.0023	0.9357	0.9922	0.9178	1.0143	93.238	0.0002	0.0004	0.0006	0.0007	-0.0002	0.0007	-0.0004	-0.0004
93.329	19.6468	19.2127	21.2478	20.1713	11.9909	12.6615	20.7208	14.6577	93.329	18.5168	18.6188	21.4611	20.2914	11.1988	12.539	19.0245	14.9397	93.329	0.9425	0.9691	1.01	1.006	0.9339	0.9903	0.9181	1.0192	93.329	0.0002	0.0005	0.0006	0.0007	-0.0002	0.0007	-0.0003	-0.0004
93.481	19.5942	19.2143	21.2771	20.1281	11.9545	12.5893	20.6496	14.5989	93.481	18.5729	18.6528	21.322	20.2194	11.1663	12.5085	19.0058	14.8846	93.481	0.9479	0.9708	1.0021	1.0045	0.9341	0.9936	0.9204	1.0196	93.481	0.0002	0.0005	0.0007	0.0007	-0.0002	0.0008	-0.0003	-0.0004
93.542	19.5823	19.1074	21.1698	20.0448	11.8963	12.5289	20.6199	14.6202	93.542	18.4826	18.5553	21.2669	20.0919	11.0578	12.485	18.9638	14.8928	93.542	0.9438	0.9711	1.0046	1.0023	0.9295	0.9965	0.9197	1.0186	93.542	0.0003	0.0006	0.0007	0.0007	-0.0002	0.0008	-0.0003	-0.0004
93.633	19.4966	19.1377	21.0527	20.0561	11.8643	12.5458	20.5785	14.6039	93.633	18.449	18.5543	21.2174	20.1303	11.068	12.4632	18.9555	14.8539	93.633	0.9463	0.9695	1.0078	1.0037	0.9329	0.9934	0.9211	1.0171	93.633	0.0003	0.0006	0.0007	0.0007	-0.0002	0.0008	-0.0003	-0.0004
93.755	19.4541	19.0749	21.051	19.9834	11.8367	12.4954	20.5459	14.5224	93.755	18.4064	18.4918	21.1981	20.0717	11.1009	12.402	18.8534	14.7754	93.755	0.9461	0.9694	1.007	1.0044	0.9378	0.9925	0.9176	1.0174	93.755	0.0003	0.0007	0.0007	0.0008	-0.0002	0.0009	-0.0003	-0.0004
93.815	19.3725	19.0019	20.976	19.8993	11.8103	12.4516	20.423	14.5098	93.815	18.3268	18.3662	21.1086	20.0296	11.0177	12.3449	18.8229	14.7455	93.815	0.946	0.9665	1.0063	1.0065	0.9329	0.9914	0.9217	1.0162	93.815	0.0004	0.0007	0.0007	0.0008	-0.0002	0.0009	-0.0003	-0.0004
93.967	19.3795	18.9699	20.9185	19.9161	11.7361	12.4287	20.4049	14.4934	93.967	18.3024	18.3976	21.0653	19.9692	11.0003	12.2712	18.786	14.7208	93.967	0.9444	0.9698	1.007	1.0027	0.9373	0.9873	0.9207	1.0157	93.967	0.0004	0.0008	0.0007	0.0008	-0.0002	0.0009	-0.0003	-0.0005
94.058	19.2656	18.8878	20.8286	19.8044	11.7289	12.3721	20.3187	14.4042	94.058	18.237	18.3252	20.9634	19.881	10.9482	12.3178	18.7105	14.6386	94.058	0.9466	0.9702	1.0065	1.0039	0.9334	0.9956	0.9209	1.0163	94.058	0.0005	0.0008	0.0007	0.0008	-0.0001	0.001	-0.0003	-0.0005
94.15	19.2436	18.8217	20.7927	19.7521	11.7436	12.362	20.3039	14.374	94.15	18.217	18.2933	20.9608	19.853	10.9631	12.269	18.677	14.6399	94.15	0.9467	0.9719	1.0081	1.0051	0.9335	0.9925	0.9199	1.0185	94.15	0.0005	0.0009	0.0007	0.0008	-0.0001	0.001	-0.0003	-0.0005
94.271	19.2463	18.8796	20.7343	19.6626	11.6719	12.3167	20.2464	14.3727	94.271	18.2116	18.2755	20.8923	19.7845	10.8627	12.19	18.6651	14.5837	94.271	0.9462	0.968	1.0076	1.0062	0.9307	0.9897	0.9219	1.0147	94.271	0.0005	0.0009	0.0007	0.0009	-0.0001	0.001	-0.0003	-0.0005
94.332	19.1145	18.7734	20.7004	19.6145	11.6599	12.2641	20.1697	14.376	94.332	18.1053	18.1961	20.8174	19.7224	10.8475	12.1952	18.5542	14.5465	94.332	0.9472	0.9692	1.0057	1.0055	0.9303	0.9944	0.9199	1.0119	94.332	0.0006	0.001	0.0007	0.0009	-0.0001	0.001	-0.0003	-0.0005
94.454	19.0891	18.6863	20.6312	19.6194	11.6365	12.2413	20.1891	14.2797	94.454	18.0081	18.1556	20.7319	19.7196	10.8625	12.136	18.558	14.5309	94.454	0.9434	0.9716	1.0049	1.0051	0.9335	0.9914	0.9192	1.0176	94.454	0.0006	0.001	0.0007	0.0009	-0.0001	0.0011	-0.0002	-0.0006
94.545	19.0402	18.6224	20.6231	19.5216	11.5574	12.1997	20.1358	14.2564	94.545	18.0505	18.0683	20.7053	19.6028	10.8401	12.0968	18.5398	14.4938	94.545	0.948	0.9702	1.004	1.0042	0.9379	0.9916	0.9207	1.0167	94.545	0.0007	0.0011	0.0008	0.0009	-0.0001	0.0011	-0.0002	-0.0006
94.666	19.0095	18.6068	20.5153	19.496	11.5283	12.1305	20.0673	14.2269	94.666	17.9658	18.0393	20.6732	19.622	10.7621	12.0654	18.4599	14.4274	94.666	0.9451	0.9695	1.0077	1.0065	0.9335	0.9946	0.9199	1.0141	94.666	0.0007	0.0012	0.0008	0.0009	-0.0001	0.0012	-0.0002	-0.0006
94.758	18.9403	18.5375	20.4917	19.4324	11.5468	12.0867	20.0256	14.1956	94.758	17.9236	18.0244	20.6828	19.5755	10.7538	12.0202	18.3712	14.4148	94.758	0.9463	0.9723	1.0093	1.0074	0.9313	0.9945	0.9174	1.0154	94.758	0.0008	0.0012	0.0008	0.0009	0	0.0012	-0.0002	-0.0006
94.849	18.9303	18.5257	20.4157	19.3653	11.4867	12.0862	19.9522	14.1687	94.849	17.8753	17.9598	20.533	19.5074	10.736	12.0034	18.3278	14.3741	94.849	0.9443	0.9694	1.0057	1.0073	0.9346	0.9932	0.9186	1.0145	94.849	0.0008	0.0013	0.0008	0.001	0	0.0012	-0.0002	-0.0006
94.94	18.8705	18.4806	20.4098	19.3088	11.4266	12.0514	19.9032	14.0624	94.94	17.8391	17.9607	20.4936	19.3939	10.6906	11.9287	18.3366	14.3438	94.94	0.9453	0.9719	1.0041	1.0044	0.9356	0.9898	0.9213	1.02	94.94	0.0008	0.0013	0.0008	0.001	0	0.0012	-0.0002	-0.0006
95.062					11.4421	11.9906	19.8746	14.0709	95.062					10.6903	11.9637	18.2923	14.3427	95.062					0.9343	0.9978	0.9204	1.0193	95.062					0	0.0013	-0.0002	-0.0007
