# Supplementary material for: A charged tail on anti-α-Synuclein antibodies does not enhance their affinity to α-Synuclein fibrils
Source: PLoS One. 2024 Aug 29;19(8):e0308521. doi: 10.1371/journal.pone.0308521 (PMC11361660; doi:10.1371/journal.pone.0308521)
Supplement: S3 Table — (XLSX) [file pone.0308521.s010.xlsx]

## Sheet: S3 Table
S3 Table. Raw data of indirect ELISAs shown in Fig 2, S3 Fig and S4 Fig.
Blank-corrected 450 nm absorbance values with each antibody dilution in duplicates																		Means of blank-corrected 450 nm absorbance values plotted in S3 Fig and S4 Fig										Normalized means of blank-corrected 450 nm absorbance values plotted in Fig 2
	PBS 0,1% Tween, RT, 2h																		PBS 0,1% Tween, RT, 2h										PBS 0,1% Tween, RT, 2h
antibody concentration [nM]	9E4		9E4-tail		SynO2		SynO2-tail		9E4scFc		9E4scFc-tail		SynO2scFc		SynO2scFc-tail			antibody concentration [nM]	9E4	9E4-tail	SynO2	SynO2-tail	9E4scFc	9E4scFc-tail	SynO2scFc	SynO2scFc-tail		antibody concentration [nM]	9E4	9E4-tail	SynO2	SynO2-tail	9E4scFc	9E4scFc-tail	SynO2scFc	SynO2scFc-tail
50	1.02768	1.10028	0.865975	0.849375	1.03128	1.01958	0.308175	0.315775	0.804312	0.776512	0.704912	0.734912	0.567512	0.556812	0.232512	0.219912		50	1.06397	0.857675	1.02543	0.311975	0.790413	0.719913	0.562163	0.226213		50	100	92.684	100	100	100	100	100	100
10	1.02677	1.07798	0.918575	0.932175	0.904875	0.855675	0.229475	0.235775	0.731413	0.730513	0.547013	0.580313	0.278513	0.267813	0.146113	0.139613		10	1.05238	0.925375	0.880275	0.232625	0.730963	0.563663	0.273163	0.142863		10	98.9097	100	85.8449	74.5653	92.4786	78.296	48.5914	63.1542
2	1.02418	1.09567	0.915275	0.920575	0.689675	0.665275	0.104575	0.105875	0.422913	0.441612	0.235213	0.251613	0.100013	0.0970125	0.0472125	0.0437125		2	1.05993	0.917925	0.677475	0.105225	0.432263	0.243413	0.098513	0.045463		2	99.6194	99.1949	66.0677	33.7287	54.6882	33.8114	17.5239	20.0974
0.4	0.993775	1.04168	0.877675	0.878975	0.513375	0.479175	0.030275	0.031075	0.135513	0.138212	0.0575125	0.0622125	0.0244125	0.0217125	0.0095125	0.0105125		0.4	1.01772	0.878325	0.496275	0.030675	0.136863	0.059863	0.023063	0.010013		0.4	95.6531	94.9156	48.397	9.83252	17.3154	8.31531	4.10255	4.42636
0.08	0.609675	0.663575	0.591375	0.681175	0.282575	0.242075	0.003475	0.013075	0.0240125	0.0287125	-	0.0049125	0.0081125	0.0090125	0.0053125	1.25e-05		0.08	0.636625	0.636275	0.262325	0.008275	0.026363	0.004913	0.008563	0.002663		0.08	59.8346	68.7586	25.5821	2.65246	3.33534	0.682444	1.52322	1.17721
0.016	0.176375	0.200375	0.207175	0.194975	0.099675	0.099175	-2.5e-05	-0.000425	0.0044125	0.0002125	0.0007125	-0.0004875	0.0003125	-0.0037875	-0.0006875	-0.0013875		0.016	0.188375	0.201075	0.099425	-0.00022	0.002313	0.000112	-0.00174	-0.00104		0.016	17.7048	21.729	9.69598	-0.0705185	0.292632	0.0155574	-0.309519	-0.459744
0.0032	0.038875	0.038575	0.044275	0.040475	0.037475	0.026375	-0.000825	0.002075	-0.0003875	0.0001125	0.0008125	0.0013125	-0.0020875	0.0023125	-0.0001875	-0.0035875		0.0032	0.038725	0.042375	0.031925	0.000625	-0.00014	0.001063	0.000112	-0.00189		0.0032	3.63965	4.57922	3.11334	0.200337	-0.0177123	0.147657	0.019923	-0.835496
	37 °C incubation																		37 °C incubation										37 °C incubation
antibody concentration [nM]	9E4		9E4-tail		SynO2		SynO2-tail		9E4scFc		9E4scFc-tail		SynO2scFc		SynO2scFc-tail			antibody concentration [nM]	9E4	9E4-tail	SynO2	SynO2-tail	9E4scFc	9E4scFc-tail	SynO2scFc	SynO2scFc-tail		antibody concentration [nM]	9E4	9E4-tail	SynO2	SynO2-tail	9E4scFc	9E4scFc-tail	SynO2scFc	SynO2scFc-tail
50	1.12091	1.09311	1.09201	1.09101	1.05731	0.987313	0.296813	0.275313	0.734825	0.757125	0.830825	0.815325	0.484525	0.471425	0.342925	0.394025		50	1.10701	1.09151	1.02231	0.286063	0.746	0.823075	0.477975	0.3685		50	92.2193	100	100	100	100	100	100	100
10	1.16001	1.22731	1.08041	1.09361	0.946213	0.821612	0.161712	0.153313	0.584725	0.577225	0.725925	0.720525	0.255725	0.246925	0.165425	0.197225		10	1.19366	1.08701	0.883913	0.157513	0.580975	0.723225	0.251325	0.181325		10	99.4377	99.5877	86.4621	55.0623	77.8787	87.8687	52.5812	49.2062
2	1.19941	1.20141	1.05271	1.08091	0.733712	0.561512	0.0680125	0.0623125	0.243325	0.243425	0.427425	0.429025	0.077525	0.074625	0.043625	0.047225		2	1.20041	1.06681	0.647613	0.065163	0.243375	0.428225	0.076075	0.045425		2	100	97.7371	63.3478	22.7792	32.624	52.0275	15.9161	12.327
0.4	1.12491	1.14451	0.967113	0.958613	0.409612	0.372213	0.0068125	0.0083125	0.054525	0.053525	0.139125	0.142925	0.011625	0.012325	0.007125	0.006125		0.4	1.13471	0.962863	0.390913	0.007563	0.054025	0.141025	0.011975	0.006625		0.4	94.5269	88.2136	38.2381	2.64382	7.24196	17.1339	2.50536	1.79783
0.08	0.645012	0.639713	0.564612	0.560813	0.177212	0.141112	0.0033125	0.0033125	0.011125	0.016725	0.029625	0.033725	-0.001875	0.003125	-0.004675	0.005125		0.08	0.642363	0.562713	0.159163	0.003313	0.013925	0.031675	0.000625	0.000225		0.08	53.5118	51.5535	15.5689	1.15814	1.86662	3.84837	0.13076	0.0610583
0.016	0.164612	0.173113	0.157913	0.180613	0.0495125	0.0439125	0.0011125	-0.0011875	-0.001975	-0.003775	0.011525	0.006325	-0.005175	-0.005175	-0.001675	-0.001275		0.016	0.168863	0.169263	0.046713	-3.7e-05	-0.00288	0.008925	-0.00517	-0.00148		0.016	14.0671	15.5072	4.56934	-0.0129342	-0.386059	1.08435	-1.08165	-0.401628
0.0032	0.0385125	0.0449125	0.0366125	0.0331125	0.0111125	0.0093125	0.0075125	-0.0016875	-0.004975	-0.002875	-0.003375	-0.003075	-0.002275	-0.005375	-0.003975	-0.005675		0.0032	0.041713	0.034863	0.010213	0.002913	-0.00392	-0.00323	-0.00383	-0.00482		0.0032	3.47489	3.19401	0.999009	1.01831	-0.525469	-0.392431	-0.801297	-1.30801
	6 h incubation																		6 h incubation										6 h incubation
antibody concentration [nM]	9E4		9E4-tail		SynO2		SynO2-tail		9E4scFc		9E4scFc-tail		SynO2scFc		SynO2scFc-tail			antibody concentration [nM]	9E4	9E4-tail	SynO2	SynO2-tail	9E4scFc	9E4scFc-tail	SynO2scFc	SynO2scFc-tail		antibody concentration [nM]	9E4	9E4-tail	SynO2	SynO2-tail	9E4scFc	9E4scFc-tail	SynO2scFc	SynO2scFc-tail
50	0.863375	0.866075	0.720875	0.724675	0.699175	0.627575	0.247175	0.226375	0.5487	0.5344	0.5705	0.5664	0.4197	0.4044	0.2464	0.2233		50	0.864725	0.722775	0.663375	0.236775	0.5416	0.56845	0.41205	0.2349		50	100	98.9798	100	100	100	100	100	100
10	0.848675	0.834775	0.750975	0.709475	0.539275	0.572075	0.166375	0.175475	0.4646	0.4625	0.5636	0.5186	0.2436	0.2356	0.1779	0.167		10	0.841725	0.730225	0.555675	0.170925	0.46355	0.5411	0.2396	0.17245		10	97.3402	100	83.7648	72.1888	85.589	95.1887	58.1483	73.4142
2	0.861375	0.857975	0.709575	0.725275	0.444875	0.405275	0.070975	0.076175	0.2612	0.2653	0.3881	0.4091	0.1147	0.1124	0.067	0.0785		2	0.859675	0.717425	0.425075	0.073575	0.26325	0.3986	0.11355	0.07275		2	99.416	98.2471	64.0776	31.0738	48.606	70.1205	27.5573	30.9706
0.4	0.817375	0.844475	0.677575	0.661075	0.347575	0.273075	0.018375	0.020175	0.0754	0.0832	0.1448	0.1529	0.0229	0.0297	0.0199	0.0087		0.4	0.830925	0.669325	0.310325	0.019275	0.0793	0.14885	0.0263	0.0143		0.4	96.0912	91.6601	46.7797	8.14064	14.6418	26.1852	6.38272	6.0877
0.08	0.645575	0.663275	0.550975	0.505875	0.221175	0.221475	0.002875	0.019975	0.0062	0.0123	0.0271	0.0345	0.0039	0.015	0.0019	0.0141		0.08	0.654425	0.528425	0.221325	0.011425	0.00925	0.0308	0.00945	0.008		0.08	75.6801	72.3647	33.3635	4.82526	1.7079	5.41824	2.29341	3.4057
0.016	0.233475	0.235875	0.208375	0.213475	0.090475	0.082575	0.001275	0.007175	0.007	0.012	0.0035	0.0028	0.0202	0.0151	0.0185	0.0345		0.016	0.234675	0.210925	0.086525	0.004225	0.0095	0.00315	0.01765	0.0265		0.016	27.1387	28.8849	13.0432	1.78439	1.75406	0.554138	4.28346	11.2814
0.0032	0.051375	0.054175	0.049075	0.049775	0.023875	0.021275	-0.000925	-0.001325	-0.0033	0.003	0.0099	0.0022	0.0001	0.0083	0.019	0.0218		0.0032	0.052775	0.049425	0.022575	-0.00112	-0.00015	0.00605	0.0042	0.0204		0.0032	6.1031	6.76846	3.40305	-0.473023	-0.0276957	1.0643	1.01929	8.68455
	300 nM NaCl																		300 nM NaCl										300 nM NaCl
antibody concentration [nM]	9E4		9E4-tail		SynO2		SynO2-tail		9E4scFc		9E4scFc-tail		SynO2scFc		SynO2scFc-tail			antibody concentration [nM]	9E4	9E4-tail	SynO2	SynO2-tail	9E4scFc	9E4scFc-tail	SynO2scFc	SynO2scFc-tail		antibody concentration [nM]	9E4	9E4-tail	SynO2	SynO2-tail	9E4scFc	9E4scFc-tail	SynO2scFc	SynO2scFc-tail
50	0.894	0.9132	0.8096	0.7241	0.8715	0.7226	0.229	0.2173	0.4689	0.5074	0.5962	0.6039	0.3429	0.3013	0.2242	0.2227		50	0.9036	0.7669	0.7971	0.22315	0.4882	0.60005	0.3221	0.2235		50	98.8243	96.7209	100	100	100	100	100	100
10	0.9045	0.9199	0.8354	0.7503	0.7716	0.59	0.1437	0.1323	0.4035	0.3857	0.4713	0.5115	0.1789	0.1809	0.1387	0.1298		10	0.9122	0.7929	0.6808	0.138	0.3946	0.4914	0.1799	0.13425		10	99.7649	100	85.4096	61.8418	80.8275	81.8932	55.8522	60.0671
2	0.9127	0.916	0.8157	0.7669	0.559	0.3929	0.0443	0.0438	0.1727	0.1811	0.2594	0.2539	0.0505	0.0482	0.0464	0.036		2	0.91435	0.7913	0.476	0.04405	0.1769	0.25665	0.04935	0.0412		2	100	99.7982	59.7165	19.7401	36.2351	42.7714	15.3213	18.434
0.4	0.8812	0.8915	0.7828	0.7227	0.2542	0.1678	0.008	0.008	0.0437	0.0405	0.0789	0.0796	0.0089	0.0101	0.0081	0.0065		0.4	0.88635	0.7528	0.211	0.008	0.0421	0.07925	0.0095	0.0073		0.4	96.9377	94.9426	26.471	3.58503	8.62351	13.2072	2.94939	3.26622
0.08	0.64	0.655	0.5495	0.4958	0.0873	0.0425	0.0037	0.0119	0.0095	0.0155	0.0139	0.0177	0.0015	0.0081	0	0.0059		0.08	0.6475	0.5227	0.0649	0.0078	0.0125	0.0158	0.0048	0.00295		0.08	70.8153	65.9226	8.14201	3.49541	2.56043	2.63311	1.49022	1.31991
0.016	0.2207	0.2359	0.2047	0.1951	0.0138	0.0062	0.002	-0.0019	0.0023	0.0014	0.0017	0.0012	-0.0007	-0.0005	0.0005	-0.0014		0.016	0.2283	0.1999	0.01	5e-05	0.00185	0.00145	-0.0006	-0.00045		0.016	24.9686	25.2112	1.25455	0.0224065	0.378943	0.241647	-0.186278	-0.201342
0.0032	0.0525	0.0654	0.0532	0.0471	0.007	0.0045	0.0064	-0.0012	-0.0007	-0.0023	0.0021	-0.0006	0.0024	-0.0019	0.0049	-0.0018		0.0032	0.05895	0.0502	0.0058	0.0026	-0.0015	0.00075	0.00025	0.00155		0.0032	6.4472	6.33119	0.727638	1.16514	-0.307251	0.12499	0.0776156	0.693512
	0 mM NaCl																		0 mM NaCl										0 mM NaCl
antibody concentration [nM]	9E4		9E4-tail		SynO2		SynO2-tail		9E4scFc		9E4scFc-tail		SynO2scFc		SynO2scFc-tail			antibody concentration [nM]	9E4	9E4-tail	SynO2	SynO2-tail	9E4scFc	9E4scFc-tail	SynO2scFc	SynO2scFc-tail		antibody concentration [nM]	9E4	9E4-tail	SynO2	SynO2-tail	9E4scFc	9E4scFc-tail	SynO2scFc	SynO2scFc-tail
50	1.34045	1.30475	0.92345	0.89695	1.01135	1.01895	0.55385	0.53275	0.943562	0.918662	0.848862	0.870062	0.730962	0.723862	0.600363	0.519662		50	1.3226	0.9102	1.01515	0.5433	0.9311	0.859463	0.727413	0.56		50	100	88.0399	100	100	100	99.5483	100	100
10	1.28765	1.26975	0.99725	0.96715	0.91435	0.96425	0.41795	0.42045	0.825462	0.799063	0.865462	0.861262	0.632062	0.627462	0.375063	0.370363		10	1.2787	0.9822	0.9393	0.4192	0.812263	0.863363	0.629763	0.372713		10	96.6808	95.0041	92.5282	77.1581	87.2369	100	86.5757	66.5559
2	1.27485	1.29625	1.01345	1.05425	0.87695	0.89745	0.22505	0.23025	0.788963	0.762062	0.609762	0.606762	0.322263	0.293063	0.146163	0.146262		2	1.28555	1.03385	0.8872	0.22765	0.775513	0.608263	0.307663	0.146213		2	97.1987	100	87.396	41.9013	83.29	70.4528	42.2955	26.1095
0.4	0.96065	0.96135	1.04865	1.01155	0.85325	0.83625	0.10935	0.09285	0.590962	0.609262	0.255963	0.249662	0.0974625	0.100062	0.0321625	0.0474625		0.4	0.961	1.0301	0.84475	0.1011	0.600113	0.252813	0.098763	0.039813		0.4	72.6599	99.6373	83.2143	18.6085	64.452	29.2824	13.5773	7.10946
0.08	0.37295	0.40745	0.77845	0.77935	0.48055	0.47395	0.07095	0.05905	0.281163	0.298863	0.0707625	0.0684625	0.0218625	0.0228625	6.25e-05	0.0080625		0.08	0.3902	0.7789	0.47725	0.065	0.290013	0.069613	0.022363	0.004063		0.08	29.5025	75.3397	47.0128	11.9639	31.1474	8.063	3.07432	0.725536
0.016	0.10835	0.09485	0.28765	0.29015	0.18865	0.17625	0.01695	0.02415	0.0719625	0.0802625	0.0056625	0.0072625	0.0009625	0.0188625	-0.0053375	-0.0035375		0.016	0.1016	0.2889	0.18245	0.02055	0.076113	0.006463	0.009913	-0.00444		0.016	7.68184	27.9441	17.9727	3.78244	8.17452	0.748584	1.36277	-0.792857
0.0032	0.03855	0.02345	0.07365	0.06785	0.05765	0.05135	0.00885	0.00605	0.0213625	0.0123625	0.0034625	-0.0013375	0.0039625	-0.0077375	0.0016625	-0.0064375		0.0032	0.031	0.07075	0.0545	0.00745	0.016863	0.001063	-0.00189	-0.00239		0.0032	2.34387	6.84335	5.36866	1.37125	1.81108	0.123123	-0.259825	-0.426786
	longer PFFs																		longer PFFs										longer PFFs
antibody concentration [nM]	9E4		9E4-tail		SynO2		SynO2-tail		9E4scFc		9E4scFc-tail		SynO2scFc		SynO2scFc-tail			antibody concentration [nM]	9E4	9E4-tail	SynO2	SynO2-tail	9E4scFc	9E4scFc-tail	SynO2scFc	SynO2scFc-tail		antibody concentration [nM]	9E4	9E4-tail	SynO2	SynO2-tail	9E4scFc	9E4scFc-tail	SynO2scFc	SynO2scFc-tail
50	0.969512	0.939113	0.643613	0.680412	0.808713	0.819412	0.0945125	0.0943125	0.683075	0.690075	0.720475	0.792075	0.468075	0.515375	0.237275	0.181275		50	0.954313	0.662013	0.814063	0.094413	0.686575	0.756275	0.491725	0.209275		50	100	100	100	100	100	100	100	100
10	0.931513	0.949313	0.640112	0.675813	0.515912	0.517613	0.0629125	0.0540125	0.529075	0.591375	0.640775	0.619575	0.233875	0.203075	0.116275	0.139075		10	0.940413	0.657963	0.516763	0.058463	0.560225	0.630175	0.218475	0.127675		10	98.5435	99.3882	63.4795	61.9226	81.5971	83.3262	44.4303	61.0082
2	0.737313	0.753812	0.596612	0.470513	0.225312	0.225113	0.0368125	0.0134125	0.323375	0.314775	0.373475	0.365875	0.076575	0.072175	0.025075	0.023275		2	0.745563	0.533563	0.225213	0.025113	0.319075	0.369675	0.074375	0.024175		2	78.1256	80.5971	27.6653	26.5991	46.4734	48.881	15.1253	11.5518
0.4	0.703713	0.704713	0.490712	0.438213	0.171212	0.174712	0.0063125	0.0071125	0.093675	0.172075	0.115275	0.132875	0.014175	0.009275	0.001575	0.015475		0.4	0.704213	0.464463	0.172963	0.006713	0.132875	0.124075	0.011725	0.008525		0.4	73.7927	70.1592	21.2469	7.11025	19.3533	16.4061	2.38446	4.07359
0.08	0.558113	0.573113	0.343512	0.400713	0.157413	0.0418125	0.0009125	0.0039125	0.014275	0.016975	0.020175	0.027975	0.003875	0.006175	0.001075	0.004175		0.08	0.565613	0.372113	0.099613	0.002413	0.015625	0.024075	0.005025	0.002625		0.08	59.2691	56.2093	12.2365	2.55579	2.27579	3.18337	1.02191	1.25433
0.016	0.217213	0.228213	0.130412	0.139113	0.0223125	0.0193125	0.0002125	-0.0003875	0.004275	0.002675	0.004275	0.006575	-0.001725	-0.003225	-0.002525	0.008675		0.016	0.222713	0.134763	0.020813	-8.8e-05	0.003475	0.005425	-0.00247	0.003075		0.016	23.3375	20.3565	2.55668	-0.0932075	0.506136	0.717332	-0.502313	1.46936
0.0032	0.0479125	0.0501125	0.0343125	0.0287125	0.0116125	0.0066125	0.0014125	-0.0009875	-0.000925	-0.001625	-0.001825	0.000275	-0.001525	-0.003725	0.000675	-0.002525		0.0032	0.049013	0.031513	0.009113	0.000212	-0.00127	-0.00077	-0.00262	-0.00092		0.0032	5.13595	4.76018	1.11945	0.224545	-0.184976	-0.101815	-0.532818	-0.439613
