# Supplementary material for: A charged tail on anti-α-Synuclein antibodies does not enhance their affinity to α-Synuclein fibrils
Source: PLoS One. 2024 Aug 29;19(8):e0308521. doi: 10.1371/journal.pone.0308521 (PMC11361660; doi:10.1371/journal.pone.0308521)
Supplement: S4 Table — (XLSX) [file pone.0308521.s011.xlsx]

## Sheet: S4 Table
S4 Table. Raw data of indirect ELISAs shown in S5 Fig.
Blank-corrected 450 nm absorbance values with each antibody dilution in duplicates																				Means of blank-corrected 450 nm absorbance values plotted in S5 Fig
antibody concentration [nM]	9E4		9E4-tail		SynO2		SynO2-tail		9E4scFc		9E4scFc-tail		SynO2scFc		SynO2scFc-tail		mAb158			antibody concentration [nM]	9E4	9E4-tail	SynO2	SynO2-tail	9E4scFc	9E4scFc-tail	SynO2scFc	SynO2scFc-tail	mAb158
50	0.1463	0.148	0.0121	0.0088	0.4223	0.4043	0.0004	0.0029	0.01125	0.01155	-0.00525	-0.00165	0.05395	0.06245	-0.00365	0.00025	0.5766	0.3495		50	0.14715	0.01045	0.4133	0.00165	0.0114	-0.00345	0.0582	-0.0017	0.46305
10	0.028	0.0325	0.002	-0.0034	0.218	0.1923	-0.0038	0.0006	0.00295	-0.00625	-0.00695	-0.00815	0.01075	0.00545	-0.00585	-0.00905	0.4078	0.4155		10	0.03025	-0.0007	0.20515	-0.0016	-0.00165	-0.00755	0.0081	-0.00745	0.41165
2	0.0023	0.0056	0.0011	0.0052	0.0768	0.062	0.0034	0.0087	-0.00555	-0.00865	-0.00635	-0.00745	-0.00565	-0.00035	-0.00305	-0.00795	0.3363	0.2823		2	0.00395	0.00315	0.0694	0.00605	-0.0071	-0.0069	-0.003	-0.0055	0.3093
0.4	-0.0023	-0.0034	-0.0009	-0.0062	0.016	0.0078	-0.0013	-0.0027	-0.00405	-0.00835	-0.00615	-0.00475	-0.00485	-0.00885	-0.00315	-0.00735	0.24445	0.23445		0.4	-0.00285	-0.00355	0.0119	-0.002	-0.0062	-0.00545	-0.00685	-0.00525	0.23945
0.08	-0.0031	0.0063	-0.0006	0.0028	0.005	0.0059	0.0172	0.0074	-0.00165	0.00125	-0.00305	0.01075	-0.00405	0.00315	-0.00305	0.00775	0.13035	0.10915		0.08	0.0016	0.0011	0.00545	0.0123	-0.0002	0.00385	-0.00045	0.00235	0.11975
0.016	0.0003	-0.0065	-0.0003	0.0058	-0.002	-0.0063	0.0035	0.0058	0.00065	-0.00475	-0.00245	0.00115	-0.00605	0.00215	0.00215	-0.00525	0.04015	0.03485		0.016	-0.0031	0.00275	-0.00415	0.00465	-0.00205	-0.00065	-0.00195	-0.00155	0.0375
0.0032	0.0178	-0.0063	-0.0036	-0.0084	0.007	-0.0061	0.0311	-0.0027	-0.00415	0.00175	-0.00525	-0.00845	0.03725	-0.00545	0.01435	-0.00145				0.0032	0.00575	-0.006	0.00045	0.0142	-0.0012	-0.00685	0.0159	0.00645
